# Supplementary material for: The Hindu Kush slab break-off as revealed by deep structure and crustal deformation
Source: Nat Commun. 2021 Mar 16;12:1685. doi: 10.1038/s41467-021-21760-w (PMC7966371; doi:10.1038/s41467-021-21760-w)
Supplement: Supplementary file 3 — Source Data [file 41467_2021_21760_MOESM3_ESM.zip]

Archive with 6 entries (5 files):
- datasets_Kufner_et_al/
- datasets_Kufner_et_al/4_4C-201719_mechanisms_Kufner_et_al.txt
- datasets_Kufner_et_al/5_GPS_rates_Kufner_et_al.txt
- datasets_Kufner_et_al/1_velocity_model_Kufner_et_al.txt
- datasets_Kufner_et_al/2_local_earthquakes_Kufner_et_al.txt
- datasets_Kufner_et_al/3_4C-201719_crustal_earthquakes_Kufner_et_al.txt
