# Supplementary material for: The Hindu Kush slab break-off as revealed by deep structure and crustal deformation
Source: Nat Commun. 2021 Mar 16;12:1685. doi: 10.1038/s41467-021-21760-w (PMC7966371; doi:10.1038/s41467-021-21760-w)
Supplement: Supplementary file 3 — Source Data [file 41467_2021_21760_MOESM3_ESM.zip › datasets_Kufner_et_al/5_GPS_rates_Kufner_et_al.txt]

% GNSS Rates Pamir, Tajik basin and northern Afghanistan
% The rates are in a Eurasian-stable reference frame (ITRF2014)
% Updated version of Perry et al. (2019) and Metzger et al. (2020)
% lon - longitude in degree East
% lat - latitude in degree North
% vE - GPS rate in East direction (mm/yr)
% vN - GPS rate in North direction (mm/yr)
% sE - 95% confidence interval in East direction
% sE - 95% confidence interval in North direction
% stat - station name
%
% lon     lat        vE       vN         sE        sN      stat
70.4392   37.0583   -7.5110   13.4969    0.6151    0.5435  arg1  
70.1991   37.1512   -7.3192   11.4284    0.5066    0.4967  arg2  
69.2623   35.6438   -2.9317    7.1977    0.9236    1.0101  bag1  
70.8949   36.9909   -7.6985   18.6858    0.5247    0.4646  bah1  
71.7778   37.2970   -9.2806   17.4027    0.2800    0.2434  brao  
71.5789   37.4966   -8.9523   13.2967    0.2931    0.3908  dash  
68.6673   37.3726   -9.4603    0.0415    0.9956    0.6956  dusb  
70.5947   37.0836   -8.3826   14.0793    1.0279    0.8149  fyz2  
68.6163   37.9344   -6.3481    2.0810    0.4167    0.3972  gana  
70.1721   37.9496  -13.4439    8.8717    1.1640    0.6057  gf17  
69.5762   37.9839   -5.7338    5.7430    1.0396    0.5271  gf19  
71.6116   36.7300   -9.5960   14.6146    0.3910    0.4032  isha  
71.6644   37.8407  -10.4265   14.3309    0.1816    0.2461  khuf  
70.7358   36.9356   -9.6052   16.0767    0.5394    0.4533  ksah  
69.8192   37.9229  -17.4507    7.2625    0.2284    0.4336  kulc  
69.6502   35.2998   -2.7199   10.8021    0.5622    0.6481  pan2  
69.7801   35.2513   -2.0354    9.5221    0.7249    1.1233  pan3  
69.6316   35.4018   -4.7134    7.8004    1.2218    0.8998  panj  
71.6333   36.7264   -8.3694   15.1225    0.3452    0.4020  rin0  
71.4968   37.5616  -11.8689   11.9670    1.1907    0.9055  shug  
