# Supplementary material for: The Hindu Kush slab break-off as revealed by deep structure and crustal deformation
Source: Nat Commun. 2021 Mar 16;12:1685. doi: 10.1038/s41467-021-21760-w (PMC7966371; doi:10.1038/s41467-021-21760-w)
Supplement: Supplementary file 3 — Source Data [file 41467_2021_21760_MOESM3_ESM.zip › datasets_Kufner_et_al/1_velocity_model_Kufner_et_al.txt]

lon[degE] lat[degN] depth[km] dvP[%] vP[km/s] Hit-quality
65.64546 40.96051 0 0 5.86000 0.000000
65.66415 40.64678 0 0 5.86000 0.000000
65.68267 40.33293 0 0 5.86000 0.000000
65.70103 40.01898 0 0 5.86000 0.000000
65.71922 39.70494 0 0 5.86000 0.000000
65.73725 39.39081 0 0 5.86000 0.000000
65.75512 39.07660 0 0 5.86000 0.000000
65.77032 38.80723 0 0 5.86000 0.000000
65.78540 38.53781 0 0 5.86000 0.000000
65.79789 38.31327 0 0 5.86000 0.000000
65.81030 38.08871 0 0 5.86000 0.000000
65.82264 37.86412 0 0 5.86001 0.000000
65.83490 37.63953 0 0 5.86001 0.000000
65.84708 37.41491 0 0 5.86001 0.000000
65.85920 37.19029 0 0 5.86001 0.000000
65.87124 36.96567 0 0 5.86001 0.000000
65.88322 36.74104 0 0 5.86002 0.000000
65.89512 36.51642 0 0 5.86002 0.000000
65.90695 36.29180 0 0 5.86002 0.000000
65.91872 36.06719 0 0 5.86002 0.000000
65.93041 35.84260 0 0 5.86002 0.000000
65.94204 35.61802 0 0 5.86001 0.000000
65.95361 35.39345 0 0 5.86000 0.000000
65.96740 35.12401 0 0 5.86000 0.000000
65.98110 34.85461 0 0 5.86001 0.000000
65.99696 34.54036 0 0 5.86001 0.000000
66.01270 34.22618 0 0 5.86000 0.000000
66.02832 33.91208 0 0 5.86000 0.000000
66.04382 33.59807 0 0 5.86000 0.000000
66.05921 33.28416 0 0 5.86000 0.000000
66.07448 32.97036 0 0 5.86000 0.000000
66.06091 40.97400 0 0 5.86000 0.000000
66.07780 40.66021 0 0 5.86000 0.000000
66.09453 40.34631 0 0 5.86000 0.000000
66.11111 40.03230 0 0 5.86000 0.000000
66.12755 39.71820 0 0 5.85999 0.000000
66.14384 39.40401 0 0 5.85998 0.000000
66.15999 39.08975 0 0 5.85999 0.000000
66.17372 38.82033 0 0 5.86000 0.000000
66.18735 38.55087 0 0 5.86000 0.000000
66.19863 38.32629 0 0 5.86000 0.000000
66.20984 38.10168 0 0 5.86000 0.000000
66.22098 37.87706 0 0 5.86000 0.000000
66.23206 37.65242 0 0 5.86000 0.000000
66.24307 37.42777 0 0 5.86000 0.000000
66.25402 37.20312 0 0 5.85999 0.000000
66.26490 36.97845 0 0 5.85999 0.000000
66.27572 36.75379 0 0 5.85999 0.000000
66.28647 36.52913 0 0 5.85997 0.000000
66.29716 36.30447 0 0 5.85997 0.000000
66.30779 36.07983 0 0 5.86000 0.000000
66.31836 35.85519 0 0 5.86002 0.000000
66.32886 35.63058 0 0 5.86001 0.000000
66.33931 35.40598 0 0 5.85999 0.000000
66.35177 35.13649 0 0 5.85999 0.000000
66.36414 34.86704 0 0 5.86000 0.000000
66.37847 34.55274 0 0 5.86000 0.000000
66.39270 34.23852 0 0 5.86000 0.000000
66.40681 33.92437 0 0 5.86000 0.000000
66.42081 33.61031 0 0 5.86000 0.000000
66.43471 33.29636 0 0 5.86000 0.000000
66.44850 32.98251 0 0 5.86000 0.000000
66.47652 40.98612 0 0 5.86000 0.000000
66.49160 40.67228 0 0 5.86000 0.000000
66.50654 40.35832 0 0 5.85999 0.000000
66.52135 40.04427 0 -0.001 5.85996 0.000000
66.53603 39.73011 0 -0.002 5.85991 0.000000
66.55057 39.41588 0 -0.002 5.85987 0.000000
66.56500 39.10156 0 -0.002 5.85988 0.000000
66.57726 38.83210 0 -0.001 5.85994 0.000000
66.58943 38.56259 0 0 5.85999 0.000000
66.59950 38.33798 0 0 5.86000 0.000000
66.60951 38.11334 0 0 5.86000 0.000000
66.61947 37.88868 0 0 5.85999 0.000000
66.62936 37.66401 0 0 5.85998 0.000000
66.63919 37.43932 0 0 5.85998 0.000000
66.64896 37.21463 0 0 5.85998 0.000000
66.65868 36.98994 0 -0.002 5.85989 0.000000
66.66834 36.76524 0 -0.005 5.85970 0.000000
66.67794 36.54054 0 -0.008 5.85951 0.000000
66.68749 36.31586 0 -0.009 5.85948 0.000000
66.69698 36.09118 0 -0.006 5.85962 0.000000
66.70642 35.86651 0 -0.003 5.85983 0.000000
66.71580 35.64186 0 -0.001 5.85997 0.000000
66.72513 35.41723 0 0 5.86000 0.000000
66.73625 35.14770 0 0 5.86000 0.000000
66.74730 34.87822 0 0 5.86000 0.000000
66.76010 34.56387 0 0 5.86000 0.000000
66.77280 34.24960 0 0 5.85999 0.000000
66.78540 33.93541 0 0 5.86000 0.000000
66.79790 33.62131 0 0 5.86000 0.000000
66.81031 33.30731 0 0 5.86000 0.000000
66.82263 32.99342 0 0 5.86000 0.000000
66.89226 40.99687 0 0 5.86000 0.000000
66.90553 40.68298 0 0 5.86000 0.000000
66.91868 40.36898 0 0 5.85998 0.000000
66.93172 40.05487 0 -0.002 5.85989 0.000000
66.94463 39.74068 0 0.003 5.86015 0.000000
66.95744 39.42639 0 0.009 5.86053 0.000000
66.97013 39.11204 0 0.003 5.86020 0.000000
66.98092 38.84253 0 -0.004 5.85979 0.000000
66.99163 38.57299 0 -0.003 5.85985 0.000000
67.00049 38.34834 0 -0.001 5.85997 0.000000
67.00931 38.12367 0 0.001 5.86004 0.000000
67.01806 37.89898 0 0.001 5.86004 0.000000
67.02677 37.67428 0 0 5.85999 0.000000
67.03542 37.44957 0 0 5.85999 0.000000
67.04402 37.22485 0 0 5.86000 0.000000
67.05257 37.00012 0 -0.002 5.85988 0.000000
67.06107 36.77539 0 0.003 5.86018 0.000000
67.06952 36.55067 0 -0.002 5.85988 0.000000
67.07793 36.32595 0 -0.029 5.85830 0.000000
67.08628 36.10124 0 -0.035 5.85792 0.000000
67.09458 35.87654 0 -0.018 5.85895 0.000000
67.10284 35.65186 0 -0.005 5.85969 0.000000
67.11105 35.42720 0 0 5.85998 0.000000
67.12084 35.15764 0 0 5.86002 0.000000
67.13056 34.88812 0 0 5.86002 0.000000
67.14182 34.57374 0 0 5.86002 0.000000
67.15300 34.25943 0 0 5.86001 0.000000
67.16409 33.94520 0 0 5.86000 0.000000
67.17509 33.63106 0 0 5.86000 0.000000
67.18601 33.31702 0 0 5.86000 0.000000
67.19685 33.00309 0 0 5.86000 0.000000
67.30813 41.00624 0 0 5.86000 0.000000
67.31959 40.69231 0 0 5.86000 0.000000
67.33094 40.37827 0 -0.001 5.85996 0.000000
67.34220 40.06413 0 -0.003 5.85982 0.000000
67.35335 39.74989 0 0.022 5.86130 0.000000
67.36441 39.43557 0 0.296 5.87732 1.000000
67.37537 39.12117 0 0.139 5.86813 1.000000
67.38469 38.85164 0 0.008 5.86050 0.000000
67.39394 38.58206 0 -0.01 5.85939 0.000000
67.40159 38.35738 0 0 5.86000 0.000000
67.40920 38.13269 0 0.011 5.86067 0.000000
67.41676 37.90797 0 0.014 5.86083 0.000000
67.42428 37.68324 0 0.005 5.86030 0.000000
67.43175 37.45850 0 0.003 5.86019 0.000000
67.43918 37.23375 0 0.012 5.86072 0.000000
67.44657 37.00900 0 0.01 5.86060 0.000000
67.45391 36.78425 0 0.177 5.87039 0.361111
67.46120 36.55950 0 0.71 5.90160 0.361111
67.46846 36.33475 0 0.275 5.87614 0.000000
67.47567 36.11002 0 0.141 5.86826 0.000000
67.48284 35.88530 0 0.001 5.86007 0.000000
67.48997 35.66059 0 -0.02 5.85881 0.000000
67.49706 35.43591 0 -0.006 5.85965 0.000000
67.50552 35.16632 0 -0.002 5.85990 0.000000
67.51391 34.89676 0 0 5.85999 0.000000
67.52364 34.58235 0 0 5.86002 0.000000
67.53329 34.26800 0 0 5.86002 0.000000
67.54286 33.95374 0 0 5.86001 0.000000
67.55236 33.63956 0 0 5.86000 0.000000
67.56179 33.32549 0 0 5.86000 0.000000
67.57115 33.01153 0 0 5.86000 0.000000
67.72410 41.01424 0 0 5.86000 0.000000
67.73374 40.70028 0 0 5.86000 0.000000
67.74331 40.38620 0 0 5.85998 0.000000
67.75278 40.07202 0 -0.002 5.85990 0.000000
67.76217 39.75775 0 0.029 5.86169 0.000000
67.77148 39.44340 0 0.596 5.89490 1.000000
67.78071 39.12897 0 0.786 5.90604 1.000000
67.78855 38.85940 0 0.042 5.86247 0.027778
67.79634 38.58980 0 0.012 5.86070 0.027778
67.80278 38.36510 0 0.025 5.86147 0.000000
67.80919 38.14038 0 0.009 5.86055 0.000000
67.81556 37.91564 0 -0.016 5.85908 0.000000
67.82188 37.69089 0 -0.058 5.85659 1.000000
67.82817 37.46613 0 -0.04 5.85768 1.000000
67.83443 37.24135 0 0.023 5.86132 0.027778
67.84064 37.01658 0 -0.06 5.85646 0.055556
67.84682 36.79180 0 0.092 5.86538 0.111111
67.85297 36.56703 0 2.087 5.98231 0.916667
67.85907 36.34226 0 4.928 6.14878 1.000000
67.86515 36.11751 0 2.206 5.98927 1.000000
67.87118 35.89276 0 0.087 5.86509 0.000000
67.87718 35.66804 0 -0.036 5.85790 0.000000
67.88315 35.44333 0 -0.03 5.85826 0.000000
67.89027 35.17371 0 -0.02 5.85883 0.000000
67.89734 34.90414 0 -0.011 5.85935 0.000000
67.90553 34.58969 0 -0.005 5.85968 0.000000
67.91365 34.27532 0 -0.002 5.85987 0.000000
67.92171 33.96102 0 -0.001 5.85996 0.000000
67.92971 33.64682 0 0 5.86000 0.000000
67.93765 33.33272 0 0 5.86000 0.000000
67.94553 33.01873 0 0 5.86000 0.000000
68.14015 41.02087 0 0 5.86000 0.000000
68.14799 40.70688 0 0 5.86000 0.000000
68.15575 40.39277 0 0.001 5.86003 0.000000
68.16345 40.07856 0 0.002 5.86013 0.000000
68.17107 39.76426 0 -0.022 5.85872 0.000000
68.17863 39.44988 0 -0.185 5.84913 0.833333
68.18612 39.13542 0 0.054 5.86314 0.333333
68.19249 38.86584 0 0.206 5.87208 0.333333
68.19882 38.59621 0 0.615 5.89604 0.333333
68.20405 38.37149 0 0 5.85997 0.083333
68.20925 38.14675 0 -0.384 5.83749 0.083333
68.21442 37.92199 0 -2.373 5.72093 0.638889
68.21956 37.69722 0 -0.827 5.81156 1.000000
68.22467 37.47244 0 1.434 5.94402 1.000000
68.22975 37.24765 0 -1.683 5.76137 0.555556
68.23479 37.02286 0 -2.032 5.74090 0.472222
68.23981 36.79806 0 -0.33 5.84066 0.333333
68.24480 36.57327 0 1.504 5.94811 0.666667
68.24976 36.34849 0 5.078 6.15758 1.000000
68.25469 36.12371 0 1.772 5.96383 1.000000
68.25959 35.89895 0 0.431 5.88524 0.250000
68.26446 35.67420 0 0.086 5.86501 0.250000
68.26931 35.44948 0 0.061 5.86357 0.027778
68.27509 35.17984 0 -0.03 5.85826 0.000000
68.28083 34.91025 0 -0.059 5.85655 0.000000
68.28748 34.59577 0 -0.035 5.85797 0.000000
68.29407 34.28137 0 -0.017 5.85901 0.000000
68.30062 33.96706 0 -0.006 5.85965 0.000000
68.30711 33.65283 0 -0.001 5.85993 0.000000
68.31356 33.33870 0 0 5.86000 0.000000
68.31996 33.02469 0 0 5.86000 0.000000
68.49683 41.02545 0 0 5.86000 0.000000
68.50311 40.71144 0 0 5.86000 0.000000
68.50934 40.39732 0 0.001 5.86007 0.000000
68.51550 40.08309 0 0.005 5.86030 0.000000
68.52161 39.76877 0 -0.075 5.85562 0.000000
68.52767 39.45437 0 -1.215 5.78882 1.000000
68.53368 39.13989 0 -0.856 5.80985 1.000000
68.53878 38.87029 0 2.269 5.99297 0.833333
68.54385 38.60064 0 2.128 5.98470 0.527778
68.54804 38.37591 0 -0.07 5.85591 0.222222
68.55221 38.15116 0 -5.05 5.56409 1.000000
68.55636 37.92639 0 -9.323 5.31364 1.000000
68.56047 37.70160 0 -8.054 5.38805 1.000000
68.56457 37.47681 0 -8.088 5.38603 1.000000
68.56864 37.25201 0 -6.918 5.45459 1.000000
68.57268 37.02720 0 -7.004 5.44954 0.333333
68.57670 36.80239 0 -7.183 5.43908 1.000000
68.58070 36.57759 0 -5.131 5.55933 1.000000
68.58468 36.35279 0 -2.187 5.73184 1.000000
68.58863 36.12800 0 -2.042 5.74035 1.000000
68.59256 35.90323 0 0.183 5.87074 0.722222
68.59646 35.67847 0 2.166 5.98695 1.000000
68.60035 35.45374 0 2.326 5.99632 1.000000
68.60498 35.18408 0 0.333 5.87951 0.194444
68.60958 34.91447 0 0.186 5.87091 0.055556
68.61491 34.59998 0 0.107 5.86626 0.305556
68.62019 34.28557 0 0.024 5.86140 0.000000
68.62544 33.97123 0 -0.004 5.85977 0.000000
68.63064 33.65699 0 -0.004 5.85974 0.000000
68.63581 33.34285 0 0 5.85998 0.000000
68.64094 33.02881 0 0 5.86000 0.000000
68.85356 41.02903 0 0 5.86000 0.000000
68.85828 40.71500 0 0 5.86000 0.000000
68.86296 40.40086 0 0.001 5.86007 0.000000
68.86760 40.08662 0 0.004 5.86021 0.000000
68.87219 39.77228 0 -0.053 5.85690 0.027778
68.87675 39.45786 0 -0.528 5.82904 1.000000
68.88127 39.14337 0 0.375 5.88199 1.000000
68.88511 38.87376 0 3.398 6.05915 1.000000
68.88892 38.60410 0 4.292 6.11152 1.000000
68.89207 38.37936 0 -0.256 5.84503 0.833333
68.89521 38.15459 0 -7.281 5.43332 0.583333
68.89833 37.92981 0 -11.272 5.19946 1.000000
68.90142 37.70502 0 -11.234 5.20170 1.000000
68.90450 37.48021 0 -10.842 5.22466 1.000000
68.90756 37.25540 0 -8.894 5.33884 1.000000
68.91061 37.03058 0 -10.959 5.21778 0.444444
68.91363 36.80577 0 -15.596 4.94607 1.000000
68.91664 36.58095 0 -12.646 5.11895 1.000000
68.91963 36.35615 0 -6.207 5.49626 1.000000
68.92260 36.13135 0 -3.729 5.64145 1.000000
68.92555 35.90656 0 1.002 5.91871 0.583333
68.92849 35.68180 0 4.591 6.12903 1.000000
68.93141 35.45705 0 5.149 6.16174 1.000000
68.93490 35.18739 0 4.766 6.13927 0.611111
68.93836 34.91776 0 4.176 6.10471 0.361111
68.94236 34.60326 0 2.163 5.98675 1.000000
68.94634 34.28883 0 0.798 5.90676 1.000000
68.95029 33.97449 0 0.02 5.86115 0.000000
68.95420 33.66023 0 -0.009 5.85949 0.000000
68.95809 33.34607 0 -0.001 5.85996 0.000000
68.96194 33.03203 0 0 5.86000 0.000000
69.15085 41.03123 0 0 5.86001 0.000000
69.15428 40.71719 0 0 5.86001 0.000000
69.15767 40.40304 0 0 5.86002 0.000000
69.16103 40.08879 0 -0.001 5.85994 0.111111
69.16437 39.77445 0 -0.016 5.85909 0.250000
69.16767 39.46002 0 0.048 5.86281 0.222222
69.17095 39.14552 0 1.45 5.94495 1.000000
69.17373 38.87590 0 1.668 5.95772 1.000000
69.17650 38.60623 0 4.69 6.13485 1.000000
69.17879 38.38148 0 -1.496 5.77232 1.000000
69.18106 38.15671 0 -8.078 5.38660 1.000000
69.18332 37.93193 0 -11.786 5.16935 1.000000
69.18557 37.70713 0 -11.044 5.21280 1.000000
69.18780 37.48231 0 -8.009 5.39068 1.000000
69.19002 37.25750 0 -7.674 5.41029 1.000000
69.19223 37.03267 0 -12.458 5.12999 0.388889
69.19442 36.80785 0 -15.688 4.94066 1.000000
69.19660 36.58303 0 -12.378 5.13465 0.861111
69.19877 36.35822 0 -5.345 5.54677 0.805556
69.20093 36.13341 0 0.296 5.87735 0.861111
69.20307 35.90862 0 4.633 6.13147 1.000000
69.20520 35.68385 0 5.102 6.15896 1.000000
69.20732 35.45910 0 5.526 6.18379 1.000000
69.20985 35.18943 0 5.151 6.16186 1.000000
69.21236 34.91980 0 7.362 6.29140 1.000000
69.21526 34.60529 0 4.713 6.13621 1.000000
69.21815 34.29085 0 1.286 5.93534 0.972222
69.22101 33.97649 0 0.017 5.86100 0.000000
69.22385 33.66223 0 -0.011 5.85935 0.000000
69.22667 33.34807 0 -0.001 5.85996 0.000000
69.22946 33.03401 0 0 5.86000 0.000000
69.44816 41.03273 0 0 5.86001 0.000000
69.45029 40.71869 0 0 5.86000 0.000000
69.45240 40.40453 0 0 5.85999 0.000000
69.45449 40.09028 0 -0.003 5.85982 0.111111
69.45656 39.77593 0 -0.01 5.85940 0.138889
69.45861 39.46149 0 0.068 5.86398 0.166667
69.46065 39.14699 0 0.661 5.89876 1.000000
69.46238 38.87736 0 1.418 5.94309 1.000000
69.46409 38.60769 0 -3.366 5.66276 1.000000
69.46552 38.38293 0 -5.878 5.51555 1.000000
69.46693 38.15816 0 -9.399 5.30919 1.000000
69.46833 37.93337 0 -12.011 5.15616 1.000000
69.46973 37.70856 0 -11.02 5.21422 1.000000
69.47112 37.48375 0 -9.598 5.29755 1.000000
69.47250 37.25892 0 -10.948 5.21843 1.000000
69.47387 37.03410 0 -14.66 5.00092 0.777778
69.47523 36.80927 0 -17.779 4.81815 1.000000
69.47658 36.58445 0 -10.801 5.22705 1.000000
69.47793 36.35963 0 -1.246 5.78699 0.861111
69.47927 36.13482 0 3.69 6.07625 0.833333
69.48060 35.91003 0 6.005 6.21188 1.000000
69.48193 35.68525 0 5.733 6.19597 1.000000
69.48324 35.46049 0 4.704 6.13568 1.000000
69.48481 35.19082 0 4.675 6.13396 1.000000
69.48637 34.92118 0 5.997 6.21142 1.000000
69.48818 34.60667 0 3.541 6.06752 0.277778
69.48997 34.29222 0 0.229 5.87341 0.000000
69.49175 33.97786 0 -0.025 5.85856 0.000000
69.49351 33.66359 0 -0.01 5.85942 0.000000
69.49526 33.34942 0 0 5.85998 0.000000
69.49700 33.03537 0 0 5.86001 0.000000
69.74548 41.03353 0 0 5.86001 0.000000
69.74631 40.71949 0 0 5.86000 0.000000
69.74713 40.40533 0 0 5.85999 0.000000
69.74795 40.09107 0 -0.003 5.85981 0.000000
69.74876 39.77671 0 -0.008 5.85956 0.027778
69.74956 39.46228 0 0.041 5.86243 0.055556
69.75035 39.14777 0 0.456 5.88671 0.972222
69.75103 38.87813 0 -1.602 5.76613 1.000000
69.75170 38.60846 0 -5.223 5.55393 1.000000
69.75225 38.38371 0 -11.151 5.20653 1.000000
69.75280 38.15893 0 -12.921 5.10282 1.000000
69.75335 37.93414 0 -14.408 5.01568 1.000000
69.75390 37.70933 0 -10.122 5.26683 1.000000
69.75444 37.48451 0 -10.512 5.24400 1.000000
69.75498 37.25968 0 -14.086 5.03455 1.000000
69.75551 37.03486 0 -15.919 4.92714 1.000000
69.75604 36.81003 0 -12.566 5.12363 1.000000
69.75657 36.58520 0 -4.804 5.57847 1.000000
69.75710 36.36038 0 3.242 6.04998 1.000000
69.75762 36.13557 0 6.387 6.23431 1.000000
69.75814 35.91077 0 5.374 6.17491 0.777778
69.75866 35.68599 0 3.974 6.09290 1.000000
69.75917 35.46124 0 4.104 6.10047 1.000000
69.75978 35.19156 0 3.94 6.09087 1.000000
69.76039 34.92192 0 3.35 6.05629 0.611111
69.76110 34.60740 0 2.353 5.99789 0.444444
69.76179 34.29296 0 0.127 5.86747 0.000000
69.76249 33.97859 0 -0.04 5.85765 0.000000
69.76318 33.66432 0 -0.007 5.85960 0.000000
69.76386 33.35015 0 0 5.86000 0.000000
69.76454 33.03609 0 0 5.86001 0.000000
70.04280 41.03363 0 0 5.86000 0.000000
70.04233 40.71958 0 0 5.86000 0.000000
70.04187 40.40543 0 0 5.86000 0.000000
70.04141 40.09116 0 -0.002 5.85985 0.000000
70.04096 39.77681 0 -0.009 5.85947 0.111111
70.04051 39.46237 0 0.111 5.86648 0.166667
70.04006 39.14786 0 0.218 5.87280 1.000000
70.03968 38.87823 0 -6.134 5.50054 1.000000
70.03930 38.60856 0 -9.386 5.30997 1.000000
70.03899 38.38380 0 -16.423 4.89763 1.000000
70.03868 38.15902 0 -12.977 5.09953 1.000000
70.03837 37.93423 0 -9.73 5.28984 1.000000
70.03807 37.70942 0 -9.34 5.31268 1.000000
70.03776 37.48460 0 -9.895 5.28016 1.000000
70.03746 37.25978 0 -11.366 5.19394 1.000000
70.03716 37.03495 0 -9.485 5.30416 1.000000
70.03686 36.81012 0 -4.487 5.59704 1.000000
70.03656 36.58529 0 1.012 5.91933 1.000000
70.03627 36.36047 0 6.16 6.22098 1.000000
70.03597 36.13566 0 7.74 6.31354 1.000000
70.03568 35.91087 0 3.677 6.07545 0.750000
70.03539 35.68609 0 3.088 6.04097 1.000000
70.03510 35.46133 0 3.11 6.04224 1.000000
70.03476 35.19165 0 3.217 6.04851 0.472222
70.03441 34.92201 0 3.048 6.03863 1.000000
70.03402 34.60749 0 2.684 6.01730 1.000000
70.03362 34.29305 0 0.114 5.86666 0.000000
70.03323 33.97868 0 -0.027 5.85840 0.000000
70.03285 33.66441 0 -0.004 5.85975 0.000000
70.03246 33.35024 0 0 5.86001 0.000000
70.03208 33.03618 0 0 5.86001 0.000000
70.34012 41.03303 0 0 5.85999 0.000000
70.33836 40.71898 0 0 5.86000 0.000000
70.33661 40.40483 0 0 5.86001 0.000000
70.33488 40.09057 0 0.001 5.86006 0.000000
70.33316 39.77622 0 0.03 5.86174 0.194444
70.33145 39.46178 0 0.14 5.86823 0.194444
70.32977 39.14727 0 1.737 5.96181 1.000000
70.32833 38.87764 0 -3.393 5.66118 1.000000
70.32691 38.60797 0 -10.79 5.22772 1.000000
70.32573 38.38322 0 -12.512 5.12680 1.000000
70.32456 38.15844 0 -7.74 5.40642 1.000000
70.32339 37.93365 0 -5.568 5.53374 1.000000
70.32224 37.70884 0 -5.204 5.55506 1.000000
70.32108 37.48403 0 -4.609 5.58991 1.000000
70.31994 37.25920 0 -4.416 5.60125 1.000000
70.31880 37.03438 0 -0.231 5.84644 1.000000
70.31767 36.80955 0 2.178 5.98766 1.000000
70.31655 36.58472 0 3.421 6.06045 0.972222
70.31543 36.35990 0 5.449 6.17929 0.833333
70.31432 36.13510 0 3.932 6.09040 1.000000
70.31322 35.91030 0 2.665 6.01619 0.444444
70.31212 35.68552 0 1.604 5.95398 0.805556
70.31103 35.46077 0 0.961 5.91633 0.555556
70.30973 35.19109 0 0.322 5.87886 0.361111
70.30843 34.92145 0 2.398 6.00053 1.000000
70.30694 34.60694 0 0.95 5.91567 1.000000
70.30545 34.29249 0 0.053 5.86310 0.000000
70.30398 33.97813 0 -0.017 5.85902 0.000000
70.30251 33.66386 0 -0.003 5.85985 0.000000
70.30106 33.34969 0 0 5.86001 0.000000
70.29962 33.03563 0 0 5.86001 0.000000
70.63743 41.03172 0 0 5.85998 0.000000
70.63437 40.71768 0 0 5.86000 0.000000
70.63134 40.40353 0 0.001 5.86007 0.000000
70.62833 40.08928 0 0.009 5.86052 0.000000
70.62535 39.77493 0 0.008 5.86048 0.027778
70.62240 39.46050 0 -0.042 5.85753 0.222222
70.61947 39.14600 0 -2.2 5.73107 1.000000
70.61698 38.87637 0 -7.147 5.44118 1.000000
70.61451 38.60671 0 -7.112 5.44323 1.000000
70.61246 38.38196 0 -1.208 5.78920 1.000000
70.61043 38.15719 0 1.512 5.94860 1.000000
70.60841 37.93240 0 -1.225 5.78820 1.000000
70.60640 37.70760 0 -0.872 5.80889 0.861111
70.60440 37.48278 0 -0.241 5.84586 1.000000
70.60242 37.25796 0 3.653 6.07407 1.000000
70.60044 37.03314 0 4.872 6.14551 1.000000
70.59848 36.80831 0 5.579 6.18693 1.000000
70.59653 36.58349 0 6.752 6.25568 1.000000
70.59459 36.35868 0 5.051 6.15596 1.000000
70.59267 36.13387 0 2.863 6.02775 1.000000
70.59075 35.90908 0 1.862 5.96909 1.000000
70.58885 35.68431 0 0.139 5.86817 0.166667
70.58695 35.45955 0 0.01 5.86060 0.138889
70.58469 35.18988 0 0.023 5.86133 0.055556
70.58245 34.92025 0 0.085 5.86495 0.027778
70.57985 34.60574 0 0.074 5.86431 0.305556
70.57727 34.29130 0 -0.001 5.85995 0.000000
70.57472 33.97694 0 -0.008 5.85952 0.000000
70.57218 33.66268 0 -0.001 5.85993 0.000000
70.56966 33.34851 0 0 5.86001 0.000000
70.56716 33.03446 0 0 5.86001 0.000000
70.93473 41.02971 0 0 5.85998 0.000000
70.93037 40.71568 0 0 5.86000 0.000000
70.92605 40.40154 0 0.004 5.86025 0.000000
70.92177 40.08730 0 0.023 5.86135 0.000000
70.91753 39.77296 0 -0.029 5.85829 0.000000
70.91332 39.45854 0 -1.169 5.79152 1.000000
70.90915 39.14404 0 -2.925 5.68861 1.000000
70.90561 38.87442 0 -5.961 5.51069 1.000000
70.90209 38.60476 0 -2.282 5.72625 1.000000
70.89918 38.38002 0 2.478 6.00521 1.000000
70.89628 38.15526 0 3.225 6.04900 0.888889
70.89341 37.93047 0 4.85 6.14421 0.916667
70.89055 37.70568 0 4.19 6.10556 1.000000
70.88770 37.48087 0 2.718 6.01929 1.000000
70.88488 37.25605 0 3.386 6.05842 1.000000
70.88207 37.03124 0 4.964 6.15089 1.000000
70.87928 36.80642 0 4.998 6.15287 1.000000
70.87650 36.58160 0 6.667 6.25069 1.000000
70.87374 36.35679 0 7.083 6.27504 1.000000
70.87100 36.13199 0 2.139 5.98533 1.000000
70.86827 35.90721 0 0.717 5.90201 1.000000
70.86556 35.68244 0 0.013 5.86075 0.027778
70.86286 35.45769 0 -0.03 5.85827 0.000000
70.85965 35.18802 0 -0.02 5.85884 0.000000
70.85645 34.91840 0 -0.016 5.85904 0.000000
70.85276 34.60389 0 -0.011 5.85938 0.000000
70.84908 34.28946 0 -0.006 5.85965 0.000000
70.84544 33.97511 0 -0.003 5.85983 0.000000
70.84183 33.66085 0 0 5.85998 0.000000
70.83824 33.34670 0 0 5.86000 0.000000
70.83468 33.03265 0 0 5.86000 0.000000
71.29146 41.02638 0 0 5.85999 0.000000
71.28555 40.71236 0 0.001 5.86004 0.000000
71.27969 40.39823 0 0.009 5.86053 0.000000
71.27388 40.08400 0 0.011 5.86062 0.000000
71.26812 39.76968 0 -0.149 5.85130 0.000000
71.26241 39.45527 0 -2.066 5.73894 0.972222
71.25675 39.14079 0 -3.672 5.64481 1.000000
71.25194 38.87118 0 -2.5 5.71349 1.000000
71.24717 38.60154 0 0.112 5.86655 0.861111
71.24322 38.37680 0 0.737 5.90321 1.000000
71.23929 38.15205 0 4.294 6.11161 1.000000
71.23538 37.92727 0 4.79 6.14067 1.000000
71.23150 37.70249 0 3.627 6.07257 1.000000
71.22765 37.47769 0 2.936 6.03203 1.000000
71.22381 37.25288 0 3.58 6.06979 1.000000
71.22000 37.02807 0 3.454 6.06239 1.000000
71.21621 36.80326 0 3.374 6.05771 1.000000
71.21245 36.57846 0 2.341 5.99716 1.000000
71.20870 36.35366 0 2.311 5.99540 1.000000
71.20498 36.12887 0 0.244 5.87428 0.138889
71.20128 35.90409 0 0.006 5.86037 0.000000
71.19760 35.67933 0 -0.009 5.85946 0.000000
71.19394 35.45459 0 -0.007 5.85957 0.000000
71.18957 35.18494 0 -0.004 5.85979 0.000000
71.18524 34.91532 0 -0.003 5.85980 0.000000
71.18022 34.60083 0 -0.003 5.85982 0.000000
71.17524 34.28641 0 -0.002 5.85990 0.000000
71.17030 33.97207 0 -0.001 5.85997 0.000000
71.16539 33.65783 0 0 5.86000 0.000000
71.16053 33.34368 0 0 5.86000 0.000000
71.15570 33.02965 0 0 5.86000 0.000000
71.64815 41.02203 0 0 5.86000 0.000000
71.64068 40.70803 0 0.001 5.86008 0.000000
71.63328 40.39392 0 0.012 5.86072 0.000000
71.62594 40.07971 0 -0.033 5.85806 0.000000
71.61867 39.76540 0 -1.208 5.78918 1.000000
71.61146 39.45102 0 -3.095 5.67864 1.000000
71.60431 39.13655 0 -3.952 5.62841 0.944444
71.59824 38.86696 0 -2.29 5.72583 1.000000
71.59221 38.59733 0 0.691 5.90051 1.000000
71.58722 38.37261 0 2.002 5.97729 1.000000
71.58226 38.14787 0 5.975 6.21015 1.000000
71.57733 37.92311 0 7.639 6.30764 1.000000
71.57243 37.69833 0 2.793 6.02367 1.000000
71.56756 37.47354 0 1.552 5.95092 1.000000
71.56271 37.24875 0 1.644 5.95631 1.000000
71.55790 37.02395 0 2.365 5.99858 1.000000
71.55311 36.79916 0 0.387 5.88267 1.000000
71.54836 36.57436 0 0.143 5.86838 1.000000
71.54363 36.34958 0 -0.152 5.85111 1.000000
71.53893 36.12480 0 -0.011 5.85934 0.000000
71.53425 35.90003 0 -0.021 5.85874 0.000000
71.52960 35.67528 0 -0.006 5.85963 0.000000
71.52498 35.45056 0 -0.001 5.85993 0.000000
71.51947 35.18092 0 0 5.85997 0.000000
71.51400 34.91131 0 0 5.85999 0.000000
71.50766 34.59684 0 0 5.86000 0.000000
71.50137 34.28244 0 0 5.86000 0.000000
71.49512 33.96811 0 0 5.86000 0.000000
71.48893 33.65388 0 0 5.86001 0.000000
71.48278 33.33975 0 0 5.86000 0.000000
71.47668 33.02573 0 0 5.86000 0.000000
72.06423 41.01568 0 0 5.86000 0.000000
72.05494 40.70171 0 0.001 5.86008 0.000000
72.04574 40.38763 0 0.011 5.86064 0.000000
72.03662 40.07344 0 -0.035 5.85795 0.000000
72.02758 39.75916 0 -0.951 5.80427 1.000000
72.01863 39.44480 0 -2.016 5.74184 1.000000
72.00975 39.13037 0 -2.683 5.70276 0.555556
72.00220 38.86080 0 -3.885 5.63233 1.000000
71.99470 38.59119 0 -2.289 5.72589 1.000000
71.98850 38.36648 0 0.858 5.91030 1.000000
71.98233 38.14176 0 3.425 6.06073 1.000000
71.97621 37.91702 0 3.741 6.07925 1.000000
71.97012 37.69226 0 0.647 5.89792 1.000000
71.96406 37.46749 0 -0.686 5.81979 1.000000
71.95804 37.24272 0 0.563 5.89297 1.000000
71.95206 37.01794 0 -0.508 5.83021 1.000000
71.94611 36.79316 0 -1.453 5.77484 1.000000
71.94020 36.56838 0 -1.535 5.77004 1.000000
71.93432 36.34361 0 -0.092 5.85460 0.000000
71.92848 36.11885 0 -0.009 5.85946 0.000000
71.92267 35.89410 0 -0.002 5.85989 0.000000
71.91689 35.66937 0 -0.001 5.85996 0.000000
71.91115 35.44466 0 0 5.85998 0.000000
71.90430 35.17504 0 0 5.86000 0.000000
71.89750 34.90546 0 0 5.86002 0.000000
71.88962 34.59101 0 0 5.86001 0.000000
71.88180 34.27663 0 0 5.86000 0.000000
71.87404 33.96233 0 0 5.86000 0.000000
71.86635 33.64812 0 0 5.86000 0.000000
71.85871 33.33402 0 0 5.86000 0.000000
71.85112 33.02002 0 0 5.86000 0.000000
72.48022 41.00795 0 0 5.86000 0.000000
72.46912 40.69402 0 0.001 5.86003 0.000000
72.45812 40.37997 0 0.006 5.86036 0.000000
72.44722 40.06582 0 0 5.85997 0.000000
72.43642 39.75157 0 -0.043 5.85747 0.000000
72.42571 39.43724 0 -0.096 5.85437 0.000000
72.41510 39.12284 0 -0.161 5.85056 0.083333
72.40608 38.85330 0 -0.26 5.84477 0.027778
72.39712 38.58371 0 -0.822 5.81182 0.500000
72.38971 38.35903 0 0.034 5.86200 0.277778
72.38234 38.13433 0 0.193 5.87134 0.250000
72.37501 37.90961 0 0.162 5.86948 0.083333
72.36773 37.68488 0 -0.087 5.85490 0.472222
72.36050 37.46013 0 -0.586 5.82565 1.000000
72.35331 37.23538 0 -1.749 5.75752 1.000000
72.34615 37.01062 0 -1.216 5.78875 1.000000
72.33905 36.78586 0 -0.175 5.84976 0.166667
72.33198 36.56111 0 -0.091 5.85465 0.000000
72.32495 36.33636 0 -0.023 5.85868 0.000000
72.31797 36.11162 0 0.007 5.86044 0.000000
72.31103 35.88689 0 0.002 5.86009 0.000000
72.30412 35.66218 0 0 5.86000 0.000000
72.29726 35.43749 0 0 5.86000 0.000000
72.28907 35.16790 0 0 5.86001 0.000000
72.28094 34.89834 0 0 5.86001 0.000000
72.27152 34.58392 0 0 5.86000 0.000000
72.26218 34.26956 0 0 5.85999 0.000000
72.25290 33.95529 0 0 5.86000 0.000000
72.24370 33.64111 0 0 5.86000 0.000000
72.23457 33.32704 0 0 5.86000 0.000000
72.22551 33.01307 0 0 5.86000 0.000000
72.89610 40.99885 0 0 5.86000 0.000000
72.88320 40.68496 0 0 5.86000 0.000000
72.87040 40.37095 0 0.002 5.86012 0.000000
72.85773 40.05683 0 0.008 5.86045 0.000000
72.84516 39.74263 0 0.018 5.86105 0.000000
72.83271 39.42834 0 0.031 5.86182 0.000000
72.82036 39.11397 0 0.043 5.86251 0.000000
72.80987 38.84446 0 0.024 5.86143 0.000000
72.79945 38.57491 0 -0.009 5.85945 0.000000
72.79082 38.35026 0 -0.014 5.85919 0.000000
72.78225 38.12558 0 -0.018 5.85896 0.000000
72.77373 37.90089 0 -0.029 5.85828 0.000000
72.76527 37.67618 0 -0.03 5.85824 0.000000
72.75685 37.45146 0 -0.062 5.85635 0.000000
72.74848 37.22673 0 -0.109 5.85359 0.000000
72.74017 37.00200 0 -0.077 5.85549 0.000000
72.73190 36.77727 0 -0.001 5.85996 0.000000
72.72368 36.55254 0 0.022 5.86130 0.000000
72.71551 36.32781 0 0.011 5.86063 0.000000
72.70738 36.10310 0 0.003 5.86020 0.000000
72.69930 35.87840 0 0.001 5.86004 0.000000
72.69127 35.65371 0 0 5.86001 0.000000
72.68329 35.42905 0 0 5.86000 0.000000
72.67376 35.15948 0 0 5.86000 0.000000
72.66430 34.88995 0 0 5.86000 0.000000
72.65335 34.57556 0 0 5.86000 0.000000
72.64248 34.26124 0 0 5.86000 0.000000
72.63169 33.94701 0 0 5.86000 0.000000
72.62099 33.63286 0 0 5.86000 0.000000
72.61037 33.31881 0 0 5.86000 0.000000
72.59982 33.00488 0 0 5.86000 0.000000
73.31187 40.98838 0 0 5.86001 0.000000
73.29716 40.67453 0 0 5.86001 0.000000
73.28257 40.36056 0 0 5.86001 0.000000
73.26812 40.04650 0 0.001 5.86006 0.000000
73.25379 39.73233 0 0.003 5.86015 0.000000
73.23959 39.41809 0 0.005 5.86028 0.000000
73.22552 39.10376 0 0.008 5.86044 0.000000
73.21355 38.83429 0 0.01 5.86056 0.000000
73.20167 38.56478 0 0.008 5.86047 0.000000
73.19184 38.34015 0 0.003 5.86015 0.000000
73.18207 38.11551 0 -0.003 5.85984 0.000000
73.17235 37.89085 0 -0.003 5.85980 0.000000
73.16270 37.66617 0 0.001 5.86009 0.000000
73.15310 37.44148 0 0.009 5.86055 0.000000
73.14356 37.21678 0 0.016 5.86091 0.000000
73.13408 36.99208 0 0.016 5.86095 0.000000
73.12465 36.76737 0 0.012 5.86069 0.000000
73.11528 36.54267 0 0.006 5.86036 0.000000
73.10596 36.31798 0 0.002 5.86013 0.000000
73.09670 36.09329 0 0.001 5.86004 0.000000
73.08749 35.86862 0 0 5.86002 0.000000
73.07833 35.64396 0 0 5.86001 0.000000
73.06923 35.41933 0 0 5.86000 0.000000
73.05837 35.14979 0 0 5.85999 0.000000
73.04758 34.88030 0 0 5.86000 0.000000
73.03509 34.56595 0 0 5.86000 0.000000
73.02270 34.25167 0 0 5.86000 0.000000
73.01040 33.93747 0 0 5.86000 0.000000
72.99820 33.62336 0 0 5.86000 0.000000
72.98608 33.30935 0 0 5.86000 0.000000
72.97406 32.99545 0 0 5.86000 0.000000
73.72751 40.97653 0 0 5.86000 0.000000
73.71098 40.66273 0 0 5.86000 0.000000
73.69461 40.34882 0 0 5.85998 0.000000
73.67838 40.03480 0 0 5.85998 0.000000
73.66230 39.72069 0 0 5.85999 0.000000
73.64635 39.40649 0 0 5.85999 0.000000
73.63055 39.09222 0 0 5.86000 0.000000
73.61711 38.82279 0 0 5.86002 0.000000
73.60378 38.55332 0 0.001 5.86003 0.000000
73.59274 38.32873 0 0 5.86001 0.000000
73.58177 38.10412 0 0 5.85999 0.000000
73.57086 37.87949 0 0 5.85999 0.000000
73.56002 37.65484 0 0.001 5.86003 0.000000
73.54924 37.43019 0 0.002 5.86011 0.000000
73.53853 37.20552 0 0.003 5.86017 0.000000
73.52788 36.98085 0 0.002 5.86014 0.000000
73.51730 36.75618 0 0.001 5.86007 0.000000
73.50678 36.53152 0 0 5.86000 0.000000
73.49631 36.30685 0 0 5.85999 0.000000
73.48591 36.08220 0 0 5.86001 0.000000
73.47557 35.85756 0 0 5.86001 0.000000
73.46529 35.63293 0 0 5.86000 0.000000
73.45507 35.40833 0 0 5.85999 0.000000
73.44287 35.13883 0 0 5.86000 0.000000
73.43076 34.86938 0 0 5.86001 0.000000
73.41674 34.55507 0 0 5.86000 0.000000
73.40282 34.24083 0 0 5.86000 0.000000
73.38901 33.92668 0 0 5.86000 0.000000
73.37531 33.61261 0 0 5.86000 0.000000
73.36171 33.29865 0 0 5.86000 0.000000
73.34821 32.98479 0 0 5.86000 0.000000
74.14299 40.96331 0 0 5.86000 0.000000
74.12466 40.64957 0 0 5.86000 0.000000
74.10650 40.33572 0 0 5.85998 0.000000
74.08850 40.02176 0 0 5.85999 0.000000
74.07066 39.70770 0 0 5.86000 0.000000
74.05298 39.39356 0 0 5.86001 0.000000
74.03545 39.07934 0 0 5.86001 0.000000
74.02054 38.80996 0 0 5.86000 0.000000
74.00575 38.54053 0 0 5.86000 0.000000
73.99350 38.31598 0 0 5.85999 0.000000
73.98133 38.09141 0 0 5.85999 0.000000
73.96924 37.86682 0 0 5.85999 0.000000
73.95721 37.64221 0 0 5.85999 0.000000
73.94526 37.41759 0 0 5.86000 0.000000
73.93338 37.19296 0 0 5.86001 0.000000
73.92157 36.96833 0 0 5.86000 0.000000
73.90983 36.74370 0 0 5.85999 0.000000
73.89815 36.51907 0 0 5.85999 0.000000
73.88655 36.29444 0 0 5.85999 0.000000
73.87501 36.06982 0 0 5.86000 0.000000
73.86354 35.84522 0 0 5.86000 0.000000
73.85213 35.62063 0 0 5.85999 0.000000
73.84079 35.39606 0 0 5.85999 0.000000
73.82727 35.12661 0 0 5.86000 0.000000
73.81383 34.85719 0 0 5.86000 0.000000
73.79828 34.54294 0 0 5.86000 0.000000
73.78284 34.22875 0 0 5.86000 0.000000
73.76752 33.91464 0 0 5.86000 0.000000
73.75232 33.60062 0 0 5.86000 0.000000
73.73723 33.28670 0 0 5.86000 0.000000
73.72226 32.97289 0 0 5.86000 0.000000
65.64546 40.96051 7.5 0 5.86000 0.000000
65.66415 40.64678 7.5 0 5.86000 0.000000
65.68267 40.33293 7.5 0 5.86000 0.000000
65.70103 40.01898 7.5 0 5.86000 0.000000
65.71922 39.70494 7.5 0 5.86000 0.000000
65.73725 39.39081 7.5 0 5.86000 0.000000
65.75512 39.07660 7.5 0 5.86000 0.000000
65.77032 38.80723 7.5 0 5.86000 0.000000
65.78540 38.53781 7.5 0 5.86000 0.000000
65.79789 38.31327 7.5 0 5.86000 0.000000
65.81030 38.08871 7.5 0 5.86000 0.000000
65.82264 37.86412 7.5 0 5.86000 0.000000
65.83490 37.63953 7.5 0 5.86000 0.000000
65.84708 37.41491 7.5 0 5.86000 0.000000
65.85920 37.19029 7.5 0 5.86000 0.000000
65.87124 36.96567 7.5 0 5.86000 0.000000
65.88322 36.74104 7.5 0 5.86000 0.000000
65.89512 36.51642 7.5 0 5.86001 0.000000
65.90695 36.29180 7.5 0 5.86002 0.000000
65.91872 36.06719 7.5 0 5.86001 0.000000
65.93041 35.84260 7.5 0 5.86000 0.000000
65.94204 35.61802 7.5 0 5.86000 0.000000
65.95361 35.39345 7.5 0 5.86001 0.000000
65.96740 35.12401 7.5 0 5.86000 0.000000
65.98110 34.85461 7.5 0 5.86000 0.000000
65.99696 34.54036 7.5 0 5.86000 0.000000
66.01270 34.22618 7.5 0 5.86000 0.000000
66.02832 33.91208 7.5 0 5.86000 0.000000
66.04382 33.59807 7.5 0 5.86000 0.000000
66.05921 33.28416 7.5 0 5.86000 0.000000
66.07448 32.97036 7.5 0 5.86000 0.000000
66.06091 40.97400 7.5 0 5.86000 0.000000
66.07780 40.66021 7.5 0 5.86000 0.000000
66.09453 40.34631 7.5 0 5.86000 0.000000
66.11111 40.03230 7.5 0 5.86000 0.000000
66.12755 39.71820 7.5 0 5.85999 0.000000
66.14384 39.40401 7.5 0 5.85999 0.000000
66.15999 39.08975 7.5 0 5.86000 0.000000
66.17372 38.82033 7.5 0 5.86001 0.000000
66.18735 38.55087 7.5 0 5.86001 0.000000
66.19863 38.32629 7.5 0 5.86001 0.000000
66.20984 38.10168 7.5 0 5.86001 0.000000
66.22098 37.87706 7.5 0 5.86001 0.000000
66.23206 37.65242 7.5 0 5.86000 0.000000
66.24307 37.42777 7.5 0 5.86001 0.000000
66.25402 37.20312 7.5 0 5.86001 0.000000
66.26490 36.97845 7.5 0 5.85999 0.000000
66.27572 36.75379 7.5 0 5.85997 0.000000
66.28647 36.52913 7.5 -0.001 5.85996 0.000000
66.29716 36.30447 7.5 0 5.85998 0.000000
66.30779 36.07983 7.5 0 5.86000 0.000000
66.31836 35.85519 7.5 0 5.86000 0.000000
66.32886 35.63058 7.5 0 5.86001 0.000000
66.33931 35.40598 7.5 0 5.86001 0.000000
66.35177 35.13649 7.5 0 5.86000 0.000000
66.36414 34.86704 7.5 0 5.86000 0.000000
66.37847 34.55274 7.5 0 5.86000 0.000000
66.39270 34.23852 7.5 0 5.86000 0.000000
66.40681 33.92437 7.5 0 5.86000 0.000000
66.42081 33.61031 7.5 0 5.86000 0.000000
66.43471 33.29636 7.5 0 5.86000 0.000000
66.44850 32.98251 7.5 0 5.86000 0.000000
66.47652 40.98612 7.5 0 5.86000 0.000000
66.49160 40.67228 7.5 0 5.86000 0.000000
66.50654 40.35832 7.5 0 5.85999 0.000000
66.52135 40.04427 7.5 -0.001 5.85996 0.000000
66.53603 39.73011 7.5 -0.002 5.85991 0.000000
66.55057 39.41588 7.5 -0.002 5.85988 0.000000
66.56500 39.10156 7.5 -0.002 5.85990 0.000000
66.57726 38.83210 7.5 -0.001 5.85995 0.000000
66.58943 38.56259 7.5 0 5.85999 0.000000
66.59950 38.33798 7.5 0 5.86000 0.000000
66.60951 38.11334 7.5 0 5.85998 0.000000
66.61947 37.88868 7.5 -0.001 5.85996 0.000000
66.62936 37.66401 7.5 -0.001 5.85995 0.000000
66.63919 37.43932 7.5 -0.001 5.85996 0.000000
66.64896 37.21463 7.5 -0.001 5.85995 0.000000
66.65868 36.98994 7.5 -0.002 5.85987 0.000000
66.66834 36.76524 7.5 -0.006 5.85966 0.000000
66.67794 36.54054 7.5 -0.01 5.85940 0.000000
66.68749 36.31586 7.5 -0.012 5.85931 0.000000
66.69698 36.09118 7.5 -0.009 5.85949 0.000000
66.70642 35.86651 7.5 -0.004 5.85977 0.000000
66.71580 35.64186 7.5 -0.001 5.85995 0.000000
66.72513 35.41723 7.5 0 5.86000 0.000000
66.73625 35.14770 7.5 0 5.86001 0.000000
66.74730 34.87822 7.5 0 5.86000 0.000000
66.76010 34.56387 7.5 0 5.86000 0.000000
66.77280 34.24960 7.5 0 5.86000 0.000000
66.78540 33.93541 7.5 0 5.86000 0.000000
66.79790 33.62131 7.5 0 5.86000 0.000000
66.81031 33.30731 7.5 0 5.86000 0.000000
66.82263 32.99342 7.5 0 5.86000 0.000000
66.89226 40.99687 7.5 0 5.86000 0.000000
66.90553 40.68298 7.5 0 5.86000 0.000000
66.91868 40.36898 7.5 -0.001 5.85997 0.000000
66.93172 40.05487 7.5 -0.002 5.85988 0.000000
66.94463 39.74068 7.5 0.005 5.86030 0.000000
66.95744 39.42639 7.5 0.01 5.86059 0.000000
66.97013 39.11204 7.5 -0.002 5.85988 0.000000
66.98092 38.84253 7.5 -0.008 5.85952 0.000000
66.99163 38.57299 7.5 -0.004 5.85977 0.000000
67.00049 38.34834 7.5 -0.002 5.85986 0.000000
67.00931 38.12367 7.5 -0.002 5.85988 0.000000
67.01806 37.89898 7.5 -0.004 5.85979 0.000000
67.02677 37.67428 7.5 -0.005 5.85968 0.000000
67.03542 37.44957 7.5 -0.005 5.85969 0.000000
67.04402 37.22485 7.5 -0.004 5.85976 0.000000
67.05257 37.00012 7.5 -0.007 5.85958 0.000000
67.06107 36.77539 7.5 -0.001 5.85992 0.000000
67.06952 36.55067 7.5 -0.003 5.85982 0.000000
67.07793 36.32595 7.5 -0.032 5.85812 0.000000
67.08628 36.10124 7.5 -0.042 5.85753 0.000000
67.09458 35.87654 7.5 -0.023 5.85863 0.000000
67.10284 35.65186 7.5 -0.008 5.85951 0.000000
67.11105 35.42720 7.5 -0.002 5.85991 0.000000
67.12084 35.15764 7.5 0 5.86001 0.000000
67.13056 34.88812 7.5 0 5.86002 0.000000
67.14182 34.57374 7.5 0 5.86001 0.000000
67.15300 34.25943 7.5 0 5.86001 0.000000
67.16409 33.94520 7.5 0 5.86000 0.000000
67.17509 33.63106 7.5 0 5.86000 0.000000
67.18601 33.31702 7.5 0 5.86000 0.000000
67.19685 33.00309 7.5 0 5.86000 0.000000
67.30813 41.00624 7.5 0 5.86000 0.000000
67.31959 40.69231 7.5 0 5.86000 0.000000
67.33094 40.37827 7.5 -0.001 5.85996 0.000000
67.34220 40.06413 7.5 -0.003 5.85983 0.000000
67.35335 39.74989 7.5 0.03 5.86176 0.000000
67.36441 39.43557 7.5 0.317 5.87856 1.000000
67.37537 39.12117 7.5 0.012 5.86068 1.000000
67.38469 38.85164 7.5 -0.002 5.85986 0.000000
67.39394 38.58206 7.5 -0.016 5.85904 0.000000
67.40159 38.35738 7.5 -0.008 5.85951 0.000000
67.40920 38.13269 7.5 0 5.85997 0.000000
67.41676 37.90797 7.5 0.006 5.86034 0.000000
67.42428 37.68324 7.5 0.008 5.86049 0.000000
67.43175 37.45850 7.5 0.006 5.86032 0.000000
67.43918 37.23375 7.5 0.001 5.86008 0.000000
67.44657 37.00900 7.5 -0.011 5.85936 0.000000
67.45391 36.78425 7.5 0.087 5.86512 0.361111
67.46120 36.55950 7.5 0.714 5.90182 0.361111
67.46846 36.33475 7.5 0.334 5.87957 0.000000
67.47567 36.11002 7.5 0.18 5.87055 0.000000
67.48284 35.88530 7.5 0.004 5.86025 0.000000
67.48997 35.66059 7.5 -0.03 5.85826 0.000000
67.49706 35.43591 7.5 -0.01 5.85939 0.000000
67.50552 35.16632 7.5 -0.003 5.85982 0.000000
67.51391 34.89676 7.5 -0.001 5.85996 0.000000
67.52364 34.58235 7.5 0 5.86000 0.000000
67.53329 34.26800 7.5 0 5.86001 0.000000
67.54286 33.95374 7.5 0 5.86001 0.000000
67.55236 33.63956 7.5 0 5.86000 0.000000
67.56179 33.32549 7.5 0 5.86000 0.000000
67.57115 33.01153 7.5 0 5.86000 0.000000
67.72410 41.01424 7.5 0 5.86000 0.000000
67.73374 40.70028 7.5 0 5.86000 0.000000
67.74331 40.38620 7.5 0 5.85998 0.000000
67.75278 40.07202 7.5 -0.001 5.85992 0.000000
67.76217 39.75775 7.5 0.039 5.86226 0.000000
67.77148 39.44340 7.5 0.495 5.88902 1.000000
67.78071 39.12897 7.5 0.63 5.89694 1.000000
67.78855 38.85940 7.5 0.105 5.86614 0.055556
67.79634 38.58980 7.5 0.065 5.86380 0.333333
67.80278 38.36510 7.5 0.025 5.86149 0.027778
67.80919 38.14038 7.5 -0.014 5.85918 0.000000
67.81556 37.91564 7.5 0.014 5.86083 0.000000
67.82188 37.69089 7.5 0.154 5.86904 1.000000
67.82817 37.46613 7.5 0.063 5.86369 1.000000
67.83443 37.24135 7.5 -0.03 5.85825 0.083333
67.84064 37.01658 7.5 -0.142 5.85171 0.111111
67.84682 36.79180 7.5 0.083 5.86484 0.138889
67.85297 36.56703 7.5 1.965 5.97514 0.916667
67.85907 36.34226 7.5 4.733 6.13734 1.000000
67.86515 36.11751 7.5 2.394 6.00028 1.000000
67.87118 35.89276 7.5 0.173 5.87011 0.000000
67.87718 35.66804 7.5 -0.014 5.85920 0.000000
67.88315 35.44333 7.5 -0.025 5.85851 0.000000
67.89027 35.17371 7.5 -0.022 5.85869 0.000000
67.89734 34.90414 7.5 -0.012 5.85932 0.000000
67.90553 34.58969 7.5 -0.005 5.85970 0.000000
67.91365 34.27532 7.5 -0.002 5.85989 0.000000
67.92171 33.96102 7.5 0 5.85998 0.000000
67.92971 33.64682 7.5 0 5.86000 0.000000
67.93765 33.33272 7.5 0 5.86000 0.000000
67.94553 33.01873 7.5 0 5.86000 0.000000
68.14015 41.02087 7.5 0 5.86000 0.000000
68.14799 40.70688 7.5 0 5.86000 0.000000
68.15575 40.39277 7.5 0.001 5.86005 0.000000
68.16345 40.07856 7.5 0.002 5.86014 0.000000
68.17107 39.76426 7.5 -0.021 5.85879 0.000000
68.17863 39.44988 7.5 -0.051 5.85699 0.833333
68.18612 39.13542 7.5 0.429 5.88512 0.416667
68.19249 38.86584 7.5 1.259 5.93377 0.416667
68.19882 38.59621 7.5 1.27 5.93440 0.416667
68.20405 38.37149 7.5 0.095 5.86559 0.222222
68.20925 38.14675 7.5 -0.35 5.83950 0.277778
68.21442 37.92199 7.5 -1.558 5.76871 0.611111
68.21956 37.69722 7.5 0.333 5.87952 1.000000
68.22467 37.47244 7.5 0.143 5.86838 1.000000
68.22975 37.24765 7.5 -1.833 5.75260 0.888889
68.23479 37.02286 7.5 -2.047 5.74003 0.833333
68.23981 36.79806 7.5 -0.536 5.82860 0.833333
68.24480 36.57327 7.5 2.888 6.02926 1.000000
68.24976 36.34849 7.5 5.657 6.19152 1.000000
68.25469 36.12371 7.5 2.795 6.02379 1.000000
68.25959 35.89895 7.5 0.98 5.91744 0.666667
68.26446 35.67420 7.5 0.561 5.89286 0.638889
68.26931 35.44948 7.5 0.088 5.86516 0.055556
68.27509 35.17984 7.5 -0.021 5.85876 0.000000
68.28083 34.91025 7.5 -0.048 5.85717 0.000000
68.28748 34.59577 7.5 -0.025 5.85855 0.000000
68.29407 34.28137 7.5 -0.011 5.85936 0.000000
68.30062 33.96706 7.5 -0.004 5.85977 0.000000
68.30711 33.65283 7.5 0 5.85997 0.000000
68.31356 33.33870 7.5 0 5.86000 0.000000
68.31996 33.02469 7.5 0 5.86000 0.000000
68.49683 41.02545 7.5 0 5.86000 0.000000
68.50311 40.71144 7.5 0 5.86000 0.000000
68.50934 40.39732 7.5 0.002 5.86010 0.000000
68.51550 40.08309 7.5 0.005 5.86027 0.000000
68.52161 39.76877 7.5 -0.08 5.85532 0.055556
68.52767 39.45437 7.5 -0.95 5.80433 1.000000
68.53368 39.13989 7.5 -0.331 5.84060 1.000000
68.53878 38.87029 7.5 2.781 6.02294 0.916667
68.54385 38.60064 7.5 3.135 6.04374 0.638889
68.54804 38.37591 7.5 0.951 5.91571 0.305556
68.55221 38.15116 7.5 -3.299 5.66669 1.000000
68.55636 37.92639 7.5 -6.585 5.47413 1.000000
68.56047 37.70160 7.5 -5.293 5.54982 1.000000
68.56457 37.47681 7.5 -6.128 5.50091 1.000000
68.56864 37.25201 7.5 -5.382 5.54464 1.000000
68.57268 37.02720 7.5 -5.092 5.56160 0.777778
68.57670 36.80239 7.5 -3.54 5.65256 1.000000
68.58070 36.57759 7.5 -1.172 5.79134 1.000000
68.58468 36.35279 7.5 0.605 5.89548 1.000000
68.58863 36.12800 7.5 0.42 5.88462 1.000000
68.59256 35.90323 7.5 1.377 5.94070 0.750000
68.59646 35.67847 7.5 1.986 5.97639 1.000000
68.60035 35.45374 7.5 1.911 5.97201 1.000000
68.60498 35.18408 7.5 0.346 5.88028 0.194444
68.60958 34.91447 7.5 0.184 5.87079 0.055556
68.61491 34.59998 7.5 0.118 5.86694 0.361111
68.62019 34.28557 7.5 0.007 5.86043 0.000000
68.62544 33.97123 7.5 -0.008 5.85951 0.000000
68.63064 33.65699 7.5 -0.002 5.85986 0.000000
68.63581 33.34285 7.5 0 5.86000 0.000000
68.64094 33.02881 7.5 0 5.86000 0.000000
68.85356 41.02903 7.5 0 5.86000 0.000000
68.85828 40.71500 7.5 0 5.86001 0.000000
68.86296 40.40086 7.5 0.001 5.86008 0.000000
68.86760 40.08662 7.5 0.002 5.86014 0.000000
68.87219 39.77228 7.5 -0.046 5.85729 0.027778
68.87675 39.45786 7.5 -0.044 5.85742 1.000000
68.88127 39.14337 7.5 2.183 5.98794 1.000000
68.88511 38.87376 7.5 4.349 6.11482 1.000000
68.88892 38.60410 7.5 5.173 6.16315 1.000000
68.89207 38.37936 7.5 1.311 5.93682 0.833333
68.89521 38.15459 7.5 -5.192 5.55573 0.944444
68.89833 37.92981 7.5 -8.091 5.38586 1.000000
68.90142 37.70502 7.5 -7.598 5.41478 1.000000
68.90450 37.48021 7.5 -10.105 5.26785 1.000000
68.90756 37.25540 7.5 -6.726 5.46586 1.000000
68.91061 37.03058 7.5 -7.054 5.44665 0.888889
68.91363 36.80577 7.5 -9.676 5.29296 1.000000
68.91664 36.58095 7.5 -6.664 5.46946 1.000000
68.91963 36.35615 7.5 -1.547 5.76934 1.000000
68.92260 36.13135 7.5 -0.005 5.85972 1.000000
68.92555 35.90656 7.5 2.165 5.98685 1.000000
68.92849 35.68180 7.5 3.635 6.07300 1.000000
68.93141 35.45705 7.5 4.052 6.09742 1.000000
68.93490 35.18739 7.5 3.582 6.06992 0.722222
68.93836 34.91776 7.5 3.206 6.04788 0.444444
68.94236 34.60326 7.5 1.508 5.94834 1.000000
68.94634 34.28883 7.5 0.304 5.87779 1.000000
68.95029 33.97449 7.5 -0.003 5.85983 0.000000
68.95420 33.66023 7.5 -0.005 5.85969 0.000000
68.95809 33.34607 7.5 0 5.85999 0.000000
68.96194 33.03203 7.5 0 5.86000 0.000000
69.15085 41.03123 7.5 0 5.86000 0.000000
69.15428 40.71719 7.5 0 5.86000 0.000000
69.15767 40.40304 7.5 0 5.86003 0.000000
69.16103 40.08879 7.5 -0.003 5.85982 0.111111
69.16437 39.77445 7.5 -0.012 5.85930 0.305556
69.16767 39.46002 7.5 0.565 5.89314 0.305556
69.17095 39.14552 7.5 4.7 6.13540 1.000000
69.17373 38.87590 7.5 4.108 6.10071 1.000000
69.17650 38.60623 7.5 7.422 6.29494 1.000000
69.17879 38.38148 7.5 0.088 5.86517 1.000000
69.18106 38.15671 7.5 -5.214 5.55446 1.000000
69.18332 37.93193 7.5 -8.302 5.37352 1.000000
69.18557 37.70713 7.5 -8.393 5.36815 1.000000
69.18780 37.48231 7.5 -5.685 5.52686 1.000000
69.19002 37.25750 7.5 -4.069 5.62154 1.000000
69.19223 37.03267 7.5 -7.452 5.42330 0.944444
69.19442 36.80785 7.5 -9.965 5.27607 1.000000
69.19660 36.58303 7.5 -7.156 5.44065 1.000000
69.19877 36.35822 7.5 -0.944 5.80470 1.000000
69.20093 36.13341 7.5 2.913 6.03073 1.000000
69.20307 35.90862 7.5 5.081 6.15775 1.000000
69.20520 35.68385 7.5 4.205 6.10640 1.000000
69.20732 35.45910 7.5 3.562 6.06871 1.000000
69.20985 35.18943 7.5 3.913 6.08930 1.000000
69.21236 34.91980 7.5 5.557 6.18562 1.000000
69.21526 34.60529 7.5 3.337 6.05554 1.000000
69.21815 34.29085 7.5 0.626 5.89668 0.972222
69.22101 33.97649 7.5 -0.004 5.85977 0.000000
69.22385 33.66223 7.5 -0.008 5.85956 0.000000
69.22667 33.34807 7.5 0 5.85998 0.000000
69.22946 33.03401 7.5 0 5.86000 0.000000
69.44816 41.03273 7.5 0 5.86000 0.000000
69.45029 40.71869 7.5 0 5.86000 0.000000
69.45240 40.40453 7.5 0 5.85999 0.000000
69.45449 40.09028 7.5 -0.006 5.85967 0.111111
69.45656 39.77593 7.5 -0.008 5.85952 0.166667
69.45861 39.46149 7.5 0.259 5.87519 0.194444
69.46065 39.14699 7.5 2.762 6.02186 1.000000
69.46238 38.87736 7.5 4.642 6.13202 1.000000
69.46409 38.60769 7.5 1.861 5.96907 1.000000
69.46552 38.38293 7.5 -2.378 5.72066 1.000000
69.46693 38.15816 7.5 -4.058 5.62222 1.000000
69.46833 37.93337 7.5 -7.743 5.40626 1.000000
69.46973 37.70856 7.5 -6.902 5.45557 1.000000
69.47112 37.48375 7.5 -5.158 5.55775 1.000000
69.47250 37.25892 7.5 -6.503 5.47891 1.000000
69.47387 37.03410 7.5 -9.563 5.29961 1.000000
69.47523 36.80927 7.5 -12.404 5.13312 1.000000
69.47658 36.58445 7.5 -6.822 5.46024 1.000000
69.47793 36.35963 7.5 1.647 5.95651 1.000000
69.47927 36.13482 7.5 4.809 6.14178 0.944444
69.48060 35.91003 7.5 6.031 6.21341 1.000000
69.48193 35.68525 7.5 5.032 6.15489 1.000000
69.48324 35.46049 7.5 3.108 6.04213 1.000000
69.48481 35.19082 7.5 3.159 6.04513 1.000000
69.48637 34.92118 7.5 4.254 6.10928 1.000000
69.48818 34.60667 7.5 2.514 6.00732 0.555556
69.48997 34.29222 7.5 0.193 5.87132 0.000000
69.49175 33.97786 7.5 -0.023 5.85864 0.000000
69.49351 33.66359 7.5 -0.008 5.85955 0.000000
69.49526 33.34942 7.5 0 5.85999 0.000000
69.49700 33.03537 7.5 0 5.86001 0.000000
69.74548 41.03353 7.5 0 5.86000 0.000000
69.74631 40.71949 7.5 0 5.86001 0.000000
69.74713 40.40533 7.5 0 5.85998 0.000000
69.74795 40.09107 7.5 -0.006 5.85965 0.000000
69.74876 39.77671 7.5 -0.014 5.85920 0.027778
69.74956 39.46228 7.5 0.172 5.87007 0.111111
69.75035 39.14777 7.5 2.522 6.00778 0.888889
69.75103 38.87813 7.5 3.938 6.09075 1.000000
69.75170 38.60846 7.5 -0.601 5.82478 1.000000
69.75225 38.38371 7.5 -4.814 5.57790 1.000000
69.75280 38.15893 7.5 -5.654 5.52868 1.000000
69.75335 37.93414 7.5 -8.771 5.34604 1.000000
69.75390 37.70933 7.5 -5.67 5.52771 1.000000
69.75444 37.48451 7.5 -6.015 5.50754 1.000000
69.75498 37.25968 7.5 -9.433 5.30725 1.000000
69.75551 37.03486 7.5 -11.681 5.17547 1.000000
69.75604 36.81003 7.5 -9.307 5.31462 1.000000
69.75657 36.58520 7.5 -2.534 5.71150 1.000000
69.75710 36.36038 7.5 4.694 6.13508 1.000000
69.75762 36.13557 7.5 6.495 6.24063 1.000000
69.75814 35.91077 7.5 5.677 6.19264 1.000000
69.75866 35.68599 7.5 3.518 6.06616 1.000000
69.75917 35.46124 7.5 2.625 6.01382 1.000000
69.75978 35.19156 7.5 2.567 6.01043 1.000000
69.76039 34.92192 7.5 1.822 5.96677 0.638889
69.76110 34.60740 7.5 1.244 5.93289 0.583333
69.76179 34.29296 7.5 0.097 5.86566 0.000000
69.76249 33.97859 7.5 -0.03 5.85822 0.000000
69.76318 33.66432 7.5 -0.006 5.85964 0.000000
69.76386 33.35015 7.5 0 5.86000 0.000000
69.76454 33.03609 7.5 0 5.86001 0.000000
70.04280 41.03363 7.5 0 5.86001 0.000000
70.04233 40.71958 7.5 0 5.86001 0.000000
70.04187 40.40543 7.5 0 5.85998 0.000000
70.04141 40.09116 7.5 -0.005 5.85970 0.000000
70.04096 39.77681 7.5 -0.025 5.85851 0.194444
70.04051 39.46237 7.5 0.217 5.87272 0.194444
70.04006 39.14786 7.5 2.065 5.98100 1.000000
70.03968 38.87823 7.5 0.649 5.89800 1.000000
70.03930 38.60856 7.5 -4.313 5.60726 1.000000
70.03899 38.38380 7.5 -7.584 5.41556 1.000000
70.03868 38.15902 7.5 -5.447 5.54082 1.000000
70.03837 37.93423 7.5 -5.576 5.53327 1.000000
70.03807 37.70942 7.5 -5.494 5.53803 1.000000
70.03776 37.48460 7.5 -6.386 5.48580 1.000000
70.03746 37.25978 7.5 -8.954 5.33529 1.000000
70.03716 37.03495 7.5 -8.396 5.36798 1.000000
70.03686 36.81012 7.5 -2.506 5.71316 1.000000
70.03656 36.58529 7.5 2.398 6.00051 1.000000
70.03627 36.36047 7.5 6.545 6.24354 1.000000
70.03597 36.13566 7.5 7.759 6.31466 1.000000
70.03568 35.91087 7.5 4.746 6.13812 0.861111
70.03539 35.68609 7.5 2.322 5.99605 1.000000
70.03510 35.46133 7.5 1.899 5.97129 1.000000
70.03476 35.19165 7.5 1.727 5.96121 0.666667
70.03441 34.92201 7.5 0.483 5.88830 1.000000
70.03402 34.60749 7.5 1.047 5.92136 1.000000
70.03362 34.29305 7.5 0.077 5.86453 0.000000
70.03323 33.97868 7.5 -0.022 5.85869 0.000000
70.03285 33.66441 7.5 -0.005 5.85973 0.000000
70.03246 33.35024 7.5 0 5.86000 0.000000
70.03208 33.03618 7.5 0 5.86001 0.000000
70.34012 41.03303 7.5 0 5.86001 0.000000
70.33836 40.71898 7.5 0 5.85999 0.000000
70.33661 40.40483 7.5 0 5.86000 0.000000
70.33488 40.09057 7.5 0 5.86000 0.000000
70.33316 39.77622 7.5 0.019 5.86111 0.194444
70.33145 39.46178 7.5 0.215 5.87260 0.250000
70.32977 39.14727 7.5 2.593 6.01194 1.000000
70.32833 38.87764 7.5 0.413 5.88419 1.000000
70.32691 38.60797 7.5 -4.267 5.60993 1.000000
70.32573 38.38322 7.5 -7.176 5.43952 1.000000
70.32456 38.15844 7.5 -4.18 5.61504 1.000000
70.32339 37.93365 7.5 -3.481 5.65600 1.000000
70.32224 37.70884 7.5 -2.485 5.71440 1.000000
70.32108 37.48403 7.5 -2.898 5.69016 1.000000
70.31994 37.25920 7.5 -3.652 5.64599 1.000000
70.31880 37.03438 7.5 -0.265 5.84447 1.000000
70.31767 36.80955 7.5 2.56 6.01002 1.000000
70.31655 36.58472 7.5 3.975 6.09295 1.000000
70.31543 36.35990 7.5 5.408 6.17693 1.000000
70.31432 36.13510 7.5 4.675 6.13393 1.000000
70.31322 35.91030 7.5 3.1 6.04166 0.666667
70.31212 35.68552 7.5 1.356 5.93949 0.777778
70.31103 35.46077 7.5 0.643 5.89769 0.583333
70.30973 35.19109 7.5 0.697 5.90084 0.416667
70.30843 34.92145 7.5 1.233 5.93228 1.000000
70.30694 34.60694 7.5 0.479 5.88805 1.000000
70.30545 34.29249 7.5 0.058 5.86337 0.000000
70.30398 33.97813 7.5 -0.016 5.85908 0.000000
70.30251 33.66386 7.5 -0.003 5.85981 0.000000
70.30106 33.34969 7.5 0 5.86000 0.000000
70.29962 33.03563 7.5 0 5.86001 0.000000
70.63743 41.03172 7.5 0 5.86001 0.000000
70.63437 40.71768 7.5 0 5.85998 0.000000
70.63134 40.40353 7.5 0.002 5.86010 0.000000
70.62833 40.08928 7.5 0.01 5.86056 0.000000
70.62535 39.77493 7.5 0.005 5.86030 0.055556
70.62240 39.46050 7.5 0.005 5.86029 0.277778
70.61947 39.14600 7.5 -0.786 5.81391 1.000000
70.61698 38.87637 7.5 -4.723 5.58322 1.000000
70.61451 38.60671 7.5 -6.148 5.49975 1.000000
70.61246 38.38196 7.5 -4.277 5.60940 1.000000
70.61043 38.15719 7.5 -0.481 5.83182 1.000000
70.60841 37.93240 7.5 -1.321 5.78257 1.000000
70.60640 37.70760 7.5 0.221 5.87297 1.000000
70.60440 37.48278 7.5 1.516 5.94882 1.000000
70.60242 37.25796 7.5 3.425 6.06071 1.000000
70.60044 37.03314 7.5 3.533 6.06704 1.000000
70.59848 36.80831 7.5 5.083 6.15785 1.000000
70.59653 36.58349 7.5 5.753 6.19710 1.000000
70.59459 36.35868 7.5 4.023 6.09577 1.000000
70.59267 36.13387 7.5 2.161 5.98666 1.000000
70.59075 35.90908 7.5 1.682 5.95855 1.000000
70.58885 35.68431 7.5 0.172 5.87007 0.194444
70.58695 35.45955 7.5 0.027 5.86158 0.138889
70.58469 35.18988 7.5 0.047 5.86278 0.083333
70.58245 34.92025 7.5 0.118 5.86694 0.250000
70.57985 34.60574 7.5 0.46 5.88693 0.472222
70.57727 34.29130 7.5 0.027 5.86160 0.000000
70.57472 33.97694 7.5 -0.01 5.85944 0.000000
70.57218 33.66268 7.5 -0.002 5.85988 0.000000
70.56966 33.34851 7.5 0 5.86000 0.000000
70.56716 33.03446 7.5 0 5.86001 0.000000
70.93473 41.02971 7.5 0 5.86000 0.000000
70.93037 40.71568 7.5 0 5.86001 0.000000
70.92605 40.40154 7.5 0.006 5.86033 0.000000
70.92177 40.08730 7.5 0.025 5.86145 0.000000
70.91753 39.77296 7.5 -0.038 5.85778 0.000000
70.91332 39.45854 7.5 -0.896 5.80752 1.000000
70.90915 39.14404 7.5 -1.658 5.76287 1.000000
70.90561 38.87442 7.5 -4.57 5.59222 1.000000
70.90209 38.60476 7.5 -7.396 5.42657 1.000000
70.89918 38.38002 7.5 -2.152 5.73388 1.000000
70.89628 38.15526 7.5 1.055 5.92180 1.000000
70.89341 37.93047 7.5 3.805 6.08299 0.916667
70.89055 37.70568 7.5 5.011 6.15366 1.000000
70.88770 37.48087 7.5 4.549 6.12660 1.000000
70.88488 37.25605 7.5 4.259 6.10957 1.000000
70.88207 37.03124 7.5 4.441 6.12024 1.000000
70.87928 36.80642 7.5 5.155 6.16209 1.000000
70.87650 36.58160 7.5 5.888 6.20502 1.000000
70.87374 36.35679 7.5 4.776 6.13989 1.000000
70.87100 36.13199 7.5 0.895 5.91242 1.000000
70.86827 35.90721 7.5 0.199 5.87168 1.000000
70.86556 35.68244 7.5 0.009 5.86050 0.027778
70.86286 35.45769 7.5 -0.021 5.85875 0.000000
70.85965 35.18802 7.5 -0.013 5.85926 0.000000
70.85645 34.91840 7.5 0.003 5.86018 0.000000
70.85276 34.60389 7.5 0.016 5.86092 0.000000
70.84908 34.28946 7.5 0.004 5.86023 0.000000
70.84544 33.97511 7.5 -0.004 5.85974 0.000000
70.84183 33.66085 7.5 -0.001 5.85995 0.000000
70.83824 33.34670 7.5 0 5.86000 0.000000
70.83468 33.03265 7.5 0 5.86000 0.000000
71.29146 41.02638 7.5 0 5.85999 0.000000
71.28555 40.71236 7.5 0.001 5.86007 0.000000
71.27969 40.39823 7.5 0.011 5.86064 0.000000
71.27388 40.08400 7.5 0.008 5.86046 0.000000
71.26812 39.76968 7.5 -0.176 5.84971 0.000000
71.26241 39.45527 7.5 -1.757 5.75706 0.972222
71.25675 39.14079 7.5 -2.763 5.69811 1.000000
71.25194 38.87118 7.5 -2.794 5.69629 1.000000
71.24717 38.60154 7.5 -1.543 5.76961 1.000000
71.24322 38.37680 7.5 -3.402 5.66067 1.000000
71.23929 38.15205 7.5 5.646 6.19086 1.000000
71.23538 37.92727 7.5 5.387 6.17568 1.000000
71.23150 37.70249 7.5 5.679 6.19280 1.000000
71.22765 37.47769 7.5 3.966 6.09243 1.000000
71.22381 37.25288 7.5 3.474 6.06358 1.000000
71.22000 37.02807 7.5 2.617 6.01338 1.000000
71.21621 36.80326 7.5 3.817 6.08366 1.000000
71.21245 36.57846 7.5 2.419 6.00173 1.000000
71.20870 36.35366 7.5 1.646 5.95644 1.000000
71.20498 36.12887 7.5 0.16 5.86940 0.166667
71.20128 35.90409 7.5 -0.02 5.85881 0.000000
71.19760 35.67933 7.5 -0.011 5.85934 0.000000
71.19394 35.45459 7.5 -0.004 5.85974 0.000000
71.18957 35.18494 7.5 -0.003 5.85980 0.000000
71.18524 34.91532 7.5 -0.005 5.85972 0.000000
71.18022 34.60083 7.5 -0.005 5.85971 0.000000
71.17524 34.28641 7.5 -0.003 5.85981 0.000000
71.17030 33.97207 7.5 -0.001 5.85993 0.000000
71.16539 33.65783 7.5 0 5.85999 0.000000
71.16053 33.34368 7.5 0 5.86000 0.000000
71.15570 33.02965 7.5 0 5.86000 0.000000
71.64815 41.02203 7.5 0 5.86000 0.000000
71.64068 40.70803 7.5 0.002 5.86011 0.000000
71.63328 40.39392 7.5 0.014 5.86085 0.000000
71.62594 40.07971 7.5 -0.046 5.85731 0.000000
71.61867 39.76540 7.5 -1.124 5.79413 1.000000
71.61146 39.45102 7.5 -2.775 5.69739 1.000000
71.60431 39.13655 7.5 -3.729 5.64148 0.944444
71.59824 38.86696 7.5 -2.702 5.70164 1.000000
71.59221 38.59733 7.5 -0.79 5.81372 1.000000
71.58722 38.37261 7.5 0.638 5.89736 1.000000
71.58226 38.14787 7.5 6.195 6.22305 1.000000
71.57733 37.92311 7.5 9.659 6.42603 1.000000
71.57243 37.69833 7.5 4.016 6.09536 1.000000
71.56756 37.47354 7.5 2.177 5.98760 1.000000
71.56271 37.24875 7.5 0.873 5.91115 1.000000
71.55790 37.02395 7.5 0.715 5.90191 1.000000
71.55311 36.79916 7.5 0.313 5.87835 1.000000
71.54836 36.57436 7.5 0.338 5.87980 1.000000
71.54363 36.34958 7.5 -0.461 5.83296 1.000000
71.53893 36.12480 7.5 -0.027 5.85841 0.000000
71.53425 35.90003 7.5 -0.005 5.85968 0.000000
71.52960 35.67528 7.5 -0.001 5.85996 0.000000
71.52498 35.45056 7.5 0 5.86001 0.000000
71.51947 35.18092 7.5 0 5.85999 0.000000
71.51400 34.91131 7.5 -0.001 5.85996 0.000000
71.50766 34.59684 7.5 -0.001 5.85995 0.000000
71.50137 34.28244 7.5 0 5.85998 0.000000
71.49512 33.96811 7.5 0 5.85999 0.000000
71.48893 33.65388 7.5 0 5.86000 0.000000
71.48278 33.33975 7.5 0 5.86000 0.000000
71.47668 33.02573 7.5 0 5.86000 0.000000
72.06423 41.01568 7.5 0 5.86000 0.000000
72.05494 40.70171 7.5 0.002 5.86010 0.000000
72.04574 40.38763 7.5 0.013 5.86076 0.000000
72.03662 40.07344 7.5 -0.048 5.85719 0.000000
72.02758 39.75916 7.5 -0.944 5.80470 1.000000
72.01863 39.44480 7.5 -2 5.74277 1.000000
72.00975 39.13037 7.5 -2.384 5.72028 0.694444
72.00220 38.86080 7.5 -3.541 5.65251 1.000000
71.99470 38.59119 7.5 -2.53 5.71176 1.000000
71.98850 38.36648 7.5 -0.141 5.85175 1.000000
71.98233 38.14176 7.5 2.671 6.01653 1.000000
71.97621 37.91702 7.5 3.555 6.06833 1.000000
71.97012 37.69226 7.5 1.22 5.93150 1.000000
71.96406 37.46749 7.5 3.535 6.06717 1.000000
71.95804 37.24272 7.5 0.621 5.89637 1.000000
71.95206 37.01794 7.5 -1.833 5.75261 1.000000
71.94611 36.79316 7.5 -2.178 5.73238 1.000000
71.94020 36.56838 7.5 -1.599 5.76628 1.000000
71.93432 36.34361 7.5 -0.131 5.85230 0.194444
71.92848 36.11885 7.5 -0.018 5.85893 0.000000
71.92267 35.89410 7.5 0.006 5.86033 0.000000
71.91689 35.66937 7.5 0.002 5.86009 0.000000
71.91115 35.44466 7.5 0 5.86001 0.000000
71.90430 35.17504 7.5 0 5.86000 0.000000
71.89750 34.90546 7.5 0 5.85999 0.000000
71.88962 34.59101 7.5 0 5.86000 0.000000
71.88180 34.27663 7.5 0 5.86001 0.000000
71.87404 33.96233 7.5 0 5.86000 0.000000
71.86635 33.64812 7.5 0 5.86000 0.000000
71.85871 33.33402 7.5 0 5.86000 0.000000
71.85112 33.02002 7.5 0 5.86000 0.000000
72.48022 41.00795 7.5 0 5.86000 0.000000
72.46912 40.69402 7.5 0.001 5.86007 0.000000
72.45812 40.37997 7.5 0.008 5.86046 0.000000
72.44722 40.06582 7.5 -0.004 5.85979 0.000000
72.43642 39.75157 7.5 -0.061 5.85640 0.000000
72.42571 39.43724 7.5 -0.123 5.85280 0.111111
72.41510 39.12284 7.5 -0.185 5.84916 0.194444
72.40608 38.85330 7.5 -0.339 5.84013 0.277778
72.39712 38.58371 7.5 -1.148 5.79273 0.500000
72.38971 38.35903 7.5 -0.044 5.85741 0.333333
72.38234 38.13433 7.5 0.637 5.89731 0.472222
72.37501 37.90961 7.5 0.21 5.87231 0.138889
72.36773 37.68488 7.5 0.218 5.87276 0.500000
72.36050 37.46013 7.5 -0.136 5.85202 1.000000
72.35331 37.23538 7.5 -1.47 5.77385 1.000000
72.34615 37.01062 7.5 -1.971 5.74451 1.000000
72.33905 36.78586 7.5 -0.339 5.84014 0.166667
72.33198 36.56111 7.5 -0.147 5.85139 0.000000
72.32495 36.33636 7.5 -0.035 5.85797 0.000000
72.31797 36.11162 7.5 0.012 5.86071 0.000000
72.31103 35.88689 7.5 0.005 5.86031 0.000000
72.30412 35.66218 7.5 0.001 5.86005 0.000000
72.29726 35.43749 7.5 0 5.86000 0.000000
72.28907 35.16790 7.5 0 5.85999 0.000000
72.28094 34.89834 7.5 0 5.85999 0.000000
72.27152 34.58392 7.5 0 5.86000 0.000000
72.26218 34.26956 7.5 0 5.86000 0.000000
72.25290 33.95529 7.5 0 5.86000 0.000000
72.24370 33.64111 7.5 0 5.86000 0.000000
72.23457 33.32704 7.5 0 5.86000 0.000000
72.22551 33.01307 7.5 0 5.86000 0.000000
72.89610 40.99885 7.5 0 5.86000 0.000000
72.88320 40.68496 7.5 0.001 5.86004 0.000000
72.87040 40.37095 7.5 0.003 5.86017 0.000000
72.85773 40.05683 7.5 0.009 5.86052 0.000000
72.84516 39.74263 7.5 0.02 5.86120 0.000000
72.83271 39.42834 7.5 0.036 5.86213 0.000000
72.82036 39.11397 7.5 0.051 5.86301 0.000000
72.80987 38.84446 7.5 0.023 5.86133 0.000000
72.79945 38.57491 7.5 -0.019 5.85887 0.000000
72.79082 38.35026 7.5 0.004 5.86021 0.000000
72.78225 38.12558 7.5 0.024 5.86139 0.000000
72.77373 37.90089 7.5 0.001 5.86006 0.000000
72.76527 37.67618 7.5 -0.015 5.85914 0.000000
72.75685 37.45146 7.5 -0.06 5.85648 0.000000
72.74848 37.22673 7.5 -0.142 5.85166 0.000000
72.74017 37.00200 7.5 -0.127 5.85259 0.000000
72.73190 36.77727 7.5 -0.012 5.85931 0.000000
72.72368 36.55254 7.5 0.037 5.86217 0.000000
72.71551 36.32781 7.5 0.02 5.86115 0.000000
72.70738 36.10310 7.5 0.008 5.86045 0.000000
72.69930 35.87840 7.5 0.002 5.86011 0.000000
72.69127 35.65371 7.5 0 5.86001 0.000000
72.68329 35.42905 7.5 0 5.86000 0.000000
72.67376 35.15948 7.5 0 5.85999 0.000000
72.66430 34.88995 7.5 0 5.86000 0.000000
72.65335 34.57556 7.5 0 5.86000 0.000000
72.64248 34.26124 7.5 0 5.86000 0.000000
72.63169 33.94701 7.5 0 5.86000 0.000000
72.62099 33.63286 7.5 0 5.86000 0.000000
72.61037 33.31881 7.5 0 5.86000 0.000000
72.59982 33.00488 7.5 0 5.86000 0.000000
73.31187 40.98838 7.5 0 5.85998 0.000000
73.29716 40.67453 7.5 0 5.85999 0.000000
73.28257 40.36056 7.5 0 5.86002 0.000000
73.26812 40.04650 7.5 0.001 5.86008 0.000000
73.25379 39.73233 7.5 0.004 5.86021 0.000000
73.23959 39.41809 7.5 0.007 5.86043 0.000000
73.22552 39.10376 7.5 0.012 5.86071 0.000000
73.21355 38.83429 7.5 0.016 5.86092 0.000000
73.20167 38.56478 7.5 0.015 5.86088 0.000000
73.19184 38.34015 7.5 0.01 5.86057 0.000000
73.18207 38.11551 7.5 0.004 5.86022 0.000000
73.17235 37.89085 7.5 0.002 5.86014 0.000000
73.16270 37.66617 7.5 0.008 5.86048 0.000000
73.15310 37.44148 7.5 0.018 5.86104 0.000000
73.14356 37.21678 7.5 0.025 5.86149 0.000000
73.13408 36.99208 7.5 0.027 5.86158 0.000000
73.12465 36.76737 7.5 0.021 5.86124 0.000000
73.11528 36.54267 7.5 0.012 5.86072 0.000000
73.10596 36.31798 7.5 0.005 5.86029 0.000000
73.09670 36.09329 7.5 0.001 5.86007 0.000000
73.08749 35.86862 7.5 0 5.86000 0.000000
73.07833 35.64396 7.5 0 5.86000 0.000000
73.06923 35.41933 7.5 0 5.86001 0.000000
73.05837 35.14979 7.5 0 5.86000 0.000000
73.04758 34.88030 7.5 0 5.86000 0.000000
73.03509 34.56595 7.5 0 5.86000 0.000000
73.02270 34.25167 7.5 0 5.86000 0.000000
73.01040 33.93747 7.5 0 5.86000 0.000000
72.99820 33.62336 7.5 0 5.86000 0.000000
72.98608 33.30935 7.5 0 5.86000 0.000000
72.97406 32.99545 7.5 0 5.86000 0.000000
73.72751 40.97653 7.5 0 5.85999 0.000000
73.71098 40.66273 7.5 0 5.85998 0.000000
73.69461 40.34882 7.5 0 5.86002 0.000000
73.67838 40.03480 7.5 0 5.86002 0.000000
73.66230 39.72069 7.5 0 5.85999 0.000000
73.64635 39.40649 7.5 0 5.85999 0.000000
73.63055 39.09222 7.5 0 5.86002 0.000000
73.61711 38.82279 7.5 0.001 5.86006 0.000000
73.60378 38.55332 7.5 0.002 5.86009 0.000000
73.59274 38.32873 7.5 0.001 5.86008 0.000000
73.58177 38.10412 7.5 0.001 5.86004 0.000000
73.57086 37.87949 7.5 0.001 5.86005 0.000000
73.56002 37.65484 7.5 0.002 5.86012 0.000000
73.54924 37.43019 7.5 0.004 5.86023 0.000000
73.53853 37.20552 7.5 0.006 5.86032 0.000000
73.52788 36.98085 7.5 0.005 5.86031 0.000000
73.51730 36.75618 7.5 0.003 5.86019 0.000000
73.50678 36.53152 7.5 0.001 5.86007 0.000000
73.49631 36.30685 7.5 0 5.86000 0.000000
73.48591 36.08220 7.5 -0.001 5.85997 0.000000
73.47557 35.85756 7.5 0 5.85998 0.000000
73.46529 35.63293 7.5 0 5.86001 0.000000
73.45507 35.40833 7.5 0 5.86001 0.000000
73.44287 35.13883 7.5 0 5.86000 0.000000
73.43076 34.86938 7.5 0 5.86000 0.000000
73.41674 34.55507 7.5 0 5.86000 0.000000
73.40282 34.24083 7.5 0 5.86000 0.000000
73.38901 33.92668 7.5 0 5.86000 0.000000
73.37531 33.61261 7.5 0 5.86000 0.000000
73.36171 33.29865 7.5 0 5.86000 0.000000
73.34821 32.98479 7.5 0 5.86000 0.000000
74.14299 40.96331 7.5 0 5.85998 0.000000
74.12466 40.64957 7.5 0 5.86000 0.000000
74.10650 40.33572 7.5 0 5.86002 0.000000
74.08850 40.02176 7.5 0 5.86002 0.000000
74.07066 39.70770 7.5 0 5.86000 0.000000
74.05298 39.39356 7.5 0 5.85998 0.000000
74.03545 39.07934 7.5 0 5.85998 0.000000
74.02054 38.80996 7.5 0 5.85997 0.000000
74.00575 38.54053 7.5 0 5.85998 0.000000
73.99350 38.31598 7.5 0 5.85999 0.000000
73.98133 38.09141 7.5 0 5.86000 0.000000
73.96924 37.86682 7.5 0 5.86001 0.000000
73.95721 37.64221 7.5 0 5.86001 0.000000
73.94526 37.41759 7.5 0 5.86001 0.000000
73.93338 37.19296 7.5 0 5.86001 0.000000
73.92157 36.96833 7.5 0 5.86000 0.000000
73.90983 36.74370 7.5 0 5.86000 0.000000
73.89815 36.51907 7.5 0 5.85999 0.000000
73.88655 36.29444 7.5 0 5.85999 0.000000
73.87501 36.06982 7.5 0 5.85999 0.000000
73.86354 35.84522 7.5 0 5.85999 0.000000
73.85213 35.62063 7.5 0 5.86000 0.000000
73.84079 35.39606 7.5 0 5.86000 0.000000
73.82727 35.12661 7.5 0 5.86000 0.000000
73.81383 34.85719 7.5 0 5.86000 0.000000
73.79828 34.54294 7.5 0 5.86000 0.000000
73.78284 34.22875 7.5 0 5.86000 0.000000
73.76752 33.91464 7.5 0 5.86000 0.000000
73.75232 33.60062 7.5 0 5.86000 0.000000
73.73723 33.28670 7.5 0 5.86000 0.000000
73.72226 32.97289 7.5 0 5.86000 0.000000
65.64546 40.96051 15 0 5.86000 0.000000
65.66415 40.64678 15 0 5.86000 0.000000
65.68267 40.33293 15 0 5.86000 0.000000
65.70103 40.01898 15 0 5.86000 0.000000
65.71922 39.70494 15 0 5.86000 0.000000
65.73725 39.39081 15 0 5.86000 0.000000
65.75512 39.07660 15 0 5.86000 0.000000
65.77032 38.80723 15 0 5.86000 0.000000
65.78540 38.53781 15 0 5.86000 0.000000
65.79789 38.31327 15 0 5.86000 0.000000
65.81030 38.08871 15 0 5.86000 0.000000
65.82264 37.86412 15 0 5.86000 0.000000
65.83490 37.63953 15 0 5.86000 0.000000
65.84708 37.41491 15 0 5.86000 0.000000
65.85920 37.19029 15 0 5.86000 0.000000
65.87124 36.96567 15 0 5.86000 0.000000
65.88322 36.74104 15 0 5.86000 0.000000
65.89512 36.51642 15 0 5.86001 0.000000
65.90695 36.29180 15 0 5.86002 0.000000
65.91872 36.06719 15 0 5.86001 0.000000
65.93041 35.84260 15 0 5.86000 0.000000
65.94204 35.61802 15 0 5.86000 0.000000
65.95361 35.39345 15 0 5.86001 0.000000
65.96740 35.12401 15 0 5.86000 0.000000
65.98110 34.85461 15 0 5.86000 0.000000
65.99696 34.54036 15 0 5.86000 0.000000
66.01270 34.22618 15 0 5.86000 0.000000
66.02832 33.91208 15 0 5.86000 0.000000
66.04382 33.59807 15 0 5.86000 0.000000
66.05921 33.28416 15 0 5.86000 0.000000
66.07448 32.97036 15 0 5.86000 0.000000
66.06091 40.97400 15 0 5.86000 0.000000
66.07780 40.66021 15 0 5.86000 0.000000
66.09453 40.34631 15 0 5.86000 0.000000
66.11111 40.03230 15 0 5.86000 0.000000
66.12755 39.71820 15 0 5.85999 0.000000
66.14384 39.40401 15 0 5.86000 0.000000
66.15999 39.08975 15 0 5.86002 0.000000
66.17372 38.82033 15 0 5.86002 0.000000
66.18735 38.55087 15 0 5.86001 0.000000
66.19863 38.32629 15 0 5.86001 0.000000
66.20984 38.10168 15 0 5.86002 0.000000
66.22098 37.87706 15 0 5.86001 0.000000
66.23206 37.65242 15 0 5.86001 0.000000
66.24307 37.42777 15 0 5.86002 0.000000
66.25402 37.20312 15 0 5.86002 0.000000
66.26490 36.97845 15 0 5.86000 0.000000
66.27572 36.75379 15 0 5.85998 0.000000
66.28647 36.52913 15 -0.001 5.85997 0.000000
66.29716 36.30447 15 0 5.85998 0.000000
66.30779 36.07983 15 0 5.86000 0.000000
66.31836 35.85519 15 0 5.86000 0.000000
66.32886 35.63058 15 0 5.86001 0.000000
66.33931 35.40598 15 0 5.86001 0.000000
66.35177 35.13649 15 0 5.86000 0.000000
66.36414 34.86704 15 0 5.85999 0.000000
66.37847 34.55274 15 0 5.86000 0.000000
66.39270 34.23852 15 0 5.86000 0.000000
66.40681 33.92437 15 0 5.86000 0.000000
66.42081 33.61031 15 0 5.86000 0.000000
66.43471 33.29636 15 0 5.86000 0.000000
66.44850 32.98251 15 0 5.86000 0.000000
66.47652 40.98612 15 0 5.86000 0.000000
66.49160 40.67228 15 0 5.86000 0.000000
66.50654 40.35832 15 0 5.85999 0.000000
66.52135 40.04427 15 -0.001 5.85997 0.000000
66.53603 39.73011 15 -0.001 5.85994 0.000000
66.55057 39.41588 15 -0.001 5.85994 0.000000
66.56500 39.10156 15 -0.001 5.85996 0.000000
66.57726 38.83210 15 0 5.86000 0.000000
66.58943 38.56259 15 0 5.86001 0.000000
66.59950 38.33798 15 0 5.86000 0.000000
66.60951 38.11334 15 -0.001 5.85996 0.000000
66.61947 37.88868 15 -0.002 5.85990 0.000000
66.62936 37.66401 15 -0.002 5.85987 0.000000
66.63919 37.43932 15 -0.002 5.85989 0.000000
66.64896 37.21463 15 -0.001 5.85991 0.000000
66.65868 36.98994 15 -0.002 5.85985 0.000000
66.66834 36.76524 15 -0.006 5.85965 0.000000
66.67794 36.54054 15 -0.01 5.85939 0.000000
66.68749 36.31586 15 -0.012 5.85929 0.000000
66.69698 36.09118 15 -0.009 5.85947 0.000000
66.70642 35.86651 15 -0.004 5.85975 0.000000
66.71580 35.64186 15 -0.001 5.85993 0.000000
66.72513 35.41723 15 0 5.86000 0.000000
66.73625 35.14770 15 0 5.86001 0.000000
66.74730 34.87822 15 0 5.86001 0.000000
66.76010 34.56387 15 0 5.86000 0.000000
66.77280 34.24960 15 0 5.86000 0.000000
66.78540 33.93541 15 0 5.86000 0.000000
66.79790 33.62131 15 0 5.86000 0.000000
66.81031 33.30731 15 0 5.86000 0.000000
66.82263 32.99342 15 0 5.86000 0.000000
66.89226 40.99687 15 0 5.86000 0.000000
66.90553 40.68298 15 0 5.86000 0.000000
66.91868 40.36898 15 -0.001 5.85997 0.000000
66.93172 40.05487 15 -0.002 5.85990 0.000000
66.94463 39.74068 15 0.005 5.86027 0.000000
66.95744 39.42639 15 0.001 5.86006 0.000000
66.97013 39.11204 15 -0.017 5.85902 0.000000
66.98092 38.84253 15 -0.014 5.85915 0.000000
66.99163 38.57299 15 -0.005 5.85973 0.000000
67.00049 38.34834 15 -0.006 5.85967 0.000000
67.00931 38.12367 15 -0.008 5.85952 0.000000
67.01806 37.89898 15 -0.012 5.85927 0.000000
67.02677 37.67428 15 -0.016 5.85905 0.000000
67.03542 37.44957 15 -0.016 5.85907 0.000000
67.04402 37.22485 15 -0.013 5.85922 0.000000
67.05257 37.00012 15 -0.016 5.85909 0.000000
67.06107 36.77539 15 -0.012 5.85930 0.000000
67.06952 36.55067 15 -0.014 5.85916 0.000000
67.07793 36.32595 15 -0.039 5.85770 0.000000
67.08628 36.10124 15 -0.046 5.85732 0.000000
67.09458 35.87654 15 -0.026 5.85848 0.000000
67.10284 35.65186 15 -0.01 5.85943 0.000000
67.11105 35.42720 15 -0.002 5.85987 0.000000
67.12084 35.15764 15 0 5.86000 0.000000
67.13056 34.88812 15 0 5.86001 0.000000
67.14182 34.57374 15 0 5.86001 0.000000
67.15300 34.25943 15 0 5.86000 0.000000
67.16409 33.94520 15 0 5.86000 0.000000
67.17509 33.63106 15 0 5.86000 0.000000
67.18601 33.31702 15 0 5.86000 0.000000
67.19685 33.00309 15 0 5.86000 0.000000
67.30813 41.00624 15 0 5.86000 0.000000
67.31959 40.69231 15 0 5.86000 0.000000
67.33094 40.37827 15 -0.001 5.85996 0.000000
67.34220 40.06413 15 -0.002 5.85988 0.000000
67.35335 39.74989 15 0.032 5.86188 0.000000
67.36441 39.43557 15 0.254 5.87486 1.000000
67.37537 39.12117 15 -0.233 5.84633 1.000000
67.38469 38.85164 15 -0.022 5.85874 0.000000
67.39394 38.58206 15 -0.022 5.85868 0.000000
67.40159 38.35738 15 -0.02 5.85883 0.000000
67.40920 38.13269 15 -0.017 5.85900 0.000000
67.41676 37.90797 15 0.005 5.86027 0.000000
67.42428 37.68324 15 0.044 5.86256 0.000000
67.43175 37.45850 15 0.037 5.86216 0.000000
67.43918 37.23375 15 -0.013 5.85923 0.000000
67.44657 37.00900 15 -0.048 5.85717 0.000000
67.45391 36.78425 15 0.048 5.86281 0.361111
67.46120 36.55950 15 0.646 5.89788 0.361111
67.46846 36.33475 15 0.325 5.87907 0.000000
67.47567 36.11002 15 0.179 5.87050 0.000000
67.48284 35.88530 15 0.006 5.86032 0.000000
67.48997 35.66059 15 -0.035 5.85798 0.000000
67.49706 35.43591 15 -0.012 5.85931 0.000000
67.50552 35.16632 15 -0.003 5.85983 0.000000
67.51391 34.89676 15 0 5.85997 0.000000
67.52364 34.58235 15 0 5.86000 0.000000
67.53329 34.26800 15 0 5.86000 0.000000
67.54286 33.95374 15 0 5.86000 0.000000
67.55236 33.63956 15 0 5.86000 0.000000
67.56179 33.32549 15 0 5.86000 0.000000
67.57115 33.01153 15 0 5.86000 0.000000
67.72410 41.01424 15 0 5.86000 0.000000
67.73374 40.70028 15 0 5.85999 0.000000
67.74331 40.38620 15 0 5.85999 0.000000
67.75278 40.07202 15 0 5.86002 0.000000
67.76217 39.75775 15 0.046 5.86268 0.000000
67.77148 39.44340 15 0.685 5.90012 1.000000
67.78071 39.12897 15 0.563 5.89299 1.000000
67.78855 38.85940 15 0.078 5.86454 0.222222
67.79634 38.58980 15 0.094 5.86550 0.333333
67.80278 38.36510 15 0.065 5.86379 0.027778
67.80919 38.14038 15 0.039 5.86228 0.000000
67.81556 37.91564 15 0.193 5.87131 0.000000
67.82188 37.69089 15 1.237 5.93251 1.000000
67.82817 37.46613 15 1.237 5.93250 1.000000
67.83443 37.24135 15 0.215 5.87260 0.166667
67.84064 37.01658 15 -0.013 5.85924 0.111111
67.84682 36.79180 15 0.263 5.87540 0.222222
67.85297 36.56703 15 2.872 6.02827 0.861111
67.85907 36.34226 15 4.686 6.13460 1.000000
67.86515 36.11751 15 2.913 6.03070 1.000000
67.87118 35.89276 15 0.268 5.87571 0.000000
67.87718 35.66804 15 0.015 5.86087 0.000000
67.88315 35.44333 15 -0.015 5.85910 0.000000
67.89027 35.17371 15 -0.015 5.85911 0.000000
67.89734 34.90414 15 -0.005 5.85970 0.000000
67.90553 34.58969 15 -0.001 5.85994 0.000000
67.91365 34.27532 15 0 5.86002 0.000000
67.92171 33.96102 15 0.001 5.86003 0.000000
67.92971 33.64682 15 0 5.86002 0.000000
67.93765 33.33272 15 0 5.86000 0.000000
67.94553 33.01873 15 0 5.86000 0.000000
68.14015 41.02087 15 0 5.86000 0.000000
68.14799 40.70688 15 0 5.85999 0.000000
68.15575 40.39277 15 0.001 5.86007 0.000000
68.16345 40.07856 15 0.005 5.86029 0.000000
68.17107 39.76426 15 -0.023 5.85867 0.000000
68.17863 39.44988 15 -0.126 5.85263 0.833333
68.18612 39.13542 15 0.176 5.87031 0.527778
68.19249 38.86584 15 1.107 5.92487 0.388889
68.19882 38.59621 15 1.585 5.95290 0.472222
68.20405 38.37149 15 1.093 5.92402 0.472222
68.20925 38.14675 15 0.104 5.86607 0.361111
68.21442 37.92199 15 0.852 5.90993 0.666667
68.21956 37.69722 15 3.487 6.06436 1.000000
68.22467 37.47244 15 4.888 6.14645 1.000000
68.22975 37.24765 15 1.123 5.92581 0.972222
68.23479 37.02286 15 0.033 5.86193 0.833333
68.23981 36.79806 15 1.792 5.96503 0.833333
68.24480 36.57327 15 5.725 6.19550 1.000000
68.24976 36.34849 15 8.193 6.34012 1.000000
68.25469 36.12371 15 4.876 6.14573 1.000000
68.25959 35.89895 15 2.106 5.98342 0.666667
68.26446 35.67420 15 0.89 5.91215 0.611111
68.26931 35.44948 15 0.093 5.86547 0.027778
68.27509 35.17984 15 -0.012 5.85931 0.000000
68.28083 34.91025 15 -0.018 5.85892 0.000000
68.28748 34.59577 15 0.003 5.86015 0.000000
68.29407 34.28137 15 0.004 5.86024 0.000000
68.30062 33.96706 15 0.001 5.86007 0.000000
68.30711 33.65283 15 0.001 5.86007 0.000000
68.31356 33.33870 15 0 5.86002 0.000000
68.31996 33.02469 15 0 5.86000 0.000000
68.49683 41.02545 15 0 5.86000 0.000000
68.50311 40.71144 15 0 5.86000 0.000000
68.50934 40.39732 15 0.002 5.86014 0.000000
68.51550 40.08309 15 0.008 5.86047 0.000000
68.52161 39.76877 15 -0.098 5.85427 0.138889
68.52767 39.45437 15 -1.347 5.78105 0.916667
68.53368 39.13989 15 -1.375 5.77943 1.000000
68.53878 38.87029 15 2.282 5.99373 0.916667
68.54385 38.60064 15 3.587 6.07018 0.666667
68.54804 38.37591 15 2.575 6.01089 0.611111
68.55221 38.15116 15 0.341 5.87998 1.000000
68.55636 37.92639 15 -0.974 5.80293 1.000000
68.56047 37.70160 15 0.31 5.87816 1.000000
68.56457 37.47681 15 -0.138 5.85192 1.000000
68.56864 37.25201 15 -0.806 5.81280 1.000000
68.57268 37.02720 15 -0.521 5.82945 0.777778
68.57670 36.80239 15 1.103 5.92462 1.000000
68.58070 36.57759 15 4.146 6.10297 1.000000
68.58468 36.35279 15 5.451 6.17946 1.000000
68.58863 36.12800 15 4.635 6.13159 1.000000
68.59256 35.90323 15 3.507 6.06554 0.722222
68.59646 35.67847 15 2.498 6.00637 1.000000
68.60035 35.45374 15 1.452 5.94511 1.000000
68.60498 35.18408 15 0.168 5.86985 0.166667
68.60958 34.91447 15 0.017 5.86100 0.027778
68.61491 34.59998 15 0.083 5.86485 0.500000
68.62019 34.28557 15 -0.061 5.85640 0.027778
68.62544 33.97123 15 -0.02 5.85884 0.000000
68.63064 33.65699 15 0.002 5.86014 0.000000
68.63581 33.34285 15 0.001 5.86005 0.000000
68.64094 33.02881 15 0 5.86000 0.000000
68.85356 41.02903 15 0 5.86001 0.000000
68.85828 40.71500 15 0 5.86000 0.000000
68.86296 40.40086 15 0.002 5.86013 0.000000
68.86760 40.08662 15 0.007 5.86039 0.000000
68.87219 39.77228 15 -0.073 5.85570 0.000000
68.87675 39.45786 15 -0.538 5.82848 0.861111
68.88127 39.14337 15 0.28 5.87639 1.000000
68.88511 38.87376 15 3.258 6.05091 1.000000
68.88892 38.60410 15 5.528 6.18397 1.000000
68.89207 38.37936 15 4.062 6.09805 0.833333
68.89521 38.15459 15 0.317 5.87857 1.000000
68.89833 37.92981 15 -1.249 5.78681 1.000000
68.90142 37.70502 15 -0.852 5.81010 1.000000
68.90450 37.48021 15 -3.214 5.67165 1.000000
68.90756 37.25540 15 -1.296 5.78406 1.000000
68.91061 37.03058 15 -1.238 5.78744 0.944444
68.91363 36.80577 15 -2.117 5.73594 1.000000
68.91664 36.58095 15 0.378 5.88214 1.000000
68.91963 36.35615 15 3.264 6.05127 1.000000
68.92260 36.13135 15 3.802 6.08282 1.000000
68.92555 35.90656 15 5.004 6.15325 1.000000
68.92849 35.68180 15 4.183 6.10511 1.000000
68.93141 35.45705 15 2.983 6.03482 1.000000
68.93490 35.18739 15 1.742 5.96206 0.777778
68.93836 34.91776 15 0.623 5.89652 0.527778
68.94236 34.60326 15 -0.65 5.82192 1.000000
68.94634 34.28883 15 -0.634 5.82285 1.000000
68.95029 33.97449 15 -0.057 5.85669 0.000000
68.95420 33.66023 15 0.003 5.86015 0.000000
68.95809 33.34607 15 0.001 5.86007 0.000000
68.96194 33.03203 15 0 5.86000 0.000000
69.15085 41.03123 15 0 5.86000 0.000000
69.15428 40.71719 15 0 5.86000 0.000000
69.15767 40.40304 15 0.001 5.86007 0.000000
69.16103 40.08879 15 0.002 5.86011 0.000000
69.16437 39.77445 15 -0.031 5.85819 0.305556
69.16767 39.46002 15 0.007 5.86038 0.305556
69.17095 39.14552 15 0.92 5.91392 1.000000
69.17373 38.87590 15 2.761 6.02179 1.000000
69.17650 38.60623 15 6.073 6.21588 1.000000
69.17879 38.38148 15 3.418 6.06027 1.000000
69.18106 38.15671 15 0.181 5.87059 1.000000
69.18332 37.93193 15 -0.676 5.82040 1.000000
69.18557 37.70713 15 -2.121 5.73572 1.000000
69.18780 37.48231 15 -0.706 5.81861 1.000000
69.19002 37.25750 15 1.028 5.92023 1.000000
69.19223 37.03267 15 -0.771 5.81481 1.000000
69.19442 36.80785 15 -2.007 5.74241 1.000000
69.19660 36.58303 15 -0.86 5.80960 1.000000
69.19877 36.35822 15 2.894 6.02960 1.000000
69.20093 36.13341 15 5.269 6.16874 1.000000
69.20307 35.90862 15 6.875 6.26288 0.944444
69.20520 35.68385 15 5.025 6.15448 1.000000
69.20732 35.45910 15 1.179 5.92911 1.000000
69.20985 35.18943 15 1.188 5.92963 1.000000
69.21236 34.91980 15 2.273 5.99319 1.000000
69.21526 34.60529 15 0.883 5.91173 1.000000
69.21815 34.29085 15 -0.394 5.83689 0.666667
69.22101 33.97649 15 -0.053 5.85688 0.000000
69.22385 33.66223 15 0.001 5.86009 0.000000
69.22667 33.34807 15 0.001 5.86006 0.000000
69.22946 33.03401 15 0 5.86000 0.000000
69.44816 41.03273 15 0 5.86000 0.000000
69.45029 40.71869 15 0 5.86000 0.000000
69.45240 40.40453 15 0 5.86002 0.000000
69.45449 40.09028 15 -0.002 5.85988 0.000000
69.45656 39.77593 15 -0.017 5.85901 0.138889
69.45861 39.46149 15 0.095 5.86554 0.194444
69.46065 39.14699 15 1.165 5.92827 1.000000
69.46238 38.87736 15 2.932 6.03182 1.000000
69.46409 38.60769 15 3.291 6.05284 1.000000
69.46552 38.38293 15 1.975 5.97572 1.000000
69.46693 38.15816 15 2.853 6.02716 1.000000
69.46833 37.93337 15 -0.616 5.82391 1.000000
69.46973 37.70856 15 0.145 5.86848 1.000000
69.47112 37.48375 15 0.184 5.87076 1.000000
69.47250 37.25892 15 -0.282 5.84350 1.000000
69.47387 37.03410 15 -1.443 5.77542 1.000000
69.47523 36.80927 15 -3.597 5.64923 1.000000
69.47658 36.58445 15 -1.694 5.76074 1.000000
69.47793 36.35963 15 3.695 6.07654 1.000000
69.47927 36.13482 15 5.422 6.17776 0.972222
69.48060 35.91003 15 6.183 6.22232 1.000000
69.48193 35.68525 15 4.009 6.09495 1.000000
69.48324 35.46049 15 -0.37 5.83831 1.000000
69.48481 35.19082 15 -0.234 5.84630 1.000000
69.48637 34.92118 15 1.22 5.93152 0.833333
69.48818 34.60667 15 0.563 5.89299 0.500000
69.48997 34.29222 15 0.019 5.86109 0.000000
69.49175 33.97786 15 -0.021 5.85876 0.000000
69.49351 33.66359 15 0 5.85999 0.000000
69.49526 33.34942 15 0.001 5.86003 0.000000
69.49700 33.03537 15 0 5.86000 0.000000
69.74548 41.03353 15 0 5.86000 0.000000
69.74631 40.71949 15 0 5.86001 0.000000
69.74713 40.40533 15 0 5.86000 0.000000
69.74795 40.09107 15 -0.005 5.85973 0.000000
69.74876 39.77671 15 -0.016 5.85906 0.027778
69.74956 39.46228 15 0.116 5.86680 0.111111
69.75035 39.14777 15 2.083 5.98204 0.666667
69.75103 38.87813 15 4.004 6.09464 1.000000
69.75170 38.60846 15 2.045 5.97981 1.000000
69.75225 38.38371 15 0.121 5.86710 1.000000
69.75280 38.15893 15 -0.107 5.85373 1.000000
69.75335 37.93414 15 -0.139 5.85183 1.000000
69.75390 37.70933 15 0.721 5.90228 1.000000
69.75444 37.48451 15 0.367 5.88152 1.000000
69.75498 37.25968 15 -1.961 5.74507 1.000000
69.75551 37.03486 15 -4.364 5.60429 1.000000
69.75604 36.81003 15 -4.044 5.62305 1.000000
69.75657 36.58520 15 -0.001 5.85995 1.000000
69.75710 36.36038 15 5.326 6.17210 1.000000
69.75762 36.13557 15 6.653 6.24985 1.000000
69.75814 35.91077 15 6.34 6.23155 1.000000
69.75866 35.68599 15 2.992 6.03536 1.000000
69.75917 35.46124 15 -0.752 5.81593 1.000000
69.75978 35.19156 15 -0.746 5.81628 1.000000
69.76039 34.92192 15 -0.432 5.83469 0.555556
69.76110 34.60740 15 0.172 5.87010 0.500000
69.76179 34.29296 15 0.033 5.86192 0.000000
69.76249 33.97859 15 -0.009 5.85949 0.000000
69.76318 33.66432 15 -0.002 5.85990 0.000000
69.76386 33.35015 15 0 5.86001 0.000000
69.76454 33.03609 15 0 5.86000 0.000000
70.04280 41.03363 15 0 5.86001 0.000000
70.04233 40.71958 15 0 5.86001 0.000000
70.04187 40.40543 15 0 5.85999 0.000000
70.04141 40.09116 15 -0.005 5.85971 0.000000
70.04096 39.77681 15 -0.035 5.85795 0.138889
70.04051 39.46237 15 0.154 5.86902 0.194444
70.04006 39.14786 15 1.877 5.97002 1.000000
70.03968 38.87823 15 1.544 5.95047 1.000000
70.03930 38.60856 15 0.342 5.88006 1.000000
70.03899 38.38380 15 -1.31 5.78325 1.000000
70.03868 38.15902 15 -0.947 5.80450 1.000000
70.03837 37.93423 15 -0.771 5.81484 1.000000
70.03807 37.70942 15 -0.346 5.83971 1.000000
70.03776 37.48460 15 -1.259 5.78620 1.000000
70.03746 37.25978 15 -3.178 5.67374 1.000000
70.03716 37.03495 15 -4.586 5.59125 1.000000
70.03686 36.81012 15 -0.423 5.83521 1.000000
70.03656 36.58529 15 3.569 6.06915 1.000000
70.03627 36.36047 15 6.625 6.24820 1.000000
70.03597 36.13566 15 7.842 6.31952 1.000000
70.03568 35.91087 15 5.925 6.20719 0.861111
70.03539 35.68609 15 1.69 5.95903 1.000000
70.03510 35.46133 15 -0.118 5.85308 1.000000
70.03476 35.19165 15 -0.643 5.82231 0.666667
70.03441 34.92201 15 -1.15 5.79262 1.000000
70.03402 34.60749 15 0.788 5.90618 1.000000
70.03362 34.29305 15 0.091 5.86533 0.000000
70.03323 33.97868 15 -0.01 5.85939 0.000000
70.03285 33.66441 15 -0.003 5.85982 0.000000
70.03246 33.35024 15 0 5.86000 0.000000
70.03208 33.03618 15 0 5.86000 0.000000
70.34012 41.03303 15 0 5.86001 0.000000
70.33836 40.71898 15 0 5.86000 0.000000
70.33661 40.40483 15 0 5.86002 0.000000
70.33488 40.09057 15 -0.001 5.85996 0.000000
70.33316 39.77622 15 -0.007 5.85958 0.166667
70.33145 39.46178 15 0.113 5.86664 0.222222
70.32977 39.14727 15 1.631 5.95560 1.000000
70.32833 38.87764 15 1.832 5.96738 1.000000
70.32691 38.60797 15 -1.814 5.75367 1.000000
70.32573 38.38322 15 -3.92 5.63029 1.000000
70.32456 38.15844 15 -1.444 5.77538 1.000000
70.32339 37.93365 15 -1.526 5.77059 1.000000
70.32224 37.70884 15 -0.89 5.80787 1.000000
70.32108 37.48403 15 -0.328 5.84079 1.000000
70.31994 37.25920 15 -0.886 5.80809 1.000000
70.31880 37.03438 15 0.625 5.89665 1.000000
70.31767 36.80955 15 2.29 5.99420 1.000000
70.31655 36.58472 15 2.959 6.03342 1.000000
70.31543 36.35990 15 4.229 6.10783 0.972222
70.31432 36.13510 15 4.62 6.13074 1.000000
70.31322 35.91030 15 3.442 6.06168 0.638889
70.31212 35.68552 15 0.899 5.91271 0.750000
70.31103 35.46077 15 -0.319 5.84131 0.527778
70.30973 35.19109 15 -0.256 5.84501 0.416667
70.30843 34.92145 15 0.958 5.91616 1.000000
70.30694 34.60694 15 1.82 5.96663 1.000000
70.30545 34.29249 15 0.138 5.86810 0.000000
70.30398 33.97813 15 -0.011 5.85933 0.000000
70.30251 33.66386 15 -0.003 5.85980 0.000000
70.30106 33.34969 15 0 5.85999 0.000000
70.29962 33.03563 15 0 5.86000 0.000000
70.63743 41.03172 15 0 5.86001 0.000000
70.63437 40.71768 15 0 5.85999 0.000000
70.63134 40.40353 15 0.002 5.86012 0.000000
70.62833 40.08928 15 0.009 5.86051 0.000000
70.62535 39.77493 15 -0.012 5.85930 0.027778
70.62240 39.46050 15 -0.021 5.85876 0.361111
70.61947 39.14600 15 -0.528 5.82907 1.000000
70.61698 38.87637 15 -1.137 5.79336 1.000000
70.61451 38.60671 15 -5.9 5.51427 1.000000
70.61246 38.38196 15 -4.589 5.59109 1.000000
70.61043 38.15719 15 -1.375 5.77945 1.000000
70.60841 37.93240 15 -1.642 5.76379 1.000000
70.60640 37.70760 15 -0.15 5.85123 1.000000
70.60440 37.48278 15 1.624 5.95515 1.000000
70.60242 37.25796 15 4.576 6.12815 1.000000
70.60044 37.03314 15 3.96 6.09203 1.000000
70.59848 36.80831 15 4.134 6.10222 1.000000
70.59653 36.58349 15 3.425 6.06071 1.000000
70.59459 36.35868 15 1.08 5.92331 1.000000
70.59267 36.13387 15 0.201 5.87180 1.000000
70.59075 35.90908 15 1.257 5.93367 1.000000
70.58885 35.68431 15 0.096 5.86561 0.277778
70.58695 35.45955 15 -0.035 5.85794 0.111111
70.58469 35.18988 15 0.017 5.86097 0.083333
70.58245 34.92025 15 0.596 5.89490 0.444444
70.57985 34.60574 15 0.915 5.91359 0.500000
70.57727 34.29130 15 0.089 5.86519 0.000000
70.57472 33.97694 15 -0.01 5.85942 0.000000
70.57218 33.66268 15 -0.003 5.85984 0.000000
70.56966 33.34851 15 0 5.86000 0.000000
70.56716 33.03446 15 0 5.86000 0.000000
70.93473 41.02971 15 0 5.86000 0.000000
70.93037 40.71568 15 0 5.86002 0.000000
70.92605 40.40154 15 0.006 5.86035 0.000000
70.92177 40.08730 15 0.024 5.86139 0.000000
70.91753 39.77296 15 -0.042 5.85752 0.000000
70.91332 39.45854 15 -0.88 5.80845 0.972222
70.90915 39.14404 15 -1.045 5.79876 1.000000
70.90561 38.87442 15 -3.443 5.65826 1.000000
70.90209 38.60476 15 -5.827 5.51853 1.000000
70.89918 38.38002 15 -6.565 5.47531 1.000000
70.89628 38.15526 15 -3.572 5.65070 1.000000
70.89341 37.93047 15 0.113 5.86664 0.916667
70.89055 37.70568 15 3.147 6.04443 1.000000
70.88770 37.48087 15 4.27 6.11022 1.000000
70.88488 37.25605 15 5.453 6.17952 1.000000
70.88207 37.03124 15 5.504 6.18255 1.000000
70.87928 36.80642 15 4.625 6.13103 1.000000
70.87650 36.58160 15 3.546 6.06780 1.000000
70.87374 36.35679 15 0.958 5.91614 1.000000
70.87100 36.13199 15 -1.451 5.77496 1.000000
70.86827 35.90721 15 -0.806 5.81277 1.000000
70.86556 35.68244 15 -0.018 5.85895 0.250000
70.86286 35.45769 15 0.011 5.86066 0.000000
70.85965 35.18802 15 0.015 5.86086 0.000000
70.85645 34.91840 15 0.044 5.86256 0.000000
70.85276 34.60389 15 0.054 5.86314 0.000000
70.84908 34.28946 15 0.016 5.86091 0.000000
70.84544 33.97511 15 -0.006 5.85965 0.000000
70.84183 33.66085 15 -0.001 5.85992 0.000000
70.83824 33.34670 15 0 5.86000 0.000000
70.83468 33.03265 15 0 5.86000 0.000000
71.29146 41.02638 15 0 5.85999 0.000000
71.28555 40.71236 15 0.001 5.86008 0.000000
71.27969 40.39823 15 0.012 5.86068 0.000000
71.27388 40.08400 15 0.004 5.86025 0.000000
71.26812 39.76968 15 -0.171 5.84997 0.000000
71.26241 39.45527 15 -1.554 5.76892 0.666667
71.25675 39.14079 15 -2.671 5.70346 1.000000
71.25194 38.87118 15 -3.265 5.66868 1.000000
71.24717 38.60154 15 -4.684 5.58550 1.000000
71.24322 38.37680 15 -5.647 5.52907 1.000000
71.23929 38.15205 15 -4.228 5.61226 1.000000
71.23538 37.92727 15 -0.375 5.83805 1.000000
71.23150 37.70249 15 2.958 6.03336 1.000000
71.22765 37.47769 15 3.856 6.08596 1.000000
71.22381 37.25288 15 3.862 6.08629 1.000000
71.22000 37.02807 15 2.754 6.02138 1.000000
71.21621 36.80326 15 3.431 6.06104 1.000000
71.21245 36.57846 15 1.086 5.92366 1.000000
71.20870 36.35366 15 -0.111 5.85348 1.000000
71.20498 36.12887 15 -0.218 5.84722 0.166667
71.20128 35.90409 15 -0.112 5.85342 0.000000
71.19760 35.67933 15 -0.004 5.85979 0.000000
71.19394 35.45459 15 0.015 5.86085 0.000000
71.18957 35.18494 15 0.004 5.86021 0.000000
71.18524 34.91532 15 -0.003 5.85980 0.000000
71.18022 34.60083 15 -0.006 5.85964 0.000000
71.17524 34.28641 15 -0.005 5.85972 0.000000
71.17030 33.97207 15 -0.002 5.85987 0.000000
71.16539 33.65783 15 0 5.85997 0.000000
71.16053 33.34368 15 0 5.86000 0.000000
71.15570 33.02965 15 0 5.86000 0.000000
71.64815 41.02203 15 0 5.86000 0.000000
71.64068 40.70803 15 0.002 5.86013 0.000000
71.63328 40.39392 15 0.015 5.86090 0.000000
71.62594 40.07971 15 -0.056 5.85674 0.000000
71.61867 39.76540 15 -1.205 5.78937 1.000000
71.61146 39.45102 15 -2.623 5.70630 1.000000
71.60431 39.13655 15 -3.542 5.65243 0.944444
71.59824 38.86696 15 -4 5.62562 1.000000
71.59221 38.59733 15 -4.558 5.59291 1.000000
71.58722 38.37261 15 -3.914 5.63062 1.000000
71.58226 38.14787 15 -1.516 5.77118 1.000000
71.57733 37.92311 15 1.374 5.94055 1.000000
71.57243 37.69833 15 1.249 5.93318 1.000000
71.56756 37.47354 15 -0.457 5.83322 1.000000
71.56271 37.24875 15 -0.726 5.81747 1.000000
71.55790 37.02395 15 -0.263 5.84456 1.000000
71.55311 36.79916 15 0.25 5.87463 1.000000
71.54836 36.57436 15 -0.866 5.80923 1.000000
71.54363 36.34958 15 -1.976 5.74421 1.000000
71.53893 36.12480 15 -0.16 5.85062 0.027778
71.53425 35.90003 15 0.014 5.86081 0.000000
71.52960 35.67528 15 0.02 5.86116 0.000000
71.52498 35.45056 15 0.007 5.86040 0.000000
71.51947 35.18092 15 0.001 5.86007 0.000000
71.51400 34.91131 15 -0.001 5.85994 0.000000
71.50766 34.59684 15 -0.001 5.85991 0.000000
71.50137 34.28244 15 -0.001 5.85995 0.000000
71.49512 33.96811 15 0 5.85998 0.000000
71.48893 33.65388 15 0 5.86000 0.000000
71.48278 33.33975 15 0 5.86000 0.000000
71.47668 33.02573 15 0 5.86000 0.000000
72.06423 41.01568 15 0 5.86000 0.000000
72.05494 40.70171 15 0.002 5.86012 0.000000
72.04574 40.38763 15 0.014 5.86082 0.000000
72.03662 40.07344 15 -0.058 5.85658 0.000000
72.02758 39.75916 15 -1.079 5.79675 1.000000
72.01863 39.44480 15 -1.967 5.74473 1.000000
72.00975 39.13037 15 -2.314 5.72439 0.694444
72.00220 38.86080 15 -4.305 5.60774 1.000000
71.99470 38.59119 15 -5.016 5.56608 1.000000
71.98850 38.36648 15 -3.699 5.64325 1.000000
71.98233 38.14176 15 -1.508 5.77165 1.000000
71.97621 37.91702 15 -0.494 5.83107 1.000000
71.97012 37.69226 15 -2.37 5.72110 1.000000
71.96406 37.46749 15 -3.387 5.66155 1.000000
71.95804 37.24272 15 -3.103 5.67818 1.000000
71.95206 37.01794 15 -4.251 5.61087 1.000000
71.94611 36.79316 15 -4.624 5.58905 1.000000
71.94020 36.56838 15 -3.541 5.65247 1.000000
71.93432 36.34361 15 -1.094 5.79587 0.500000
71.92848 36.11885 15 -0.081 5.85526 0.000000
71.92267 35.89410 15 0.021 5.86124 0.000000
71.91689 35.66937 15 0.009 5.86055 0.000000
71.91115 35.44466 15 0.002 5.86011 0.000000
71.90430 35.17504 15 0 5.86000 0.000000
71.89750 34.90546 15 0 5.85998 0.000000
71.88962 34.59101 15 0 5.86000 0.000000
71.88180 34.27663 15 0 5.86001 0.000000
71.87404 33.96233 15 0 5.86000 0.000000
71.86635 33.64812 15 0 5.86000 0.000000
71.85871 33.33402 15 0 5.86000 0.000000
71.85112 33.02002 15 0 5.86000 0.000000
72.48022 41.00795 15 0 5.86001 0.000000
72.46912 40.69402 15 0.002 5.86009 0.000000
72.45812 40.37997 15 0.009 5.86051 0.000000
72.44722 40.06582 15 -0.006 5.85962 0.000000
72.43642 39.75157 15 -0.073 5.85572 0.000000
72.42571 39.43724 15 -0.129 5.85244 0.111111
72.41510 39.12284 15 -0.175 5.84974 0.250000
72.40608 38.85330 15 -0.455 5.83334 0.333333
72.39712 38.58371 15 -1.922 5.74736 0.500000
72.38971 38.35903 15 -0.473 5.83228 0.361111
72.38234 38.13433 15 -0.508 5.83025 0.527778
72.37501 37.90961 15 -0.179 5.84953 0.277778
72.36773 37.68488 15 -1.328 5.78216 0.500000
72.36050 37.46013 15 -2.232 5.72918 1.000000
72.35331 37.23538 15 -3.259 5.66901 1.000000
72.34615 37.01062 15 -3.552 5.65188 1.000000
72.33905 36.78586 15 -0.648 5.82202 0.166667
72.33198 36.56111 15 -0.314 5.84161 0.000000
72.32495 36.33636 15 -0.102 5.85402 0.000000
72.31797 36.11162 15 0.007 5.86039 0.000000
72.31103 35.88689 15 0.014 5.86080 0.000000
72.30412 35.66218 15 0.003 5.86018 0.000000
72.29726 35.43749 15 0 5.86001 0.000000
72.28907 35.16790 15 0 5.85999 0.000000
72.28094 34.89834 15 0 5.85999 0.000000
72.27152 34.58392 15 0 5.86000 0.000000
72.26218 34.26956 15 0 5.86000 0.000000
72.25290 33.95529 15 0 5.86000 0.000000
72.24370 33.64111 15 0 5.86000 0.000000
72.23457 33.32704 15 0 5.86000 0.000000
72.22551 33.01307 15 0 5.86000 0.000000
72.89610 40.99885 15 0 5.86000 0.000000
72.88320 40.68496 15 0.001 5.86003 0.000000
72.87040 40.37095 15 0.003 5.86018 0.000000
72.85773 40.05683 15 0.01 5.86060 0.000000
72.84516 39.74263 15 0.021 5.86122 0.000000
72.83271 39.42834 15 0.037 5.86219 0.000000
72.82036 39.11397 15 0.061 5.86355 0.000000
72.80987 38.84446 15 0.021 5.86126 0.000000
72.79945 38.57491 15 -0.043 5.85746 0.000000
72.79082 38.35026 15 -0.022 5.85869 0.000000
72.78225 38.12558 15 0.013 5.86079 0.000000
72.77373 37.90089 15 -0.007 5.85961 0.000000
72.76527 37.67618 15 -0.07 5.85589 0.000000
72.75685 37.45146 15 -0.16 5.85060 0.000000
72.74848 37.22673 15 -0.25 5.84534 0.000000
72.74017 37.00200 15 -0.215 5.84741 0.000000
72.73190 36.77727 15 -0.044 5.85745 0.000000
72.72368 36.55254 15 0.048 5.86283 0.000000
72.71551 36.32781 15 0.034 5.86200 0.000000
72.70738 36.10310 15 0.015 5.86088 0.000000
72.69930 35.87840 15 0.004 5.86025 0.000000
72.69127 35.65371 15 0 5.86003 0.000000
72.68329 35.42905 15 0 5.85999 0.000000
72.67376 35.15948 15 0 5.86000 0.000000
72.66430 34.88995 15 0 5.85999 0.000000
72.65335 34.57556 15 0 5.86000 0.000000
72.64248 34.26124 15 0 5.86000 0.000000
72.63169 33.94701 15 0 5.86000 0.000000
72.62099 33.63286 15 0 5.86000 0.000000
72.61037 33.31881 15 0 5.86000 0.000000
72.59982 33.00488 15 0 5.86000 0.000000
73.31187 40.98838 15 0 5.85997 0.000000
73.29716 40.67453 15 0 5.85998 0.000000
73.28257 40.36056 15 0 5.86002 0.000000
73.26812 40.04650 15 0.002 5.86011 0.000000
73.25379 39.73233 15 0.005 5.86029 0.000000
73.23959 39.41809 15 0.009 5.86054 0.000000
73.22552 39.10376 15 0.016 5.86093 0.000000
73.21355 38.83429 15 0.024 5.86140 0.000000
73.20167 38.56478 15 0.029 5.86171 0.000000
73.19184 38.34015 15 0.028 5.86166 0.000000
73.18207 38.11551 15 0.024 5.86141 0.000000
73.17235 37.89085 15 0.023 5.86132 0.000000
73.16270 37.66617 15 0.028 5.86166 0.000000
73.15310 37.44148 15 0.039 5.86226 0.000000
73.14356 37.21678 15 0.046 5.86270 0.000000
73.13408 36.99208 15 0.046 5.86269 0.000000
73.12465 36.76737 15 0.036 5.86214 0.000000
73.11528 36.54267 15 0.022 5.86130 0.000000
73.10596 36.31798 15 0.01 5.86059 0.000000
73.09670 36.09329 15 0.003 5.86018 0.000000
73.08749 35.86862 15 0 5.86001 0.000000
73.07833 35.64396 15 0 5.85998 0.000000
73.06923 35.41933 15 0 5.86000 0.000000
73.05837 35.14979 15 0 5.86001 0.000000
73.04758 34.88030 15 0 5.86000 0.000000
73.03509 34.56595 15 0 5.86000 0.000000
73.02270 34.25167 15 0 5.86000 0.000000
73.01040 33.93747 15 0 5.86000 0.000000
72.99820 33.62336 15 0 5.86000 0.000000
72.98608 33.30935 15 0 5.86000 0.000000
72.97406 32.99545 15 0 5.86000 0.000000
73.72751 40.97653 15 0 5.85999 0.000000
73.71098 40.66273 15 0 5.86000 0.000000
73.69461 40.34882 15 0 5.86003 0.000000
73.67838 40.03480 15 0 5.85999 0.000000
73.66230 39.72069 15 0 5.85998 0.000000
73.64635 39.40649 15 0 5.86002 0.000000
73.63055 39.09222 15 0.001 5.86006 0.000000
73.61711 38.82279 15 0.002 5.86011 0.000000
73.60378 38.55332 15 0.003 5.86020 0.000000
73.59274 38.32873 15 0.004 5.86024 0.000000
73.58177 38.10412 15 0.003 5.86020 0.000000
73.57086 37.87949 15 0.003 5.86019 0.000000
73.56002 37.65484 15 0.005 5.86029 0.000000
73.54924 37.43019 15 0.007 5.86044 0.000000
73.53853 37.20552 15 0.009 5.86054 0.000000
73.52788 36.98085 15 0.009 5.86051 0.000000
73.51730 36.75618 15 0.006 5.86034 0.000000
73.50678 36.53152 15 0.003 5.86015 0.000000
73.49631 36.30685 15 0.001 5.86003 0.000000
73.48591 36.08220 15 0 5.86000 0.000000
73.47557 35.85756 15 0 5.85998 0.000000
73.46529 35.63293 15 0 5.85999 0.000000
73.45507 35.40833 15 0 5.86000 0.000000
73.44287 35.13883 15 0 5.86000 0.000000
73.43076 34.86938 15 0 5.86000 0.000000
73.41674 34.55507 15 0 5.86000 0.000000
73.40282 34.24083 15 0 5.86000 0.000000
73.38901 33.92668 15 0 5.86000 0.000000
73.37531 33.61261 15 0 5.86000 0.000000
73.36171 33.29865 15 0 5.86000 0.000000
73.34821 32.98479 15 0 5.86000 0.000000
74.14299 40.96331 15 0 5.85999 0.000000
74.12466 40.64957 15 0 5.86000 0.000000
74.10650 40.33572 15 0 5.86001 0.000000
74.08850 40.02176 15 0 5.85998 0.000000
74.07066 39.70770 15 -0.001 5.85997 0.000000
74.05298 39.39356 15 0 5.85999 0.000000
74.03545 39.07934 15 0 5.86000 0.000000
74.02054 38.80996 15 0 5.85999 0.000000
74.00575 38.54053 15 0 5.85998 0.000000
73.99350 38.31598 15 0 5.85999 0.000000
73.98133 38.09141 15 0 5.85999 0.000000
73.96924 37.86682 15 0 5.86000 0.000000
73.95721 37.64221 15 0 5.86001 0.000000
73.94526 37.41759 15 0 5.86002 0.000000
73.93338 37.19296 15 0 5.86002 0.000000
73.92157 36.96833 15 0 5.86001 0.000000
73.90983 36.74370 15 0 5.86000 0.000000
73.89815 36.51907 15 0 5.85999 0.000000
73.88655 36.29444 15 0 5.85999 0.000000
73.87501 36.06982 15 0 5.85999 0.000000
73.86354 35.84522 15 0 5.86000 0.000000
73.85213 35.62063 15 0 5.86000 0.000000
73.84079 35.39606 15 0 5.86000 0.000000
73.82727 35.12661 15 0 5.86000 0.000000
73.81383 34.85719 15 0 5.85999 0.000000
73.79828 34.54294 15 0 5.86000 0.000000
73.78284 34.22875 15 0 5.86000 0.000000
73.76752 33.91464 15 0 5.86000 0.000000
73.75232 33.60062 15 0 5.86000 0.000000
73.73723 33.28670 15 0 5.86000 0.000000
73.72226 32.97289 15 0 5.86000 0.000000
65.64546 40.96051 30 0 5.86000 0.000000
65.66415 40.64678 30 0 5.86000 0.000000
65.68267 40.33293 30 0 5.86000 0.000000
65.70103 40.01898 30 0 5.86000 0.000000
65.71922 39.70494 30 0 5.86000 0.000000
65.73725 39.39081 30 0 5.86001 0.000000
65.75512 39.07660 30 0 5.86001 0.000000
65.77032 38.80723 30 0 5.86000 0.000000
65.78540 38.53781 30 0 5.86000 0.000000
65.79789 38.31327 30 0 5.86000 0.000000
65.81030 38.08871 30 0 5.86000 0.000000
65.82264 37.86412 30 0 5.86000 0.000000
65.83490 37.63953 30 0 5.86001 0.000000
65.84708 37.41491 30 0 5.86001 0.000000
65.85920 37.19029 30 0 5.86000 0.000000
65.87124 36.96567 30 0 5.86000 0.000000
65.88322 36.74104 30 0 5.86000 0.000000
65.89512 36.51642 30 0 5.86001 0.000000
65.90695 36.29180 30 0 5.86001 0.000000
65.91872 36.06719 30 0 5.86001 0.000000
65.93041 35.84260 30 0 5.86000 0.000000
65.94204 35.61802 30 0 5.86000 0.000000
65.95361 35.39345 30 0 5.86001 0.000000
65.96740 35.12401 30 0 5.86000 0.000000
65.98110 34.85461 30 0 5.86000 0.000000
65.99696 34.54036 30 0 5.86000 0.000000
66.01270 34.22618 30 0 5.86000 0.000000
66.02832 33.91208 30 0 5.86000 0.000000
66.04382 33.59807 30 0 5.86000 0.000000
66.05921 33.28416 30 0 5.86000 0.000000
66.07448 32.97036 30 0 5.86000 0.000000
66.06091 40.97400 30 0 5.86000 0.000000
66.07780 40.66021 30 0 5.86000 0.000000
66.09453 40.34631 30 0 5.86000 0.000000
66.11111 40.03230 30 0 5.86000 0.000000
66.12755 39.71820 30 0 5.86000 0.000000
66.14384 39.40401 30 0 5.86001 0.000000
66.15999 39.08975 30 0.001 5.86003 0.000000
66.17372 38.82033 30 0 5.86002 0.000000
66.18735 38.55087 30 0 5.86000 0.000000
66.19863 38.32629 30 0 5.86000 0.000000
66.20984 38.10168 30 0 5.86001 0.000000
66.22098 37.87706 30 0 5.86001 0.000000
66.23206 37.65242 30 0 5.86002 0.000000
66.24307 37.42777 30 0 5.86003 0.000000
66.25402 37.20312 30 0 5.86002 0.000000
66.26490 36.97845 30 0 5.86001 0.000000
66.27572 36.75379 30 0 5.85999 0.000000
66.28647 36.52913 30 0 5.85998 0.000000
66.29716 36.30447 30 0 5.85999 0.000000
66.30779 36.07983 30 0 5.86001 0.000000
66.31836 35.85519 30 0 5.86001 0.000000
66.32886 35.63058 30 0 5.86001 0.000000
66.33931 35.40598 30 0 5.86001 0.000000
66.35177 35.13649 30 0 5.86000 0.000000
66.36414 34.86704 30 0 5.86000 0.000000
66.37847 34.55274 30 0 5.86000 0.000000
66.39270 34.23852 30 0 5.86000 0.000000
66.40681 33.92437 30 0 5.86000 0.000000
66.42081 33.61031 30 0 5.86000 0.000000
66.43471 33.29636 30 0 5.86000 0.000000
66.44850 32.98251 30 0 5.86000 0.000000
66.47652 40.98612 30 0 5.86000 0.000000
66.49160 40.67228 30 0 5.86000 0.000000
66.50654 40.35832 30 0 5.85999 0.000000
66.52135 40.04427 30 0 5.85998 0.000000
66.53603 39.73011 30 0 5.85998 0.000000
66.55057 39.41588 30 0 5.86001 0.000000
66.56500 39.10156 30 0.001 5.86005 0.000000
66.57726 38.83210 30 0.001 5.86008 0.000000
66.58943 38.56259 30 0.001 5.86004 0.000000
66.59950 38.33798 30 0 5.85998 0.000000
66.60951 38.11334 30 -0.001 5.85993 0.000000
66.61947 37.88868 30 -0.002 5.85987 0.000000
66.62936 37.66401 30 -0.003 5.85985 0.000000
66.63919 37.43932 30 -0.002 5.85988 0.000000
66.64896 37.21463 30 -0.001 5.85991 0.000000
66.65868 36.98994 30 -0.002 5.85987 0.000000
66.66834 36.76524 30 -0.005 5.85970 0.000000
66.67794 36.54054 30 -0.009 5.85948 0.000000
66.68749 36.31586 30 -0.01 5.85940 0.000000
66.69698 36.09118 30 -0.008 5.85954 0.000000
66.70642 35.86651 30 -0.004 5.85978 0.000000
66.71580 35.64186 30 -0.001 5.85994 0.000000
66.72513 35.41723 30 0 5.86000 0.000000
66.73625 35.14770 30 0 5.86001 0.000000
66.74730 34.87822 30 0 5.86000 0.000000
66.76010 34.56387 30 0 5.86000 0.000000
66.77280 34.24960 30 0 5.86000 0.000000
66.78540 33.93541 30 0 5.86000 0.000000
66.79790 33.62131 30 0 5.86000 0.000000
66.81031 33.30731 30 0 5.86000 0.000000
66.82263 32.99342 30 0 5.86000 0.000000
66.89226 40.99687 30 0 5.86000 0.000000
66.90553 40.68298 30 0 5.85999 0.000000
66.91868 40.36898 30 0 5.85997 0.000000
66.93172 40.05487 30 -0.001 5.85995 0.000000
66.94463 39.74068 30 0.002 5.86013 0.000000
66.95744 39.42639 30 -0.01 5.85941 0.000000
66.97013 39.11204 30 -0.028 5.85833 0.000000
66.98092 38.84253 30 -0.017 5.85900 0.000000
66.99163 38.57299 30 -0.004 5.85979 0.000000
67.00049 38.34834 30 -0.008 5.85955 0.000000
67.00931 38.12367 30 -0.013 5.85926 0.000000
67.01806 37.89898 30 -0.018 5.85896 0.000000
67.02677 37.67428 30 -0.021 5.85876 0.000000
67.03542 37.44957 30 -0.021 5.85879 0.000000
67.04402 37.22485 30 -0.018 5.85896 0.000000
67.05257 37.00012 30 -0.019 5.85888 0.000000
67.06107 36.77539 30 -0.019 5.85891 0.000000
67.06952 36.55067 30 -0.023 5.85863 0.000000
67.07793 36.32595 30 -0.04 5.85764 0.000000
67.08628 36.10124 30 -0.04 5.85763 0.000000
67.09458 35.87654 30 -0.022 5.85870 0.000000
67.10284 35.65186 30 -0.008 5.85952 0.000000
67.11105 35.42720 30 -0.002 5.85990 0.000000
67.12084 35.15764 30 0 5.86000 0.000000
67.13056 34.88812 30 0 5.86000 0.000000
67.14182 34.57374 30 0 5.86000 0.000000
67.15300 34.25943 30 0 5.86000 0.000000
67.16409 33.94520 30 0 5.86000 0.000000
67.17509 33.63106 30 0 5.86000 0.000000
67.18601 33.31702 30 0 5.86000 0.000000
67.19685 33.00309 30 0 5.86000 0.000000
67.30813 41.00624 30 0 5.86000 0.000000
67.31959 40.69231 30 0 5.85999 0.000000
67.33094 40.37827 30 -0.001 5.85996 0.000000
67.34220 40.06413 30 0 5.85998 0.000000
67.35335 39.74989 30 0.02 5.86117 0.000000
67.36441 39.43557 30 0.08 5.86470 0.972222
67.37537 39.12117 30 -0.393 5.83698 1.000000
67.38469 38.85164 30 -0.042 5.85754 0.277778
67.39394 38.58206 30 -0.025 5.85851 0.000000
67.40159 38.35738 30 -0.017 5.85900 0.000000
67.40920 38.13269 30 0.002 5.86010 0.000000
67.41676 37.90797 30 0.035 5.86205 0.000000
67.42428 37.68324 30 0.061 5.86357 0.000000
67.43175 37.45850 30 0.034 5.86197 0.000000
67.43918 37.23375 30 -0.032 5.85814 0.000000
67.44657 37.00900 30 -0.067 5.85610 0.027778
67.45391 36.78425 30 0.045 5.86264 0.361111
67.46120 36.55950 30 0.494 5.88893 0.361111
67.46846 36.33475 30 0.26 5.87525 0.027778
67.47567 36.11002 30 0.157 5.86920 0.000000
67.48284 35.88530 30 0.009 5.86054 0.000000
67.48997 35.66059 30 -0.027 5.85844 0.000000
67.49706 35.43591 30 -0.007 5.85959 0.000000
67.50552 35.16632 30 0 5.85998 0.000000
67.51391 34.89676 30 0 5.86002 0.000000
67.52364 34.58235 30 0 5.85999 0.000000
67.53329 34.26800 30 0 5.85999 0.000000
67.54286 33.95374 30 0 5.85999 0.000000
67.55236 33.63956 30 0 5.86000 0.000000
67.56179 33.32549 30 0 5.86000 0.000000
67.57115 33.01153 30 0 5.86000 0.000000
67.72410 41.01424 30 0 5.86000 0.000000
67.73374 40.70028 30 0 5.85999 0.000000
67.74331 40.38620 30 0 5.85999 0.000000
67.75278 40.07202 30 0.003 5.86016 0.000000
67.76217 39.75775 30 0.039 5.86231 0.333333
67.77148 39.44340 30 0.236 5.87384 1.000000
67.78071 39.12897 30 0.277 5.87622 1.000000
67.78855 38.85940 30 -0.037 5.85781 0.333333
67.79634 38.58980 30 0.079 5.86462 0.250000
67.80278 38.36510 30 0.386 5.88259 0.361111
67.80919 38.14038 30 0.552 5.89234 0.361111
67.81556 37.91564 30 1.203 5.93050 0.472222
67.82188 37.69089 30 1.684 5.95866 0.694444
67.82817 37.46613 30 1.706 5.96000 1.000000
67.83443 37.24135 30 0.371 5.88172 0.194444
67.84064 37.01658 30 0.171 5.87002 0.083333
67.84682 36.79180 30 0.459 5.88688 0.305556
67.85297 36.56703 30 3.337 6.05554 0.805556
67.85907 36.34226 30 4.342 6.11442 1.000000
67.86515 36.11751 30 2.632 6.01426 1.000000
67.87118 35.89276 30 0.236 5.87380 0.083333
67.87718 35.66804 30 0.008 5.86045 0.000000
67.88315 35.44333 30 -0.005 5.85974 0.000000
67.89027 35.17371 30 -0.001 5.85996 0.000000
67.89734 34.90414 30 0.003 5.86019 0.000000
67.90553 34.58969 30 0.002 5.86013 0.000000
67.91365 34.27532 30 0.001 5.86007 0.000000
67.92171 33.96102 30 0.001 5.86004 0.000000
67.92971 33.64682 30 0 5.86002 0.000000
67.93765 33.33272 30 0 5.86000 0.000000
67.94553 33.01873 30 0 5.86000 0.000000
68.14015 41.02087 30 0 5.86000 0.000000
68.14799 40.70688 30 0 5.85999 0.000000
68.15575 40.39277 30 0.001 5.86008 0.000000
68.16345 40.07856 30 0.007 5.86044 0.000000
68.17107 39.76426 30 -0.037 5.85784 0.111111
68.17863 39.44988 30 -0.438 5.83431 0.916667
68.18612 39.13542 30 -0.421 5.83534 0.888889
68.19249 38.86584 30 0.592 5.89471 0.583333
68.19882 38.59621 30 1.833 5.96742 0.611111
68.20405 38.37149 30 2.22 5.99011 0.500000
68.20925 38.14675 30 2.33 5.99656 0.583333
68.21442 37.92199 30 3.31 6.05396 0.805556
68.21956 37.69722 30 5.971 6.20992 1.000000
68.22467 37.47244 30 7.263 6.28563 1.000000
68.22975 37.24765 30 4.074 6.09873 1.000000
68.23479 37.02286 30 2.543 6.00903 0.833333
68.23981 36.79806 30 3.731 6.07862 0.833333
68.24480 36.57327 30 7.159 6.27950 1.000000
68.24976 36.34849 30 8.546 6.36078 1.000000
68.25469 36.12371 30 4.574 6.12803 1.000000
68.25959 35.89895 30 1.689 5.95895 0.666667
68.26446 35.67420 30 0.532 5.89119 0.638889
68.26931 35.44948 30 0.017 5.86098 0.027778
68.27509 35.17984 30 -0.037 5.85782 0.000000
68.28083 34.91025 30 -0.001 5.85994 0.000000
68.28748 34.59577 30 0.029 5.86168 0.000000
68.29407 34.28137 30 0.017 5.86098 0.000000
68.30062 33.96706 30 0.004 5.86021 0.000000
68.30711 33.65283 30 0.002 5.86013 0.000000
68.31356 33.33870 30 0.001 5.86003 0.000000
68.31996 33.02469 30 0 5.86000 0.000000
68.49683 41.02545 30 0 5.86000 0.000000
68.50311 40.71144 30 0 5.86000 0.000000
68.50934 40.39732 30 0.003 5.86017 0.000000
68.51550 40.08309 30 0.012 5.86069 0.000000
68.52161 39.76877 30 -0.112 5.85343 0.194444
68.52767 39.45437 30 -1.632 5.76438 0.916667
68.53368 39.13989 30 -2.248 5.72825 1.000000
68.53878 38.87029 30 1.195 5.93005 0.944444
68.54385 38.60064 30 3.444 6.06184 0.666667
68.54804 38.37591 30 4.115 6.10113 0.833333
68.55221 38.15116 30 3.939 6.09084 0.916667
68.55636 37.92639 30 4.361 6.11557 1.000000
68.56047 37.70160 30 6.052 6.21465 1.000000
68.56457 37.47681 30 6.302 6.22928 1.000000
68.56864 37.25201 30 5.399 6.17638 1.000000
68.57268 37.02720 30 4.496 6.12346 0.833333
68.57670 36.80239 30 5.064 6.15676 1.000000
68.58070 36.57759 30 6.832 6.26033 1.000000
68.58468 36.35279 30 7.26 6.28546 1.000000
68.58863 36.12800 30 5.022 6.15431 1.000000
68.59256 35.90323 30 3.102 6.04178 0.861111
68.59646 35.67847 30 1.797 5.96528 1.000000
68.60035 35.45374 30 0.072 5.86421 0.833333
68.60498 35.18408 30 -0.502 5.83060 0.416667
68.60958 34.91447 30 -0.206 5.84793 0.166667
68.61491 34.59998 30 0.117 5.86687 0.500000
68.62019 34.28557 30 -0.094 5.85448 0.305556
68.62544 33.97123 30 -0.032 5.85815 0.000000
68.63064 33.65699 30 0.005 5.86030 0.000000
68.63581 33.34285 30 0.002 5.86009 0.000000
68.64094 33.02881 30 0 5.86000 0.000000
68.85356 41.02903 30 0 5.86000 0.000000
68.85828 40.71500 30 0 5.86000 0.000000
68.86296 40.40086 30 0.003 5.86018 0.000000
68.86760 40.08662 30 0.012 5.86073 0.000000
68.87219 39.77228 30 -0.093 5.85454 0.055556
68.87675 39.45786 30 -1.022 5.80011 0.833333
68.88127 39.14337 30 -1.154 5.79238 1.000000
68.88511 38.87376 30 2.591 6.01185 1.000000
68.88892 38.60410 30 4.225 6.10759 1.000000
68.89207 38.37936 30 5.608 6.18863 0.833333
68.89521 38.15459 30 5.46 6.17997 1.000000
68.89833 37.92981 30 4.814 6.14211 1.000000
68.90142 37.70502 30 3.775 6.08123 1.000000
68.90450 37.48021 30 2.168 5.98707 1.000000
68.90756 37.25540 30 3.477 6.06374 1.000000
68.91061 37.03058 30 3.488 6.06440 1.000000
68.91363 36.80577 30 3.464 6.06298 1.000000
68.91664 36.58095 30 3.745 6.07946 1.000000
68.91963 36.35615 30 4.073 6.09867 1.000000
68.92260 36.13135 30 3.196 6.04726 1.000000
68.92555 35.90656 30 4.86 6.14481 1.000000
68.92849 35.68180 30 2.951 6.03291 1.000000
68.93141 35.45705 30 0.089 5.86523 1.000000
68.93490 35.18739 30 -1.428 5.77632 0.805556
68.93836 34.91776 30 -1.499 5.77216 0.750000
68.94236 34.60326 30 -1.667 5.76233 1.000000
68.94634 34.28883 30 -1.274 5.78534 1.000000
68.95029 33.97449 30 -0.101 5.85410 0.000000
68.95420 33.66023 30 0.008 5.86044 0.000000
68.95809 33.34607 30 0.002 5.86014 0.000000
68.96194 33.03203 30 0 5.86000 0.000000
69.15085 41.03123 30 0 5.86000 0.000000
69.15428 40.71719 30 0 5.86000 0.000000
69.15767 40.40304 30 0.002 5.86012 0.000000
69.16103 40.08879 30 0.009 5.86050 0.000000
69.16437 39.77445 30 -0.045 5.85738 0.250000
69.16767 39.46002 30 -0.574 5.82636 0.527778
69.17095 39.14552 30 -0.595 5.82513 1.000000
69.17373 38.87590 30 2.084 5.98211 1.000000
69.17650 38.60623 30 3.57 6.06920 1.000000
69.17879 38.38148 30 4.778 6.13997 1.000000
69.18106 38.15671 30 4.765 6.13922 1.000000
69.18332 37.93193 30 4.801 6.14133 1.000000
69.18557 37.70713 30 4.259 6.10960 1.000000
69.18780 37.48231 30 3.338 6.05560 1.000000
69.19002 37.25750 30 4.588 6.12887 1.000000
69.19223 37.03267 30 4.252 6.10915 1.000000
69.19442 36.80785 30 3.02 6.03697 1.000000
69.19660 36.58303 30 1.563 5.95161 1.000000
69.19877 36.35822 30 1.576 5.95234 1.000000
69.20093 36.13341 30 2.279 5.99355 1.000000
69.20307 35.90862 30 4.961 6.15073 1.000000
69.20520 35.68385 30 1.834 5.96749 1.000000
69.20732 35.45910 30 -3.9 5.63148 1.000000
69.20985 35.18943 30 -2.734 5.69978 1.000000
69.21236 34.91980 30 -1.044 5.79880 1.000000
69.21526 34.60529 30 -0.718 5.81795 1.000000
69.21815 34.29085 30 -1.178 5.79094 0.694444
69.22101 33.97649 30 -0.092 5.85462 0.000000
69.22385 33.66223 30 0.008 5.86045 0.000000
69.22667 33.34807 30 0.002 5.86013 0.000000
69.22946 33.03401 30 0 5.86001 0.000000
69.44816 41.03273 30 0 5.86000 0.000000
69.45029 40.71869 30 0 5.86000 0.000000
69.45240 40.40453 30 0.001 5.86006 0.000000
69.45449 40.09028 30 0.004 5.86022 0.000000
69.45656 39.77593 30 -0.018 5.85895 0.055556
69.45861 39.46149 30 -0.11 5.85358 0.305556
69.46065 39.14699 30 -0.556 5.82740 1.000000
69.46238 38.87736 30 0.907 5.91318 1.000000
69.46409 38.60769 30 2.823 6.02542 1.000000
69.46552 38.38293 30 3.59 6.07039 1.000000
69.46693 38.15816 30 6.339 6.23149 1.000000
69.46833 37.93337 30 6.193 6.22290 1.000000
69.46973 37.70856 30 5.807 6.20027 1.000000
69.47112 37.48375 30 5.248 6.16753 1.000000
69.47250 37.25892 30 5.332 6.17245 1.000000
69.47387 37.03410 30 4.674 6.13391 1.000000
69.47523 36.80927 30 1.943 5.97386 1.000000
69.47658 36.58445 30 0.607 5.89556 1.000000
69.47793 36.35963 30 1.167 5.92839 1.000000
69.47927 36.13482 30 1.428 5.94368 1.000000
69.48060 35.91003 30 2.408 6.00109 1.000000
69.48193 35.68525 30 -1.998 5.74293 1.000000
69.48324 35.46049 30 -7.716 5.40786 1.000000
69.48481 35.19082 30 -6.025 5.50692 1.000000
69.48637 34.92118 30 -2.121 5.73572 0.833333
69.48818 34.60667 30 -1.171 5.79135 0.666667
69.48997 34.29222 30 -0.084 5.85508 0.333333
69.49175 33.97786 30 -0.018 5.85897 0.000000
69.49351 33.66359 30 0.006 5.86033 0.000000
69.49526 33.34942 30 0.001 5.86008 0.000000
69.49700 33.03537 30 0 5.86001 0.000000
69.74548 41.03353 30 0 5.86000 0.000000
69.74631 40.71949 30 0 5.86001 0.000000
69.74713 40.40533 30 0.001 5.86003 0.000000
69.74795 40.09107 30 0 5.85999 0.000000
69.74876 39.77671 30 -0.013 5.85926 0.000000
69.74956 39.46228 30 -0.018 5.85897 0.111111
69.75035 39.14777 30 0.684 5.90008 0.861111
69.75103 38.87813 30 2.782 6.02304 1.000000
69.75170 38.60846 30 2.35 5.99771 1.000000
69.75225 38.38371 30 3.23 6.04930 1.000000
69.75280 38.15893 30 4.803 6.14144 1.000000
69.75335 37.93414 30 5.78 6.19871 1.000000
69.75390 37.70933 30 3.671 6.07514 1.000000
69.75444 37.48451 30 4.255 6.10932 1.000000
69.75498 37.25968 30 4.06 6.09790 1.000000
69.75551 37.03486 30 2.143 5.98561 1.000000
69.75604 36.81003 30 0.099 5.86578 1.000000
69.75657 36.58520 30 0.545 5.89192 1.000000
69.75710 36.36038 30 2.67 6.01647 1.000000
69.75762 36.13557 30 4.49 6.12314 1.000000
69.75814 35.91077 30 2.399 6.00059 1.000000
69.75866 35.68599 30 -3.309 5.66609 1.000000
69.75917 35.46124 30 -7.476 5.42188 1.000000
69.75978 35.19156 30 -5.959 5.51083 1.000000
69.76039 34.92192 30 -3.87 5.63322 0.916667
69.76110 34.60740 30 -1.081 5.79665 0.666667
69.76179 34.29296 30 -0.034 5.85803 0.000000
69.76249 33.97859 30 0.01 5.86058 0.000000
69.76318 33.66432 30 0.002 5.86012 0.000000
69.76386 33.35015 30 0 5.86002 0.000000
69.76454 33.03609 30 0 5.86000 0.000000
70.04280 41.03363 30 0 5.86001 0.000000
70.04233 40.71958 30 0 5.86001 0.000000
70.04187 40.40543 30 0 5.86003 0.000000
70.04141 40.09116 30 -0.002 5.85988 0.000000
70.04096 39.77681 30 -0.039 5.85773 0.083333
70.04051 39.46237 30 -0.002 5.85991 0.055556
70.04006 39.14786 30 0.896 5.91250 1.000000
70.03968 38.87823 30 2.965 6.03374 1.000000
70.03930 38.60856 30 3.058 6.03917 1.000000
70.03899 38.38380 30 3.049 6.03864 1.000000
70.03868 38.15902 30 3.253 6.05060 1.000000
70.03837 37.93423 30 3.102 6.04178 1.000000
70.03807 37.70942 30 1.53 5.94964 1.000000
70.03776 37.48460 30 1.103 5.92463 1.000000
70.03746 37.25978 30 0.417 5.88442 1.000000
70.03716 37.03495 30 -0.981 5.80252 1.000000
70.03686 36.81012 30 0.475 5.88782 1.000000
70.03656 36.58529 30 1.856 5.96874 1.000000
70.03627 36.36047 30 4.078 6.09898 1.000000
70.03597 36.13566 30 6.391 6.23453 1.000000
70.03568 35.91087 30 4.075 6.09881 1.000000
70.03539 35.68609 30 -2.085 5.73782 1.000000
70.03510 35.46133 30 -4.784 5.57966 1.000000
70.03476 35.19165 30 -4.515 5.59540 0.722222
70.03441 34.92201 30 -2.731 5.69997 1.000000
70.03402 34.60749 30 0.102 5.86600 1.000000
70.03362 34.29305 30 0.055 5.86324 0.166667
70.03323 33.97868 30 0 5.85998 0.000000
70.03285 33.66441 30 -0.001 5.85992 0.000000
70.03246 33.35024 30 0 5.85999 0.000000
70.03208 33.03618 30 0 5.86000 0.000000
70.34012 41.03303 30 0 5.86001 0.000000
70.33836 40.71898 30 0 5.86000 0.000000
70.33661 40.40483 30 0.001 5.86005 0.000000
70.33488 40.09057 30 0.001 5.86003 0.000000
70.33316 39.77622 30 -0.038 5.85779 0.083333
70.33145 39.46178 30 -0.176 5.84968 0.444444
70.32977 39.14727 30 0.39 5.88287 1.000000
70.32833 38.87764 30 3.342 6.05586 1.000000
70.32691 38.60797 30 2.146 5.98574 1.000000
70.32573 38.38322 30 0.71 5.90159 1.000000
70.32456 38.15844 30 -0.032 5.85814 1.000000
70.32339 37.93365 30 0.303 5.87773 1.000000
70.32224 37.70884 30 -1.051 5.79843 1.000000
70.32108 37.48403 30 -1.449 5.77510 1.000000
70.31994 37.25920 30 -1.442 5.77552 1.000000
70.31880 37.03438 30 -1.087 5.79633 1.000000
70.31767 36.80955 30 -0.694 5.81932 1.000000
70.31655 36.58472 30 0.296 5.87734 1.000000
70.31543 36.35990 30 1.903 5.97152 1.000000
70.31432 36.13510 30 4.612 6.13024 1.000000
70.31322 35.91030 30 1.834 5.96747 1.000000
70.31212 35.68552 30 -2.068 5.73881 0.833333
70.31103 35.46077 30 -3.005 5.68391 0.527778
70.30973 35.19109 30 -2.273 5.72681 0.722222
70.30843 34.92145 30 -0.468 5.83255 1.000000
70.30694 34.60694 30 1.217 5.93134 1.000000
70.30545 34.29249 30 0.146 5.86853 0.222222
70.30398 33.97813 30 -0.007 5.85959 0.000000
70.30251 33.66386 30 -0.003 5.85981 0.000000
70.30106 33.34969 30 0 5.85999 0.000000
70.29962 33.03563 30 0 5.86000 0.000000
70.63743 41.03172 30 0 5.86001 0.000000
70.63437 40.71768 30 0 5.86000 0.000000
70.63134 40.40353 30 0.002 5.86014 0.000000
70.62833 40.08928 30 0.008 5.86049 0.000000
70.62535 39.77493 30 -0.039 5.85774 0.027778
70.62240 39.46050 30 -0.335 5.84037 0.666667
70.61947 39.14600 30 0.184 5.87080 1.000000
70.61698 38.87637 30 1.289 5.93555 1.000000
70.61451 38.60671 30 -2.257 5.72777 1.000000
70.61246 38.38196 30 -1.105 5.79523 1.000000
70.61043 38.15719 30 -1.026 5.79988 1.000000
70.60841 37.93240 30 -1.319 5.78268 0.944444
70.60640 37.70760 30 -1.943 5.74614 1.000000
70.60440 37.48278 30 -1.511 5.77148 1.000000
70.60242 37.25796 30 -0.076 5.85552 1.000000
70.60044 37.03314 30 -0.03 5.85826 1.000000
70.59848 36.80831 30 0.244 5.87429 1.000000
70.59653 36.58349 30 -0.67 5.82073 1.000000
70.59459 36.35868 30 -2.116 5.73601 1.000000
70.59267 36.13387 30 -1.939 5.74639 1.000000
70.59075 35.90908 30 -0.915 5.80639 1.000000
70.58885 35.68431 30 -1.287 5.78458 0.638889
70.58695 35.45955 30 -0.382 5.83759 0.361111
70.58469 35.18988 30 -0.712 5.81826 0.583333
70.58245 34.92025 30 0.17 5.86996 0.555556
70.57985 34.60574 30 1.023 5.91994 0.500000
70.57727 34.29130 30 0.103 5.86601 0.000000
70.57472 33.97694 30 -0.009 5.85946 0.000000
70.57218 33.66268 30 -0.003 5.85981 0.000000
70.56966 33.34851 30 0 5.85999 0.000000
70.56716 33.03446 30 0 5.86000 0.000000
70.93473 41.02971 30 0 5.85999 0.000000
70.93037 40.71568 30 0 5.86003 0.000000
70.92605 40.40154 30 0.006 5.86036 0.000000
70.92177 40.08730 30 0.022 5.86128 0.000000
70.91753 39.77296 30 -0.054 5.85686 0.000000
70.91332 39.45854 30 -0.897 5.80742 0.666667
70.90915 39.14404 30 -0.261 5.84472 1.000000
70.90561 38.87442 30 -3.04 5.68188 1.000000
70.90209 38.60476 30 -5.837 5.51795 1.000000
70.89918 38.38002 30 -5.14 5.55880 1.000000
70.89628 38.15526 30 -3.456 5.65746 0.888889
70.89341 37.93047 30 -3.225 5.67102 1.000000
70.89055 37.70568 30 -0.521 5.82944 1.000000
70.88770 37.48087 30 0.645 5.89777 1.000000
70.88488 37.25605 30 0.927 5.91429 1.000000
70.88207 37.03124 30 0.908 5.91322 1.000000
70.87928 36.80642 30 0.808 5.90733 1.000000
70.87650 36.58160 30 -0.018 5.85895 1.000000
70.87374 36.35679 30 -3.105 5.67805 1.000000
70.87100 36.13199 30 -4.418 5.60111 1.000000
70.86827 35.90721 30 -2.73 5.70004 1.000000
70.86556 35.68244 30 -0.209 5.84775 0.333333
70.86286 35.45769 30 -0.027 5.85843 0.000000
70.85965 35.18802 30 -0.002 5.85988 0.000000
70.85645 34.91840 30 0.039 5.86229 0.000000
70.85276 34.60389 30 0.068 5.86396 0.000000
70.84908 34.28946 30 0.023 5.86135 0.000000
70.84544 33.97511 30 -0.007 5.85960 0.000000
70.84183 33.66085 30 -0.002 5.85989 0.000000
70.83824 33.34670 30 0 5.86000 0.000000
70.83468 33.03265 30 0 5.86000 0.000000
71.29146 41.02638 30 0 5.85998 0.000000
71.28555 40.71236 30 0.002 5.86009 0.000000
71.27969 40.39823 30 0.012 5.86068 0.000000
71.27388 40.08400 30 -0.001 5.85996 0.000000
71.26812 39.76968 30 -0.167 5.85023 0.166667
71.26241 39.45527 30 -1.31 5.78325 0.833333
71.25675 39.14079 30 -2.895 5.69033 1.000000
71.25194 38.87118 30 -4.157 5.61638 1.000000
71.24717 38.60154 30 -6.143 5.50002 1.000000
71.24322 38.37680 30 -6.508 5.47865 1.000000
71.23929 38.15205 30 -7.593 5.41505 1.000000
71.23538 37.92727 30 -5.03 5.56522 1.000000
71.23150 37.70249 30 -0.419 5.83546 1.000000
71.22765 37.47769 30 1.016 5.91957 1.000000
71.22381 37.25288 30 -1.133 5.79363 1.000000
71.22000 37.02807 30 -2.298 5.72531 1.000000
71.21621 36.80326 30 -1.02 5.80020 1.000000
71.21245 36.57846 30 -1.33 5.78206 1.000000
71.20870 36.35366 30 -2.423 5.71802 1.000000
71.20498 36.12887 30 -2.753 5.69865 0.527778
71.20128 35.90409 30 -0.445 5.83392 0.250000
71.19760 35.67933 30 -0.038 5.85780 0.000000
71.19394 35.45459 30 0.045 5.86266 0.000000
71.18957 35.18494 30 0.022 5.86130 0.000000
71.18524 34.91532 30 0.003 5.86015 0.000000
71.18022 34.60083 30 -0.005 5.85969 0.000000
71.17524 34.28641 30 -0.006 5.85968 0.000000
71.17030 33.97207 30 -0.003 5.85984 0.000000
71.16539 33.65783 30 -0.001 5.85996 0.000000
71.16053 33.34368 30 0 5.86000 0.000000
71.15570 33.02965 30 0 5.86000 0.000000
71.64815 41.02203 30 0 5.86000 0.000000
71.64068 40.70803 30 0.002 5.86014 0.000000
71.63328 40.39392 30 0.015 5.86091 0.000000
71.62594 40.07971 30 -0.068 5.85602 0.000000
71.61867 39.76540 30 -1.278 5.78508 0.833333
71.61146 39.45102 30 -2.696 5.70201 1.000000
71.60431 39.13655 30 -3.39 5.66134 0.972222
71.59824 38.86696 30 -4.652 5.58737 1.000000
71.59221 38.59733 30 -6.32 5.48965 1.000000
71.58722 38.37261 30 -7.554 5.41732 1.000000
71.58226 38.14787 30 -7.78 5.40409 1.000000
71.57733 37.92311 30 -6.556 5.47582 1.000000
71.57243 37.69833 30 -4.174 5.61539 1.000000
71.56756 37.47354 30 -5.102 5.56102 1.000000
71.56271 37.24875 30 -5.689 5.52660 1.000000
71.55790 37.02395 30 -3.426 5.65924 1.000000
71.55311 36.79916 30 -0.981 5.80249 1.000000
71.54836 36.57436 30 -2.095 5.73721 1.000000
71.54363 36.34958 30 -3.422 5.65945 1.000000
71.53893 36.12480 30 -1.361 5.78025 0.500000
71.53425 35.90003 30 -0.072 5.85576 0.000000
71.52960 35.67528 30 0.043 5.86251 0.000000
71.52498 35.45056 30 0.024 5.86140 0.000000
71.51947 35.18092 30 0.006 5.86038 0.000000
71.51400 34.91131 30 0 5.86000 0.000000
71.50766 34.59684 30 -0.002 5.85990 0.000000
71.50137 34.28244 30 -0.001 5.85993 0.000000
71.49512 33.96811 30 -0.001 5.85997 0.000000
71.48893 33.65388 30 0 5.85999 0.000000
71.48278 33.33975 30 0 5.86000 0.000000
71.47668 33.02573 30 0 5.86000 0.000000
72.06423 41.01568 30 0 5.86001 0.000000
72.05494 40.70171 30 0.003 5.86015 0.000000
72.04574 40.38763 30 0.015 5.86085 0.000000
72.03662 40.07344 30 -0.072 5.85578 0.000000
72.02758 39.75916 30 -1.235 5.78762 0.833333
72.01863 39.44480 30 -2.149 5.73405 1.000000
72.00975 39.13037 30 -2.778 5.69723 0.777778
72.00220 38.86080 30 -4.834 5.57670 1.000000
71.99470 38.59119 30 -7.112 5.44322 1.000000
71.98850 38.36648 30 -7.307 5.43183 1.000000
71.98233 38.14176 30 -6.076 5.50394 1.000000
71.97621 37.91702 30 -4.974 5.56852 1.000000
71.97012 37.69226 30 -5.985 5.50928 0.916667
71.96406 37.46749 30 -6.481 5.48019 1.000000
71.95804 37.24272 30 -7.063 5.44610 1.000000
71.95206 37.01794 30 -6.161 5.49898 1.000000
71.94611 36.79316 30 -5.459 5.54011 1.000000
71.94020 36.56838 30 -4.392 5.60262 1.000000
71.93432 36.34361 30 -1.966 5.74477 0.638889
71.92848 36.11885 30 -0.179 5.84953 0.027778
71.92267 35.89410 30 0.024 5.86139 0.000000
71.91689 35.66937 30 0.025 5.86144 0.000000
71.91115 35.44466 30 0.007 5.86039 0.000000
71.90430 35.17504 30 0.001 5.86005 0.000000
71.89750 34.90546 30 0 5.85999 0.000000
71.88962 34.59101 30 0 5.85999 0.000000
71.88180 34.27663 30 0 5.86000 0.000000
71.87404 33.96233 30 0 5.86000 0.000000
71.86635 33.64812 30 0 5.86000 0.000000
71.85871 33.33402 30 0 5.86000 0.000000
71.85112 33.02002 30 0 5.86000 0.000000
72.48022 41.00795 30 0 5.86002 0.000000
72.46912 40.69402 30 0.002 5.86010 0.000000
72.45812 40.37997 30 0.009 5.86055 0.000000
72.44722 40.06582 30 -0.011 5.85936 0.000000
72.43642 39.75157 30 -0.101 5.85407 0.000000
72.42571 39.43724 30 -0.445 5.83393 0.472222
72.41510 39.12284 30 -0.236 5.84616 0.305556
72.40608 38.85330 30 -0.659 5.82136 0.333333
72.39712 38.58371 30 -3.493 5.65532 0.555556
72.38971 38.35903 30 -3.47 5.65665 0.527778
72.38234 38.13433 30 -2.333 5.72331 0.527778
72.37501 37.90961 30 -1.938 5.74642 0.444444
72.36773 37.68488 30 -2.565 5.70968 0.416667
72.36050 37.46013 30 -3.476 5.65633 1.000000
72.35331 37.23538 30 -4.448 5.59936 1.000000
72.34615 37.01062 30 -4.938 5.57063 1.000000
72.33905 36.78586 30 -2.983 5.68518 0.500000
72.33198 36.56111 30 -0.722 5.81771 0.361111
72.32495 36.33636 30 -0.162 5.85053 0.000000
72.31797 36.11162 30 0.005 5.86029 0.000000
72.31103 35.88689 30 0.026 5.86150 0.000000
72.30412 35.66218 30 0.007 5.86043 0.000000
72.29726 35.43749 30 0.001 5.86004 0.000000
72.28907 35.16790 30 0 5.85998 0.000000
72.28094 34.89834 30 0 5.85999 0.000000
72.27152 34.58392 30 0 5.86000 0.000000
72.26218 34.26956 30 0 5.86000 0.000000
72.25290 33.95529 30 0 5.86000 0.000000
72.24370 33.64111 30 0 5.86000 0.000000
72.23457 33.32704 30 0 5.86000 0.000000
72.22551 33.01307 30 0 5.86000 0.000000
72.89610 40.99885 30 0 5.86000 0.000000
72.88320 40.68496 30 0 5.86003 0.000000
72.87040 40.37095 30 0.004 5.86021 0.000000
72.85773 40.05683 30 0.011 5.86066 0.000000
72.84516 39.74263 30 0.015 5.86087 0.000000
72.83271 39.42834 30 0.027 5.86156 0.000000
72.82036 39.11397 30 0.061 5.86357 0.000000
72.80987 38.84446 30 0.002 5.86011 0.000000
72.79945 38.57491 30 -0.147 5.85137 0.000000
72.79082 38.35026 30 -0.178 5.84954 0.000000
72.78225 38.12558 30 -0.104 5.85392 0.000000
72.77373 37.90089 30 -0.066 5.85614 0.000000
72.76527 37.67618 30 -0.102 5.85404 0.000000
72.75685 37.45146 30 -0.202 5.84815 0.000000
72.74848 37.22673 30 -0.358 5.83903 0.305556
72.74017 37.00200 30 -0.332 5.84057 0.000000
72.73190 36.77727 30 -0.172 5.84990 0.000000
72.72368 36.55254 30 0 5.85999 0.000000
72.71551 36.32781 30 0.045 5.86262 0.000000
72.70738 36.10310 30 0.024 5.86140 0.000000
72.69930 35.87840 30 0.007 5.86043 0.000000
72.69127 35.65371 30 0.001 5.86006 0.000000
72.68329 35.42905 30 0 5.85999 0.000000
72.67376 35.15948 30 0 5.86000 0.000000
72.66430 34.88995 30 0 5.86000 0.000000
72.65335 34.57556 30 0 5.85999 0.000000
72.64248 34.26124 30 0 5.86000 0.000000
72.63169 33.94701 30 0 5.86000 0.000000
72.62099 33.63286 30 0 5.86000 0.000000
72.61037 33.31881 30 0 5.86000 0.000000
72.59982 33.00488 30 0 5.86000 0.000000
73.31187 40.98838 30 0 5.85998 0.000000
73.29716 40.67453 30 0 5.85998 0.000000
73.28257 40.36056 30 0.001 5.86004 0.000000
73.26812 40.04650 30 0.003 5.86015 0.000000
73.25379 39.73233 30 0.005 5.86032 0.000000
73.23959 39.41809 30 0.011 5.86063 0.000000
73.22552 39.10376 30 0.02 5.86119 0.000000
73.21355 38.83429 30 0.034 5.86196 0.000000
73.20167 38.56478 30 0.045 5.86261 0.000000
73.19184 38.34015 30 0.048 5.86284 0.000000
73.18207 38.11551 30 0.047 5.86273 0.000000
73.17235 37.89085 30 0.045 5.86264 0.000000
73.16270 37.66617 30 0.049 5.86286 0.000000
73.15310 37.44148 30 0.056 5.86328 0.000000
73.14356 37.21678 30 0.061 5.86355 0.000000
73.13408 36.99208 30 0.06 5.86350 0.000000
73.12465 36.76737 30 0.05 5.86292 0.000000
73.11528 36.54267 30 0.032 5.86189 0.000000
73.10596 36.31798 30 0.016 5.86092 0.000000
73.09670 36.09329 30 0.005 5.86032 0.000000
73.08749 35.86862 30 0.001 5.86006 0.000000
73.07833 35.64396 30 0 5.85998 0.000000
73.06923 35.41933 30 0 5.85998 0.000000
73.05837 35.14979 30 0 5.86002 0.000000
73.04758 34.88030 30 0 5.86001 0.000000
73.03509 34.56595 30 0 5.85999 0.000000
73.02270 34.25167 30 0 5.86000 0.000000
73.01040 33.93747 30 0 5.86000 0.000000
72.99820 33.62336 30 0 5.86000 0.000000
72.98608 33.30935 30 0 5.86000 0.000000
72.97406 32.99545 30 0 5.86000 0.000000
73.72751 40.97653 30 0 5.85999 0.000000
73.71098 40.66273 30 0 5.86001 0.000000
73.69461 40.34882 30 0 5.86002 0.000000
73.67838 40.03480 30 0 5.86000 0.000000
73.66230 39.72069 30 0 5.86001 0.000000
73.64635 39.40649 30 0 5.86000 0.000000
73.63055 39.09222 30 0.001 5.86003 0.000000
73.61711 38.82279 30 0.003 5.86019 0.000000
73.60378 38.55332 30 0.006 5.86038 0.000000
73.59274 38.32873 30 0.007 5.86043 0.000000
73.58177 38.10412 30 0.007 5.86041 0.000000
73.57086 37.87949 30 0.006 5.86038 0.000000
73.56002 37.65484 30 0.008 5.86044 0.000000
73.54924 37.43019 30 0.01 5.86060 0.000000
73.53853 37.20552 30 0.013 5.86073 0.000000
73.52788 36.98085 30 0.012 5.86072 0.000000
73.51730 36.75618 30 0.009 5.86053 0.000000
73.50678 36.53152 30 0.004 5.86026 0.000000
73.49631 36.30685 30 0.001 5.86006 0.000000
73.48591 36.08220 30 0 5.86000 0.000000
73.47557 35.85756 30 0 5.86000 0.000000
73.46529 35.63293 30 0 5.85999 0.000000
73.45507 35.40833 30 0 5.85999 0.000000
73.44287 35.13883 30 0 5.86000 0.000000
73.43076 34.86938 30 0 5.86000 0.000000
73.41674 34.55507 30 0 5.86000 0.000000
73.40282 34.24083 30 0 5.86000 0.000000
73.38901 33.92668 30 0 5.86000 0.000000
73.37531 33.61261 30 0 5.86000 0.000000
73.36171 33.29865 30 0 5.86000 0.000000
73.34821 32.98479 30 0 5.86000 0.000000
74.14299 40.96331 30 0 5.85999 0.000000
74.12466 40.64957 30 0 5.86000 0.000000
74.10650 40.33572 30 0 5.86000 0.000000
74.08850 40.02176 30 0 5.85999 0.000000
74.07066 39.70770 30 0 5.86000 0.000000
74.05298 39.39356 30 0 5.86001 0.000000
74.03545 39.07934 30 0 5.86000 0.000000
74.02054 38.80996 30 -0.001 5.85997 0.000000
74.00575 38.54053 30 0 5.86001 0.000000
73.99350 38.31598 30 0 5.86001 0.000000
73.98133 38.09141 30 0 5.86001 0.000000
73.96924 37.86682 30 0 5.86001 0.000000
73.95721 37.64221 30 0 5.86001 0.000000
73.94526 37.41759 30 0 5.86002 0.000000
73.93338 37.19296 30 0 5.86003 0.000000
73.92157 36.96833 30 0 5.86003 0.000000
73.90983 36.74370 30 0 5.86001 0.000000
73.89815 36.51907 30 0 5.86000 0.000000
73.88655 36.29444 30 0 5.85999 0.000000
73.87501 36.06982 30 0 5.85999 0.000000
73.86354 35.84522 30 0 5.85999 0.000000
73.85213 35.62063 30 0 5.86000 0.000000
73.84079 35.39606 30 0 5.86000 0.000000
73.82727 35.12661 30 0 5.85999 0.000000
73.81383 34.85719 30 0 5.85999 0.000000
73.79828 34.54294 30 0 5.86000 0.000000
73.78284 34.22875 30 0 5.86000 0.000000
73.76752 33.91464 30 0 5.86000 0.000000
73.75232 33.60062 30 0 5.86000 0.000000
73.73723 33.28670 30 0 5.86000 0.000000
73.72226 32.97289 30 0 5.86000 0.000000
65.64546 40.96051 45 0 6.95000 0.000000
65.66415 40.64678 45 0 6.95000 0.000000
65.68267 40.33293 45 0 6.95000 0.000000
65.70103 40.01898 45 0 6.95000 0.000000
65.71922 39.70494 45 0 6.95000 0.000000
65.73725 39.39081 45 0 6.95001 0.000000
65.75512 39.07660 45 0 6.95001 0.000000
65.77032 38.80723 45 0 6.95000 0.000000
65.78540 38.53781 45 0 6.95000 0.000000
65.79789 38.31327 45 0 6.94999 0.000000
65.81030 38.08871 45 0 6.94999 0.000000
65.82264 37.86412 45 0 6.94999 0.000000
65.83490 37.63953 45 0 6.95000 0.000000
65.84708 37.41491 45 0 6.95001 0.000000
65.85920 37.19029 45 0 6.95001 0.000000
65.87124 36.96567 45 0 6.95001 0.000000
65.88322 36.74104 45 0 6.95001 0.000000
65.89512 36.51642 45 0 6.95001 0.000000
65.90695 36.29180 45 0 6.95001 0.000000
65.91872 36.06719 45 0 6.95001 0.000000
65.93041 35.84260 45 0 6.95001 0.000000
65.94204 35.61802 45 0 6.95000 0.000000
65.95361 35.39345 45 0 6.95000 0.000000
65.96740 35.12401 45 0 6.95000 0.000000
65.98110 34.85461 45 0 6.95000 0.000000
65.99696 34.54036 45 0 6.95000 0.000000
66.01270 34.22618 45 0 6.95000 0.000000
66.02832 33.91208 45 0 6.95000 0.000000
66.04382 33.59807 45 0 6.95000 0.000000
66.05921 33.28416 45 0 6.95000 0.000000
66.07448 32.97036 45 0 6.95000 0.000000
66.06091 40.97400 45 0 6.95000 0.000000
66.07780 40.66021 45 0 6.95000 0.000000
66.09453 40.34631 45 0 6.95000 0.000000
66.11111 40.03230 45 0 6.94999 0.000000
66.12755 39.71820 45 0 6.95000 0.000000
66.14384 39.40401 45 0 6.95003 0.000000
66.15999 39.08975 45 0.001 6.95006 0.000000
66.17372 38.82033 45 0.001 6.95005 0.000000
66.18735 38.55087 45 0 6.95003 0.000000
66.19863 38.32629 45 0 6.95001 0.000000
66.20984 38.10168 45 0 6.95000 0.000000
66.22098 37.87706 45 0 6.95000 0.000000
66.23206 37.65242 45 0 6.95001 0.000000
66.24307 37.42777 45 0 6.95003 0.000000
66.25402 37.20312 45 0.001 6.95004 0.000000
66.26490 36.97845 45 0 6.95001 0.000000
66.27572 36.75379 45 0 6.95000 0.000000
66.28647 36.52913 45 0 6.95000 0.000000
66.29716 36.30447 45 0 6.95001 0.000000
66.30779 36.07983 45 0 6.95001 0.000000
66.31836 35.85519 45 0 6.95001 0.000000
66.32886 35.63058 45 0 6.95001 0.000000
66.33931 35.40598 45 0 6.95001 0.000000
66.35177 35.13649 45 0 6.95000 0.000000
66.36414 34.86704 45 0 6.95000 0.000000
66.37847 34.55274 45 0 6.95000 0.000000
66.39270 34.23852 45 0 6.95000 0.000000
66.40681 33.92437 45 0 6.95000 0.000000
66.42081 33.61031 45 0 6.95000 0.000000
66.43471 33.29636 45 0 6.95000 0.000000
66.44850 32.98251 45 0 6.95000 0.000000
66.47652 40.98612 45 0 6.95000 0.000000
66.49160 40.67228 45 0 6.95000 0.000000
66.50654 40.35832 45 0 6.94998 0.000000
66.52135 40.04427 45 -0.001 6.94997 0.000000
66.53603 39.73011 45 -0.001 6.94996 0.000000
66.55057 39.41588 45 0 6.95001 0.000000
66.56500 39.10156 45 0.002 6.95013 0.000000
66.57726 38.83210 45 0.003 6.95018 0.000000
66.58943 38.56259 45 0.002 6.95013 0.000000
66.59950 38.33798 45 0.001 6.95004 0.000000
66.60951 38.11334 45 0 6.94997 0.000000
66.61947 37.88868 45 -0.001 6.94993 0.000000
66.62936 37.66401 45 -0.001 6.94993 0.000000
66.63919 37.43932 45 0 6.94997 0.000000
66.64896 37.21463 45 0 6.94999 0.000000
66.65868 36.98994 45 -0.001 6.94993 0.000000
66.66834 36.76524 45 -0.003 6.94979 0.000000
66.67794 36.54054 45 -0.005 6.94963 0.000000
66.68749 36.31586 45 -0.006 6.94956 0.000000
66.69698 36.09118 45 -0.005 6.94966 0.000000
66.70642 35.86651 45 -0.002 6.94983 0.000000
66.71580 35.64186 45 -0.001 6.94995 0.000000
66.72513 35.41723 45 0 6.95000 0.000000
66.73625 35.14770 45 0 6.95000 0.000000
66.74730 34.87822 45 0 6.95000 0.000000
66.76010 34.56387 45 0 6.95000 0.000000
66.77280 34.24960 45 0 6.95000 0.000000
66.78540 33.93541 45 0 6.95000 0.000000
66.79790 33.62131 45 0 6.95000 0.000000
66.81031 33.30731 45 0 6.95000 0.000000
66.82263 32.99342 45 0 6.95000 0.000000
66.89226 40.99687 45 0 6.95000 0.000000
66.90553 40.68298 45 0 6.94999 0.000000
66.91868 40.36898 45 -0.001 6.94994 0.000000
66.93172 40.05487 45 -0.001 6.94996 0.000000
66.94463 39.74068 45 0.002 6.95014 0.000000
66.95744 39.42639 45 -0.021 6.94854 0.138889
66.97013 39.11204 45 -0.036 6.94747 0.000000
66.98092 38.84253 45 -0.018 6.94874 0.000000
66.99163 38.57299 45 -0.001 6.94993 0.000000
67.00049 38.34834 45 -0.005 6.94963 0.000000
67.00931 38.12367 45 -0.009 6.94935 0.000000
67.01806 37.89898 45 -0.012 6.94916 0.000000
67.02677 37.67428 45 -0.013 6.94907 0.000000
67.03542 37.44957 45 -0.012 6.94913 0.000000
67.04402 37.22485 45 -0.011 6.94921 0.000000
67.05257 37.00012 45 -0.014 6.94903 0.000000
67.06107 36.77539 45 -0.02 6.94863 0.000000
67.06952 36.55067 45 -0.028 6.94808 0.000000
67.07793 36.32595 45 -0.032 6.94777 0.000000
67.08628 36.10124 45 -0.026 6.94822 0.000000
67.09458 35.87654 45 -0.013 6.94909 0.000000
67.10284 35.65186 45 -0.004 6.94970 0.000000
67.11105 35.42720 45 -0.001 6.94996 0.000000
67.12084 35.15764 45 0 6.95001 0.000000
67.13056 34.88812 45 0 6.95000 0.000000
67.14182 34.57374 45 0 6.94999 0.000000
67.15300 34.25943 45 0 6.95000 0.000000
67.16409 33.94520 45 0 6.95000 0.000000
67.17509 33.63106 45 0 6.95000 0.000000
67.18601 33.31702 45 0 6.95000 0.000000
67.19685 33.00309 45 0 6.95000 0.000000
67.30813 41.00624 45 0 6.95000 0.000000
67.31959 40.69231 45 0 6.94998 0.000000
67.33094 40.37827 45 -0.001 6.94990 0.000000
67.34220 40.06413 45 0.001 6.95007 0.000000
67.35335 39.74989 45 0.05 6.95348 0.166667
67.36441 39.43557 45 0.011 6.95074 0.666667
67.37537 39.12117 45 -0.568 6.91054 0.833333
67.38469 38.85164 45 -0.079 6.94453 0.305556
67.39394 38.58206 45 -0.034 6.94763 0.000000
67.40159 38.35738 45 -0.035 6.94758 0.000000
67.40920 38.13269 45 -0.018 6.94875 0.000000
67.41676 37.90797 45 0.002 6.95012 0.000000
67.42428 37.68324 45 -0.01 6.94931 0.000000
67.43175 37.45850 45 -0.035 6.94753 0.000000
67.43918 37.23375 45 -0.049 6.94657 0.000000
67.44657 37.00900 45 -0.057 6.94602 0.027778
67.45391 36.78425 45 -0.017 6.94884 0.027778
67.46120 36.55950 45 0.08 6.95554 0.194444
67.46846 36.33475 45 0.117 6.95816 0.194444
67.47567 36.11002 45 0.084 6.95585 0.000000
67.48284 35.88530 45 0.009 6.95064 0.000000
67.48997 35.66059 45 -0.009 6.94940 0.000000
67.49706 35.43591 45 0.001 6.95006 0.000000
67.50552 35.16632 45 0.003 6.95019 0.000000
67.51391 34.89676 45 0.001 6.95006 0.000000
67.52364 34.58235 45 -0.001 6.94995 0.000000
67.53329 34.26800 45 -0.001 6.94994 0.000000
67.54286 33.95374 45 0 6.94997 0.000000
67.55236 33.63956 45 0 6.94999 0.000000
67.56179 33.32549 45 0 6.95000 0.000000
67.57115 33.01153 45 0 6.95000 0.000000
67.72410 41.01424 45 0 6.95000 0.000000
67.73374 40.70028 45 0 6.94998 0.000000
67.74331 40.38620 45 -0.001 6.94991 0.000000
67.75278 40.07202 45 0.003 6.95021 0.000000
67.76217 39.75775 45 0.076 6.95528 0.333333
67.77148 39.44340 45 0.415 6.97886 1.000000
67.78071 39.12897 45 -0.223 6.93449 1.000000
67.78855 38.85940 45 -0.168 6.93829 0.333333
67.79634 38.58980 45 -0.101 6.94296 0.166667
67.80278 38.36510 45 0.092 6.95638 0.166667
67.80919 38.14038 45 0.19 6.96321 0.138889
67.81556 37.91564 45 0.74 7.00143 0.555556
67.82188 37.69089 45 0.49 6.98406 0.750000
67.82817 37.46613 45 0.291 6.97020 0.750000
67.83443 37.24135 45 0.149 6.96036 0.194444
67.84064 37.01658 45 0.16 6.96115 0.027778
67.84682 36.79180 45 0.306 6.97126 0.305556
67.85297 36.56703 45 1.746 7.07137 0.527778
67.85907 36.34226 45 2.248 7.10626 1.000000
67.86515 36.11751 45 1.227 7.03527 0.805556
67.87118 35.89276 45 0.095 6.95659 0.222222
67.87718 35.66804 45 -0.024 6.94837 0.000000
67.88315 35.44333 45 0.004 6.95029 0.000000
67.89027 35.17371 45 0.011 6.95076 0.000000
67.89734 34.90414 45 0.007 6.95046 0.000000
67.90553 34.58969 45 0.001 6.95007 0.000000
67.91365 34.27532 45 -0.001 6.94994 0.000000
67.92171 33.96102 45 0 6.94997 0.000000
67.92971 33.64682 45 0 6.95001 0.000000
67.93765 33.33272 45 0 6.95001 0.000000
67.94553 33.01873 45 0 6.95000 0.000000
68.14015 41.02087 45 0 6.95000 0.000000
68.14799 40.70688 45 0 6.94998 0.000000
68.15575 40.39277 45 0 6.95002 0.000000
68.16345 40.07856 45 0.006 6.95043 0.000000
68.17107 39.76426 45 0.001 6.95008 0.166667
68.17863 39.44988 45 0.001 6.95006 0.888889
68.18612 39.13542 45 -0.564 6.91080 0.888889
68.19249 38.86584 45 0.362 6.97518 0.527778
68.19882 38.59621 45 1.491 7.05360 0.527778
68.20405 38.37149 45 2.35 7.11333 0.555556
68.20925 38.14675 45 2.567 7.12842 0.583333
68.21442 37.92199 45 2.713 7.13859 0.833333
68.21956 37.69722 45 2.789 7.14385 1.000000
68.22467 37.47244 45 2.456 7.12068 1.000000
68.22975 37.24765 45 2.769 7.14244 0.833333
68.23479 37.02286 45 2.767 7.14233 0.750000
68.23981 36.79806 45 3.093 7.16499 0.833333
68.24480 36.57327 45 4.422 7.25730 1.000000
68.24976 36.34849 45 3.678 7.20565 1.000000
68.25469 36.12371 45 1.377 7.04569 1.000000
68.25959 35.89895 45 -0.343 6.92617 0.361111
68.26446 35.67420 45 -0.265 6.93160 0.388889
68.26931 35.44948 45 -0.184 6.93723 0.194444
68.27509 35.17984 45 -0.099 6.94315 0.000000
68.28083 34.91025 45 0.001 6.95010 0.000000
68.28748 34.59577 45 0.06 6.95420 0.000000
68.29407 34.28137 45 0.03 6.95209 0.000000
68.30062 33.96706 45 0.001 6.95007 0.000000
68.30711 33.65283 45 0.002 6.95011 0.000000
68.31356 33.33870 45 0.001 6.95005 0.000000
68.31996 33.02469 45 0 6.95001 0.000000
68.49683 41.02545 45 0 6.95000 0.000000
68.50311 40.71144 45 0 6.94999 0.000000
68.50934 40.39732 45 0.002 6.95015 0.000000
68.51550 40.08309 45 0.011 6.95078 0.000000
68.52161 39.76877 45 -0.081 6.94434 0.250000
68.52767 39.45437 45 -1.352 6.85606 0.916667
68.53368 39.13989 45 -1.77 6.82698 1.000000
68.53878 38.87029 45 0.632 6.99390 0.916667
68.54385 38.60064 45 2.75 7.14116 0.722222
68.54804 38.37591 45 3.991 7.22736 0.805556
68.55221 38.15116 45 4.876 7.28890 1.000000
68.55636 37.92639 45 6.586 7.40771 1.000000
68.56047 37.70160 45 6.368 7.39256 1.000000
68.56457 37.47681 45 6.773 7.42069 1.000000
68.56864 37.25201 45 6.404 7.39510 0.916667
68.57268 37.02720 45 5.597 7.33898 0.833333
68.57670 36.80239 45 5.379 7.32383 1.000000
68.58070 36.57759 45 4.658 7.27370 1.000000
68.58468 36.35279 45 2.379 7.11537 1.000000
68.58863 36.12800 45 0.616 6.99283 1.000000
68.59256 35.90323 45 -0.469 6.91738 0.805556
68.59646 35.67847 45 -1.215 6.86554 1.000000
68.60035 35.45374 45 -1.722 6.83030 0.833333
68.60498 35.18408 45 -1.571 6.84084 0.472222
68.60958 34.91447 45 -0.26 6.93192 0.166667
68.61491 34.59998 45 0.721 7.00013 0.500000
68.62019 34.28557 45 -0.029 6.94799 0.305556
68.62544 33.97123 45 -0.038 6.94732 0.000000
68.63064 33.65699 45 0.003 6.95022 0.000000
68.63581 33.34285 45 0.002 6.95013 0.000000
68.64094 33.02881 45 0 6.95001 0.000000
68.85356 41.02903 45 0 6.95000 0.000000
68.85828 40.71500 45 0 6.95000 0.000000
68.86296 40.40086 45 0.003 6.95020 0.000000
68.86760 40.08662 45 0.014 6.95099 0.000000
68.87219 39.77228 45 -0.077 6.94464 0.333333
68.87675 39.45786 45 -0.992 6.88105 0.666667
68.88127 39.14337 45 -1.786 6.82585 1.000000
68.88511 38.87376 45 1.42 7.04867 1.000000
68.88892 38.60410 45 2.826 7.14643 1.000000
68.89207 38.37936 45 4.697 7.27641 0.805556
68.89521 38.15459 45 6.275 7.38614 1.000000
68.89833 37.92981 45 6.938 7.43217 1.000000
68.90142 37.70502 45 5.888 7.35920 1.000000
68.90450 37.48021 45 5.227 7.31326 1.000000
68.90756 37.25540 45 5.483 7.33107 1.000000
68.91061 37.03058 45 5.25 7.31489 1.000000
68.91363 36.80577 45 4.463 7.26016 1.000000
68.91664 36.58095 45 2.255 7.10671 1.000000
68.91963 36.35615 45 1.099 7.02638 1.000000
68.92260 36.13135 45 0.185 6.96285 1.000000
68.92555 35.90656 45 0.309 6.97145 1.000000
68.92849 35.68180 45 -1.415 6.85163 1.000000
68.93141 35.45705 45 -3.538 6.70410 1.000000
68.93490 35.18739 45 -3.257 6.72361 0.833333
68.93836 34.91776 45 -1.32 6.85825 0.833333
68.94236 34.60326 45 0.368 6.97558 1.000000
68.94634 34.28883 45 -1.12 6.87215 0.833333
68.95029 33.97449 45 -0.116 6.94196 0.166667
68.95420 33.66023 45 0.005 6.95032 0.000000
68.95809 33.34607 45 0.003 6.95019 0.000000
68.96194 33.03203 45 0 6.95002 0.000000
69.15085 41.03123 45 0 6.95000 0.000000
69.15428 40.71719 45 0 6.95000 0.000000
69.15767 40.40304 45 0.002 6.95016 0.000000
69.16103 40.08879 45 0.012 6.95086 0.000000
69.16437 39.77445 45 -0.038 6.94733 0.000000
69.16767 39.46002 45 -0.746 6.89814 0.500000
69.17095 39.14552 45 -1.415 6.85164 0.916667
69.17373 38.87590 45 1.875 7.08032 1.000000
69.17650 38.60623 45 2.265 7.10743 1.000000
69.17879 38.38148 45 2.875 7.14979 1.000000
69.18106 38.15671 45 5.6 7.33921 1.000000
69.18332 37.93193 45 4.468 7.26050 1.000000
69.18557 37.70713 45 4.643 7.27266 1.000000
69.18780 37.48231 45 3.881 7.21971 1.000000
69.19002 37.25750 45 3.695 7.20681 1.000000
69.19223 37.03267 45 3.543 7.19624 1.000000
69.19442 36.80785 45 2.001 7.08904 1.000000
69.19660 36.58303 45 -0.054 6.94627 1.000000
69.19877 36.35822 45 -2.175 6.79882 1.000000
69.20093 36.13341 45 -1.233 6.86431 1.000000
69.20307 35.90862 45 0.129 6.95896 1.000000
69.20520 35.68385 45 -4.286 6.65212 1.000000
69.20732 35.45910 45 -7.438 6.43304 1.000000
69.20985 35.18943 45 -3.553 6.70304 1.000000
69.21236 34.91980 45 -0.675 6.90307 1.000000
69.21526 34.60529 45 0.048 6.95334 1.000000
69.21815 34.29085 45 -0.966 6.88283 0.500000
69.22101 33.97649 45 -0.088 6.94388 0.000000
69.22385 33.66223 45 0.006 6.95045 0.000000
69.22667 33.34807 45 0.003 6.95018 0.000000
69.22946 33.03401 45 0 6.95003 0.000000
69.44816 41.03273 45 0 6.95000 0.000000
69.45029 40.71869 45 0 6.95000 0.000000
69.45240 40.40453 45 0.001 6.95010 0.000000
69.45449 40.09028 45 0.008 6.95057 0.000000
69.45656 39.77593 45 -0.006 6.94958 0.000000
69.45861 39.46149 45 -0.207 6.93564 0.333333
69.46065 39.14699 45 -1.302 6.85948 0.916667
69.46238 38.87736 45 0.441 6.98067 1.000000
69.46409 38.60769 45 1.877 7.08046 1.000000
69.46552 38.38293 45 2.959 7.15568 1.000000
69.46693 38.15816 45 4.311 7.24962 1.000000
69.46833 37.93337 45 3.701 7.20722 1.000000
69.46973 37.70856 45 2.527 7.12566 1.000000
69.47112 37.48375 45 2.08 7.09457 1.000000
69.47250 37.25892 45 2.424 7.11850 1.000000
69.47387 37.03410 45 3.207 7.17292 1.000000
69.47523 36.80927 45 0.942 7.01546 1.000000
69.47658 36.58445 45 -0.411 6.92142 1.000000
69.47793 36.35963 45 -2.808 6.75482 1.000000
69.47927 36.13482 45 -2.75 6.75891 1.000000
69.48060 35.91003 45 -4.691 6.62395 0.944444
69.48193 35.68525 45 -9.801 6.26882 1.000000
69.48324 35.46049 45 -11.173 6.17345 1.000000
69.48481 35.19082 45 -6.629 6.48930 1.000000
69.48637 34.92118 45 -2.821 6.75397 0.833333
69.48818 34.60667 45 -1.19 6.86726 0.500000
69.48997 34.29222 45 -0.004 6.94975 0.333333
69.49175 33.97786 45 -0.009 6.94939 0.000000
69.49351 33.66359 45 0.006 6.95041 0.000000
69.49526 33.34942 45 0.001 6.95010 0.000000
69.49700 33.03537 45 0 6.95002 0.000000
69.74548 41.03353 45 0 6.95000 0.000000
69.74631 40.71949 45 0 6.95001 0.000000
69.74713 40.40533 45 0.001 6.95007 0.000000
69.74795 40.09107 45 0.004 6.95031 0.000000
69.74876 39.77671 45 0.001 6.95005 0.000000
69.74956 39.46228 45 -0.13 6.94095 0.111111
69.75035 39.14777 45 -0.669 6.90352 0.722222
69.75103 38.87813 45 0.716 6.99975 1.000000
69.75170 38.60846 45 1.589 7.06045 1.000000
69.75225 38.38371 45 2.342 7.11279 1.000000
69.75280 38.15893 45 3.24 7.17517 1.000000
69.75335 37.93414 45 2.35 7.11335 1.000000
69.75390 37.70933 45 -0.075 6.94482 1.000000
69.75444 37.48451 45 0.028 6.95194 1.000000
69.75498 37.25968 45 0.189 6.96316 1.000000
69.75551 37.03486 45 1.509 7.05488 1.000000
69.75604 36.81003 45 0.121 6.95838 1.000000
69.75657 36.58520 45 -1.774 6.82673 1.000000
69.75710 36.36038 45 -1.282 6.86088 1.000000
69.75762 36.13557 45 -2.045 6.80787 1.000000
69.75814 35.91077 45 -6.95 6.46695 1.000000
69.75866 35.68599 45 -11.331 6.16251 1.000000
69.75917 35.46124 45 -11.273 6.16654 1.000000
69.75978 35.19156 45 -8.096 6.38733 1.000000
69.76039 34.92192 45 -4.441 6.64134 1.000000
69.76110 34.60740 45 -1.27 6.86176 0.416667
69.76179 34.29296 45 -0.046 6.94681 0.000000
69.76249 33.97859 45 0.013 6.95092 0.000000
69.76318 33.66432 45 0.002 6.95015 0.000000
69.76386 33.35015 45 0 6.95003 0.000000
69.76454 33.03609 45 0 6.95001 0.000000
70.04280 41.03363 45 0 6.95000 0.000000
70.04233 40.71958 45 0 6.95000 0.000000
70.04187 40.40543 45 0.001 6.95007 0.000000
70.04141 40.09116 45 0.002 6.95016 0.000000
70.04096 39.77681 45 -0.023 6.94843 0.027778
70.04051 39.46237 45 -0.103 6.94284 0.222222
70.04006 39.14786 45 -0.193 6.93661 0.833333
70.03968 38.87823 45 0.978 7.01799 1.000000
70.03930 38.60856 45 0.563 6.98910 1.000000
70.03899 38.38380 45 2.295 7.10949 1.000000
70.03868 38.15902 45 0.479 6.98327 1.000000
70.03837 37.93423 45 -1.754 6.82812 1.000000
70.03807 37.70942 45 -2.799 6.75550 1.000000
70.03776 37.48460 45 -1.461 6.84843 1.000000
70.03746 37.25978 45 -1.372 6.85465 1.000000
70.03716 37.03495 45 -1.48 6.84711 1.000000
70.03686 36.81012 45 -1.815 6.82387 1.000000
70.03656 36.58529 45 -1.753 6.82817 1.000000
70.03627 36.36047 45 -0.785 6.89543 1.000000
70.03597 36.13566 45 0.004 6.95030 1.000000
70.03568 35.91087 45 -4.762 6.61906 1.000000
70.03539 35.68609 45 -9.316 6.30256 1.000000
70.03510 35.46133 45 -8.812 6.33756 1.000000
70.03476 35.19165 45 -6.347 6.50892 0.833333
70.03441 34.92201 45 -3.371 6.71568 0.888889
70.03402 34.60749 45 -0.1 6.94308 1.000000
70.03362 34.29305 45 0.025 6.95175 0.166667
70.03323 33.97868 45 -0.001 6.94992 0.000000
70.03285 33.66441 45 -0.002 6.94988 0.000000
70.03246 33.35024 45 0 6.94999 0.000000
70.03208 33.03618 45 0 6.95001 0.000000
70.34012 41.03303 45 0 6.94999 0.000000
70.33836 40.71898 45 0 6.95000 0.000000
70.33661 40.40483 45 0.001 6.95010 0.000000
70.33488 40.09057 45 0.003 6.95020 0.000000
70.33316 39.77622 45 -0.035 6.94759 0.055556
70.33145 39.46178 45 -0.205 6.93574 0.527778
70.32977 39.14727 45 0.47 6.98267 1.000000
70.32833 38.87764 45 2.979 7.15702 1.000000
70.32691 38.60797 45 1.34 7.04315 1.000000
70.32573 38.38322 45 -1.597 6.83903 1.000000
70.32456 38.15844 45 -2.35 6.78668 1.000000
70.32339 37.93365 45 -3.287 6.72157 1.000000
70.32224 37.70884 45 -4.555 6.63340 1.000000
70.32108 37.48403 45 -4.691 6.62394 1.000000
70.31994 37.25920 45 -3.908 6.67837 1.000000
70.31880 37.03438 45 -4.277 6.65275 1.000000
70.31767 36.80955 45 -4.725 6.62164 1.000000
70.31655 36.58472 45 -3.666 6.69520 1.000000
70.31543 36.35990 45 -1.698 6.83202 1.000000
70.31432 36.13510 45 0.095 6.95659 1.000000
70.31322 35.91030 45 -4.589 6.63109 1.000000
70.31212 35.68552 45 -7.592 6.42237 0.916667
70.31103 35.46077 45 -6.591 6.49192 0.805556
70.30973 35.19109 45 -3.487 6.70764 0.777778
70.30843 34.92145 45 -0.065 6.94549 0.888889
70.30694 34.60694 45 1.082 7.02519 1.000000
70.30545 34.29249 45 0.154 6.96073 0.333333
70.30398 33.97813 45 -0.008 6.94947 0.000000
70.30251 33.66386 45 -0.004 6.94973 0.000000
70.30106 33.34969 45 0 6.94998 0.000000
70.29962 33.03563 45 0 6.95000 0.000000
70.63743 41.03172 45 0 6.94999 0.000000
70.63437 40.71768 45 0 6.95001 0.000000
70.63134 40.40353 45 0.003 6.95019 0.000000
70.62833 40.08928 45 0.007 6.95052 0.000000
70.62535 39.77493 45 -0.049 6.94660 0.000000
70.62240 39.46050 45 -0.242 6.93320 0.527778
70.61947 39.14600 45 1.62 7.06258 1.000000
70.61698 38.87637 45 2.256 7.10679 1.000000
70.61451 38.60671 45 -1.407 6.85223 1.000000
70.61246 38.38196 45 -2.385 6.78425 1.000000
70.61043 38.15719 45 -2.367 6.78548 1.000000
70.60841 37.93240 45 -4.289 6.65191 1.000000
70.60640 37.70760 45 -5.491 6.56839 1.000000
70.60440 37.48278 45 -6.956 6.46655 1.000000
70.60242 37.25796 45 -4.628 6.62835 1.000000
70.60044 37.03314 45 -4.95 6.60594 1.000000
70.59848 36.80831 45 -4.623 6.62867 1.000000
70.59653 36.58349 45 -4.595 6.63066 1.000000
70.59459 36.35868 45 -4.247 6.65486 1.000000
70.59267 36.13387 45 -3.86 6.68174 1.000000
70.59075 35.90908 45 -5.503 6.56757 1.000000
70.58885 35.68431 45 -5.333 6.57937 0.666667
70.58695 35.45955 45 -3.682 6.69409 0.583333
70.58469 35.18988 45 -1.691 6.83248 0.583333
70.58245 34.92025 45 0.163 6.96131 0.500000
70.57985 34.60574 45 1.191 7.03278 0.500000
70.57727 34.29130 45 0.131 6.95909 0.166667
70.57472 33.97694 45 -0.009 6.94936 0.000000
70.57218 33.66268 45 -0.004 6.94972 0.000000
70.56966 33.34851 45 0 6.94998 0.000000
70.56716 33.03446 45 0 6.95000 0.000000
70.93473 41.02971 45 0 6.94998 0.000000
70.93037 40.71568 45 0.001 6.95004 0.000000
70.92605 40.40154 45 0.006 6.95041 0.000000
70.92177 40.08730 45 0.019 6.95130 0.000000
70.91753 39.77296 45 -0.049 6.94660 0.000000
70.91332 39.45854 45 -0.661 6.90404 0.666667
70.90915 39.14404 45 0.457 6.98173 1.000000
70.90561 38.87442 45 -1.46 6.84850 1.000000
70.90209 38.60476 45 -5.162 6.59126 1.000000
70.89918 38.38002 45 -2.371 6.78524 1.000000
70.89628 38.15526 45 -3.444 6.71065 1.000000
70.89341 37.93047 45 -6.156 6.52215 1.000000
70.89055 37.70568 45 -6.189 6.51983 1.000000
70.88770 37.48087 45 -6.388 6.50601 1.000000
70.88488 37.25605 45 -5.82 6.54548 1.000000
70.88207 37.03124 45 -5.979 6.53449 1.000000
70.87928 36.80642 45 -3.664 6.69535 1.000000
70.87650 36.58160 45 -4.221 6.65662 1.000000
70.87374 36.35679 45 -5.066 6.59793 1.000000
70.87100 36.13199 45 -5.834 6.54452 1.000000
70.86827 35.90721 45 -5.423 6.57309 1.000000
70.86556 35.68244 45 -2.659 6.76520 0.666667
70.86286 35.45769 45 -0.352 6.92551 0.222222
70.85965 35.18802 45 -0.075 6.94480 0.111111
70.85645 34.91840 45 0.038 6.95262 0.000000
70.85276 34.60389 45 0.083 6.95576 0.138889
70.84908 34.28946 45 0.03 6.95210 0.000000
70.84544 33.97511 45 -0.008 6.94947 0.000000
70.84183 33.66085 45 -0.002 6.94983 0.000000
70.83824 33.34670 45 0 6.94999 0.000000
70.83468 33.03265 45 0 6.95000 0.000000
71.29146 41.02638 45 0 6.94999 0.000000
71.28555 40.71236 45 0.002 6.95012 0.000000
71.27969 40.39823 45 0.011 6.95076 0.000000
71.27388 40.08400 45 -0.004 6.94970 0.000000
71.26812 39.76968 45 -0.13 6.94096 0.333333
71.26241 39.45527 45 -0.929 6.88541 0.833333
71.25675 39.14079 45 -2.511 6.77546 1.000000
71.25194 38.87118 45 -4.347 6.64787 0.944444
71.24717 38.60154 45 -4.929 6.60745 1.000000
71.24322 38.37680 45 -5.238 6.58593 1.000000
71.23929 38.15205 45 -7.126 6.45476 1.000000
71.23538 37.92727 45 -8.73 6.34328 1.000000
71.23150 37.70249 45 -6.966 6.46589 1.000000
71.22765 37.47769 45 -5.636 6.55829 1.000000
71.22381 37.25288 45 -7.658 6.41778 1.000000
71.22000 37.02807 45 -7.899 6.40104 1.000000
71.21621 36.80326 45 -4.772 6.61832 1.000000
71.21245 36.57846 45 -3.016 6.74040 1.000000
71.20870 36.35366 45 -3.663 6.69541 1.000000
71.20498 36.12887 45 -4.706 6.62295 0.666667
71.20128 35.90409 45 -2.956 6.74454 0.527778
71.19760 35.67933 45 -0.292 6.92973 0.277778
71.19394 35.45459 45 0.023 6.95157 0.055556
71.18957 35.18494 45 0.043 6.95300 0.000000
71.18524 34.91532 45 0.008 6.95056 0.000000
71.18022 34.60083 45 -0.005 6.94963 0.000000
71.17524 34.28641 45 -0.007 6.94954 0.000000
71.17030 33.97207 45 -0.004 6.94975 0.000000
71.16539 33.65783 45 -0.001 6.94994 0.000000
71.16053 33.34368 45 0 6.95000 0.000000
71.15570 33.02965 45 0 6.95000 0.000000
71.64815 41.02203 45 0 6.95000 0.000000
71.64068 40.70803 45 0.003 6.95019 0.000000
71.63328 40.39392 45 0.015 6.95102 0.000000
71.62594 40.07971 45 -0.076 6.94471 0.000000
71.61867 39.76540 45 -1.214 6.86562 0.666667
71.61146 39.45102 45 -1.958 6.81395 1.000000
71.60431 39.13655 45 -3.34 6.71785 0.833333
71.59824 38.86696 45 -5.061 6.59823 1.000000
71.59221 38.59733 45 -6.189 6.51985 1.000000
71.58722 38.37261 45 -7.713 6.41393 1.000000
71.58226 38.14787 45 -9.449 6.29331 1.000000
71.57733 37.92311 45 -9.786 6.26985 1.000000
71.57243 37.69833 45 -8.445 6.36309 1.000000
71.56756 37.47354 45 -8.901 6.33135 1.000000
71.56271 37.24875 45 -8.605 6.35195 1.000000
71.55790 37.02395 45 -5.996 6.53327 1.000000
71.55311 36.79916 45 -2.376 6.78486 1.000000
71.54836 36.57436 45 -3.319 6.71933 1.000000
71.54363 36.34958 45 -4.392 6.64478 1.000000
71.53893 36.12480 45 -2.186 6.79807 0.666667
71.53425 35.90003 45 -0.253 6.93240 0.083333
71.52960 35.67528 45 0.006 6.95039 0.000000
71.52498 35.45056 45 0.04 6.95280 0.000000
71.51947 35.18092 45 0.015 6.95105 0.000000
71.51400 34.91131 45 0.002 6.95011 0.000000
71.50766 34.59684 45 -0.002 6.94987 0.000000
71.50137 34.28244 45 -0.002 6.94988 0.000000
71.49512 33.96811 45 -0.001 6.94995 0.000000
71.48893 33.65388 45 0 6.94999 0.000000
71.48278 33.33975 45 0 6.95000 0.000000
71.47668 33.02573 45 0 6.95000 0.000000
72.06423 41.01568 45 0 6.95002 0.000000
72.05494 40.70171 45 0.003 6.95019 0.000000
72.04574 40.38763 45 0.014 6.95098 0.000000
72.03662 40.07344 45 -0.084 6.94416 0.000000
72.02758 39.75916 45 -1.324 6.85800 0.500000
72.01863 39.44480 45 -1.889 6.81868 1.000000
72.00975 39.13037 45 -2.637 6.76670 0.833333
72.00220 38.86080 45 -4.952 6.60585 1.000000
71.99470 38.59119 45 -7.335 6.44020 1.000000
71.98850 38.36648 45 -7.837 6.40532 1.000000
71.98233 38.14176 45 -7.55 6.42531 1.000000
71.97621 37.91702 45 -6.597 6.49151 0.833333
71.97012 37.69226 45 -7.604 6.42153 0.888889
71.96406 37.46749 45 -7.046 6.46030 1.000000
71.95804 37.24272 45 -6.416 6.50411 1.000000
71.95206 37.01794 45 -5.139 6.59287 1.000000
71.94611 36.79316 45 -5.356 6.57773 1.000000
71.94020 36.56838 45 -5.429 6.57268 1.000000
71.93432 36.34361 45 -2.403 6.78299 0.555556
71.92848 36.11885 45 -0.236 6.93360 0.055556
71.92267 35.89410 45 0.032 6.95221 0.000000
71.91689 35.66937 45 0.043 6.95301 0.000000
71.91115 35.44466 45 0.014 6.95100 0.000000
71.90430 35.17504 45 0.003 6.95020 0.000000
71.89750 34.90546 45 0 6.95000 0.000000
71.88962 34.59101 45 0 6.94998 0.000000
71.88180 34.27663 45 0 6.95000 0.000000
71.87404 33.96233 45 0 6.95000 0.000000
71.86635 33.64812 45 0 6.95000 0.000000
71.85871 33.33402 45 0 6.95000 0.000000
71.85112 33.02002 45 0 6.95000 0.000000
72.48022 41.00795 45 0 6.95002 0.000000
72.46912 40.69402 45 0.002 6.95014 0.000000
72.45812 40.37997 45 0.01 6.95066 0.000000
72.44722 40.06582 45 -0.016 6.94889 0.000000
72.43642 39.75157 45 -0.098 6.94322 0.333333
72.42571 39.43724 45 -0.432 6.91999 0.500000
72.41510 39.12284 45 -0.247 6.93286 0.027778
72.40608 38.85330 45 -0.757 6.89737 0.333333
72.39712 38.58371 45 -3.377 6.71529 0.500000
72.38971 38.35903 45 -3.59 6.70047 0.527778
72.38234 38.13433 45 -2.888 6.74931 0.527778
72.37501 37.90961 45 -2.235 6.79464 0.416667
72.36773 37.68488 45 -0.772 6.89633 0.361111
72.36050 37.46013 45 -2.538 6.77364 0.888889
72.35331 37.23538 45 -3.707 6.69233 1.000000
72.34615 37.01062 45 -4.411 6.64346 1.000000
72.33905 36.78586 45 -3.568 6.70202 0.555556
72.33198 36.56111 45 -1.026 6.87871 0.333333
72.32495 36.33636 45 -0.225 6.93437 0.333333
72.31797 36.11162 45 0.009 6.95066 0.000000
72.31103 35.88689 45 0.038 6.95263 0.000000
72.30412 35.66218 45 0.013 6.95089 0.000000
72.29726 35.43749 45 0.002 6.95017 0.000000
72.28907 35.16790 45 0 6.94999 0.000000
72.28094 34.89834 45 0 6.94999 0.000000
72.27152 34.58392 45 0 6.95000 0.000000
72.26218 34.26956 45 0 6.95000 0.000000
72.25290 33.95529 45 0 6.95000 0.000000
72.24370 33.64111 45 0 6.95000 0.000000
72.23457 33.32704 45 0 6.95000 0.000000
72.22551 33.01307 45 0 6.95000 0.000000
72.89610 40.99885 45 0 6.95000 0.000000
72.88320 40.68496 45 0.001 6.95004 0.000000
72.87040 40.37095 45 0.004 6.95026 0.000000
72.85773 40.05683 45 0.012 6.95084 0.000000
72.84516 39.74263 45 0.014 6.95101 0.000000
72.83271 39.42834 45 0.02 6.95140 0.000000
72.82036 39.11397 45 0.051 6.95355 0.000000
72.80987 38.84446 45 -0.004 6.94971 0.000000
72.79945 38.57491 45 -0.157 6.93912 0.000000
72.79082 38.35026 45 -0.204 6.93584 0.000000
72.78225 38.12558 45 -0.135 6.94059 0.000000
72.77373 37.90089 45 -0.043 6.94704 0.000000
72.76527 37.67618 45 0 6.95001 0.000000
72.75685 37.45146 45 -0.113 6.94217 0.277778
72.74848 37.22673 45 -0.377 6.92383 0.361111
72.74017 37.00200 45 -0.407 6.92170 0.333333
72.73190 36.77727 45 -0.227 6.93421 0.000000
72.72368 36.55254 45 -0.035 6.94755 0.000000
72.71551 36.32781 45 0.046 6.95321 0.000000
72.70738 36.10310 45 0.031 6.95213 0.000000
72.69930 35.87840 45 0.01 6.95072 0.000000
72.69127 35.65371 45 0.002 6.95013 0.000000
72.68329 35.42905 45 0 6.94999 0.000000
72.67376 35.15948 45 0 6.94999 0.000000
72.66430 34.88995 45 0 6.95000 0.000000
72.65335 34.57556 45 0 6.94998 0.000000
72.64248 34.26124 45 0 6.94999 0.000000
72.63169 33.94701 45 0 6.95001 0.000000
72.62099 33.63286 45 0 6.95000 0.000000
72.61037 33.31881 45 0 6.95000 0.000000
72.59982 33.00488 45 0 6.95000 0.000000
73.31187 40.98838 45 0 6.94998 0.000000
73.29716 40.67453 45 0 6.94999 0.000000
73.28257 40.36056 45 0.001 6.95005 0.000000
73.26812 40.04650 45 0.003 6.95020 0.000000
73.25379 39.73233 45 0.007 6.95047 0.000000
73.23959 39.41809 45 0.012 6.95084 0.000000
73.22552 39.10376 45 0.022 6.95155 0.000000
73.21355 38.83429 45 0.038 6.95261 0.000000
73.20167 38.56478 45 0.051 6.95354 0.000000
73.19184 38.34015 45 0.058 6.95401 0.000000
73.18207 38.11551 45 0.057 6.95397 0.000000
73.17235 37.89085 45 0.055 6.95382 0.000000
73.16270 37.66617 45 0.057 6.95396 0.000000
73.15310 37.44148 45 0.058 6.95406 0.000000
73.14356 37.21678 45 0.057 6.95393 0.000000
73.13408 36.99208 45 0.056 6.95391 0.000000
73.12465 36.76737 45 0.053 6.95369 0.000000
73.11528 36.54267 45 0.038 6.95264 0.000000
73.10596 36.31798 45 0.02 6.95138 0.000000
73.09670 36.09329 45 0.007 6.95052 0.000000
73.08749 35.86862 45 0.001 6.95010 0.000000
73.07833 35.64396 45 0 6.94999 0.000000
73.06923 35.41933 45 0 6.94997 0.000000
73.05837 35.14979 45 0 6.95001 0.000000
73.04758 34.88030 45 0 6.95002 0.000000
73.03509 34.56595 45 0 6.94999 0.000000
73.02270 34.25167 45 0 6.95000 0.000000
73.01040 33.93747 45 0 6.95001 0.000000
72.99820 33.62336 45 0 6.95000 0.000000
72.98608 33.30935 45 0 6.95000 0.000000
72.97406 32.99545 45 0 6.95000 0.000000
73.72751 40.97653 45 0 6.94999 0.000000
73.71098 40.66273 45 0 6.95000 0.000000
73.69461 40.34882 45 0 6.95002 0.000000
73.67838 40.03480 45 0 6.95000 0.000000
73.66230 39.72069 45 0 6.95003 0.000000
73.64635 39.40649 45 0.001 6.95006 0.000000
73.63055 39.09222 45 0.002 6.95014 0.000000
73.61711 38.82279 45 0.005 6.95037 0.000000
73.60378 38.55332 45 0.008 6.95056 0.000000
73.59274 38.32873 45 0.009 6.95065 0.000000
73.58177 38.10412 45 0.009 6.95064 0.000000
73.57086 37.87949 45 0.008 6.95054 0.000000
73.56002 37.65484 45 0.008 6.95056 0.000000
73.54924 37.43019 45 0.011 6.95074 0.000000
73.53853 37.20552 45 0.013 6.95093 0.000000
73.52788 36.98085 45 0.014 6.95097 0.000000
73.51730 36.75618 45 0.011 6.95076 0.000000
73.50678 36.53152 45 0.006 6.95043 0.000000
73.49631 36.30685 45 0.002 6.95015 0.000000
73.48591 36.08220 45 0 6.94999 0.000000
73.47557 35.85756 45 0 6.94999 0.000000
73.46529 35.63293 45 0 6.95000 0.000000
73.45507 35.40833 45 0 6.94997 0.000000
73.44287 35.13883 45 0 6.95000 0.000000
73.43076 34.86938 45 0 6.95002 0.000000
73.41674 34.55507 45 0 6.95000 0.000000
73.40282 34.24083 45 0 6.95000 0.000000
73.38901 33.92668 45 0 6.95000 0.000000
73.37531 33.61261 45 0 6.95000 0.000000
73.36171 33.29865 45 0 6.95000 0.000000
73.34821 32.98479 45 0 6.95000 0.000000
74.14299 40.96331 45 0 6.94999 0.000000
74.12466 40.64957 45 0 6.95000 0.000000
74.10650 40.33572 45 0 6.95000 0.000000
74.08850 40.02176 45 0 6.94998 0.000000
74.07066 39.70770 45 0 6.94998 0.000000
74.05298 39.39356 45 0 6.94999 0.000000
74.03545 39.07934 45 0 6.95000 0.000000
74.02054 38.80996 45 0 6.94998 0.000000
74.00575 38.54053 45 0 6.94999 0.000000
73.99350 38.31598 45 0 6.95002 0.000000
73.98133 38.09141 45 0 6.95003 0.000000
73.96924 37.86682 45 0 6.95001 0.000000
73.95721 37.64221 45 0 6.95000 0.000000
73.94526 37.41759 45 0 6.95002 0.000000
73.93338 37.19296 45 0.001 6.95005 0.000000
73.92157 36.96833 45 0.001 6.95005 0.000000
73.90983 36.74370 45 0 6.95003 0.000000
73.89815 36.51907 45 0 6.95001 0.000000
73.88655 36.29444 45 0 6.95000 0.000000
73.87501 36.06982 45 0 6.94999 0.000000
73.86354 35.84522 45 0 6.94999 0.000000
73.85213 35.62063 45 0 6.94999 0.000000
73.84079 35.39606 45 0 6.94999 0.000000
73.82727 35.12661 45 0 6.94999 0.000000
73.81383 34.85719 45 0 6.95000 0.000000
73.79828 34.54294 45 0 6.95000 0.000000
73.78284 34.22875 45 0 6.95000 0.000000
73.76752 33.91464 45 0 6.95000 0.000000
73.75232 33.60062 45 0 6.95000 0.000000
73.73723 33.28670 45 0 6.95000 0.000000
73.72226 32.97289 45 0 6.95000 0.000000
65.64546 40.96051 60 0 8.04000 0.000000
65.66415 40.64678 60 0 8.04000 0.000000
65.68267 40.33293 60 0 8.04000 0.000000
65.70103 40.01898 60 0 8.04000 0.000000
65.71922 39.70494 60 0 8.04000 0.000000
65.73725 39.39081 60 0 8.04001 0.000000
65.75512 39.07660 60 0 8.04001 0.000000
65.77032 38.80723 60 0 8.04001 0.000000
65.78540 38.53781 60 0 8.04001 0.000000
65.79789 38.31327 60 0 8.04001 0.000000
65.81030 38.08871 60 0 8.04000 0.000000
65.82264 37.86412 60 0 8.03999 0.000000
65.83490 37.63953 60 0 8.03999 0.000000
65.84708 37.41491 60 0 8.04000 0.000000
65.85920 37.19029 60 0 8.04001 0.000000
65.87124 36.96567 60 0 8.04001 0.000000
65.88322 36.74104 60 0 8.04001 0.000000
65.89512 36.51642 60 0 8.04001 0.000000
65.90695 36.29180 60 0 8.04001 0.000000
65.91872 36.06719 60 0 8.04000 0.000000
65.93041 35.84260 60 0 8.04000 0.000000
65.94204 35.61802 60 0 8.04000 0.000000
65.95361 35.39345 60 0 8.04000 0.000000
65.96740 35.12401 60 0 8.04000 0.000000
65.98110 34.85461 60 0 8.04000 0.000000
65.99696 34.54036 60 0 8.04001 0.000000
66.01270 34.22618 60 0 8.04000 0.000000
66.02832 33.91208 60 0 8.04000 0.000000
66.04382 33.59807 60 0 8.04000 0.000000
66.05921 33.28416 60 0 8.04000 0.000000
66.07448 32.97036 60 0 8.04000 0.000000
66.06091 40.97400 60 0 8.04000 0.000000
66.07780 40.66021 60 0 8.04000 0.000000
66.09453 40.34631 60 0 8.03999 0.000000
66.11111 40.03230 60 0 8.03998 0.000000
66.12755 39.71820 60 0 8.03999 0.000000
66.14384 39.40401 60 0 8.04004 0.000000
66.15999 39.08975 60 0.001 8.04008 0.000000
66.17372 38.82033 60 0.001 8.04007 0.000000
66.18735 38.55087 60 0.001 8.04004 0.000000
66.19863 38.32629 60 0 8.04002 0.000000
66.20984 38.10168 60 0 8.04001 0.000000
66.22098 37.87706 60 0 8.04001 0.000000
66.23206 37.65242 60 0 8.04000 0.000000
66.24307 37.42777 60 0 8.04002 0.000000
66.25402 37.20312 60 0 8.04004 0.000000
66.26490 36.97845 60 0 8.04002 0.000000
66.27572 36.75379 60 0 8.04000 0.000000
66.28647 36.52913 60 0 8.04001 0.000000
66.29716 36.30447 60 0 8.04001 0.000000
66.30779 36.07983 60 0 8.04001 0.000000
66.31836 35.85519 60 0 8.04001 0.000000
66.32886 35.63058 60 0 8.04001 0.000000
66.33931 35.40598 60 0 8.04000 0.000000
66.35177 35.13649 60 0 8.04000 0.000000
66.36414 34.86704 60 0 8.04000 0.000000
66.37847 34.55274 60 0 8.04000 0.000000
66.39270 34.23852 60 0 8.04000 0.000000
66.40681 33.92437 60 0 8.04000 0.000000
66.42081 33.61031 60 0 8.04000 0.000000
66.43471 33.29636 60 0 8.04000 0.000000
66.44850 32.98251 60 0 8.04000 0.000000
66.47652 40.98612 60 0 8.04000 0.000000
66.49160 40.67228 60 0 8.03999 0.000000
66.50654 40.35832 60 -0.001 8.03994 0.000000
66.52135 40.04427 60 -0.001 8.03990 0.000000
66.53603 39.73011 60 -0.002 8.03982 0.000000
66.55057 39.41588 60 -0.002 8.03981 0.000000
66.56500 39.10156 60 0.001 8.04006 0.000000
66.57726 38.83210 60 0.003 8.04027 0.000000
66.58943 38.56259 60 0.003 8.04020 0.000000
66.59950 38.33798 60 0.001 8.04008 0.000000
66.60951 38.11334 60 0 8.04004 0.000000
66.61947 37.88868 60 0.001 8.04007 0.000000
66.62936 37.66401 60 0.001 8.04011 0.000000
66.63919 37.43932 60 0.002 8.04013 0.000000
66.64896 37.21463 60 0.001 8.04011 0.000000
66.65868 36.98994 60 0 8.04003 0.000000
66.66834 36.76524 60 -0.001 8.03993 0.000000
66.67794 36.54054 60 -0.002 8.03984 0.000000
66.68749 36.31586 60 -0.003 8.03980 0.000000
66.69698 36.09118 60 -0.002 8.03983 0.000000
66.70642 35.86651 60 -0.001 8.03990 0.000000
66.71580 35.64186 60 0 8.03996 0.000000
66.72513 35.41723 60 0 8.03999 0.000000
66.73625 35.14770 60 0 8.04000 0.000000
66.74730 34.87822 60 0 8.04000 0.000000
66.76010 34.56387 60 0 8.04000 0.000000
66.77280 34.24960 60 0 8.04000 0.000000
66.78540 33.93541 60 0 8.04000 0.000000
66.79790 33.62131 60 0 8.04000 0.000000
66.81031 33.30731 60 0 8.04000 0.000000
66.82263 32.99342 60 0 8.04000 0.000000
66.89226 40.99687 60 0 8.04000 0.000000
66.90553 40.68298 60 0 8.03997 0.000000
66.91868 40.36898 60 -0.002 8.03984 0.000000
66.93172 40.05487 60 0.003 8.04022 0.000000
66.94463 39.74068 60 0.011 8.04090 0.000000
66.95744 39.42639 60 -0.042 8.03661 0.166667
66.97013 39.11204 60 -0.041 8.03674 0.111111
66.98092 38.84253 60 -0.012 8.03902 0.055556
66.99163 38.57299 60 0.004 8.04029 0.000000
67.00049 38.34834 60 0 8.04000 0.000000
67.00931 38.12367 60 -0.002 8.03981 0.000000
67.01806 37.89898 60 -0.003 8.03979 0.000000
67.02677 37.67428 60 -0.002 8.03983 0.000000
67.03542 37.44957 60 -0.001 8.03992 0.000000
67.04402 37.22485 60 -0.001 8.03989 0.000000
67.05257 37.00012 60 -0.004 8.03967 0.000000
67.06107 36.77539 60 -0.009 8.03926 0.000000
67.06952 36.55067 60 -0.015 8.03879 0.000000
67.07793 36.32595 60 -0.016 8.03869 0.000000
67.08628 36.10124 60 -0.011 8.03909 0.000000
67.09458 35.87654 60 -0.005 8.03958 0.000000
67.10284 35.65186 60 -0.002 8.03988 0.000000
67.11105 35.42720 60 0 8.04000 0.000000
67.12084 35.15764 60 0 8.04001 0.000000
67.13056 34.88812 60 0 8.04000 0.000000
67.14182 34.57374 60 0 8.03999 0.000000
67.15300 34.25943 60 0 8.03999 0.000000
67.16409 33.94520 60 0 8.04000 0.000000
67.17509 33.63106 60 0 8.04000 0.000000
67.18601 33.31702 60 0 8.04000 0.000000
67.19685 33.00309 60 0 8.04000 0.000000
67.30813 41.00624 60 0 8.03999 0.000000
67.31959 40.69231 60 -0.001 8.03994 0.000000
67.33094 40.37827 60 -0.003 8.03973 0.000000
67.34220 40.06413 60 0.012 8.04096 0.000000
67.35335 39.74989 60 0.113 8.04906 0.166667
67.36441 39.43557 60 0.126 8.05011 0.666667
67.37537 39.12117 60 -0.538 7.99671 0.666667
67.38469 38.85164 60 -0.126 8.02987 0.333333
67.39394 38.58206 60 -0.029 8.03765 0.000000
67.40159 38.35738 60 -0.02 8.03840 0.000000
67.40920 38.13269 60 -0.013 8.03895 0.000000
67.41676 37.90797 60 -0.031 8.03747 0.166667
67.42428 37.68324 60 -0.101 8.03188 0.166667
67.43175 37.45850 60 -0.084 8.03321 0.000000
67.43918 37.23375 60 -0.046 8.03631 0.111111
67.44657 37.00900 60 -0.024 8.03808 0.000000
67.45391 36.78425 60 -0.02 8.03837 0.000000
67.46120 36.55950 60 -0.011 8.03908 0.166667
67.46846 36.33475 60 0.006 8.04052 0.166667
67.47567 36.11002 60 0.034 8.04277 0.083333
67.48284 35.88530 60 0.016 8.04126 0.000000
67.48997 35.66059 60 0.004 8.04035 0.000000
67.49706 35.43591 60 0.004 8.04034 0.000000
67.50552 35.16632 60 0.003 8.04022 0.000000
67.51391 34.89676 60 0 8.03998 0.000000
67.52364 34.58235 60 -0.002 8.03984 0.000000
67.53329 34.26800 60 -0.002 8.03986 0.000000
67.54286 33.95374 60 -0.001 8.03994 0.000000
67.55236 33.63956 60 0 8.03999 0.000000
67.56179 33.32549 60 0 8.04000 0.000000
67.57115 33.01153 60 0 8.04000 0.000000
67.72410 41.01424 60 0 8.03999 0.000000
67.73374 40.70028 60 -0.001 8.03993 0.000000
67.74331 40.38620 60 -0.004 8.03970 0.000000
67.75278 40.07202 60 0.014 8.04116 0.000000
67.76217 39.75775 60 0.146 8.05171 0.333333
67.77148 39.44340 60 0.673 8.09413 1.000000
67.78071 39.12897 60 -0.806 7.97521 1.000000
67.78855 38.85940 60 -0.347 8.01213 0.333333
67.79634 38.58980 60 -0.169 8.02639 0.194444
67.80278 38.36510 60 -0.06 8.03516 0.166667
67.80919 38.14038 60 0.109 8.04878 0.444444
67.81556 37.91564 60 0.038 8.04303 0.555556
67.82188 37.69089 60 -0.673 7.98586 0.694444
67.82817 37.46613 60 -0.833 7.97306 0.555556
67.83443 37.24135 60 -0.091 8.03265 0.222222
67.84064 37.01658 60 0.038 8.04303 0.166667
67.84682 36.79180 60 0.069 8.04553 0.166667
67.85297 36.56703 60 0.283 8.06278 0.500000
67.85907 36.34226 60 0.502 8.08037 0.916667
67.86515 36.11751 60 0.394 8.07165 0.638889
67.87118 35.89276 60 0.071 8.04571 0.194444
67.87718 35.66804 60 -0.02 8.03842 0.000000
67.88315 35.44333 60 0.008 8.04064 0.000000
67.89027 35.17371 60 0.01 8.04077 0.000000
67.89734 34.90414 60 0.002 8.04014 0.000000
67.90553 34.58969 60 -0.003 8.03976 0.000000
67.91365 34.27532 60 -0.003 8.03975 0.000000
67.92171 33.96102 60 -0.002 8.03987 0.000000
67.92971 33.64682 60 0 8.03998 0.000000
67.93765 33.33272 60 0 8.04002 0.000000
67.94553 33.01873 60 0 8.04000 0.000000
68.14015 41.02087 60 0 8.03999 0.000000
68.14799 40.70688 60 -0.001 8.03994 0.000000
68.15575 40.39277 60 -0.002 8.03981 0.000000
68.16345 40.07856 60 0.01 8.04080 0.000000
68.17107 39.76426 60 0.065 8.04520 0.333333
68.17863 39.44988 60 0.526 8.08229 0.833333
68.18612 39.13542 60 -0.505 7.99940 0.888889
68.19249 38.86584 60 -0.424 8.00589 0.555556
68.19882 38.59621 60 0.165 8.05330 0.166667
68.20405 38.37149 60 0.394 8.07167 0.361111
68.20925 38.14675 60 1.13 8.13089 0.611111
68.21442 37.92199 60 0.491 8.07951 0.833333
68.21956 37.69722 60 -0.281 8.01740 1.000000
68.22467 37.47244 60 -0.637 7.98881 1.000000
68.22975 37.24765 60 0.403 8.07240 0.694444
68.23479 37.02286 60 0.824 8.10625 0.444444
68.23981 36.79806 60 0.931 8.11483 0.694444
68.24480 36.57327 60 0.654 8.09258 0.916667
68.24976 36.34849 60 0.211 8.05700 0.888889
68.25469 36.12371 60 -0.08 8.03355 1.000000
68.25959 35.89895 60 -1.026 7.95752 0.555556
68.26446 35.67420 60 -0.453 8.00357 0.388889
68.26931 35.44948 60 -0.267 8.01855 0.305556
68.27509 35.17984 60 -0.092 8.03257 0.000000
68.28083 34.91025 60 0.024 8.04195 0.000000
68.28748 34.59577 60 0.101 8.04816 0.083333
68.29407 34.28137 60 0.051 8.04410 0.083333
68.30062 33.96706 60 -0.003 8.03977 0.000000
68.30711 33.65283 60 0 8.03997 0.000000
68.31356 33.33870 60 0.001 8.04008 0.000000
68.31996 33.02469 60 0 8.04002 0.000000
68.49683 41.02545 60 0 8.03999 0.000000
68.50311 40.71144 60 0 8.03997 0.000000
68.50934 40.39732 60 0 8.04000 0.000000
68.51550 40.08309 60 0.009 8.04070 0.000000
68.52161 39.76877 60 -0.032 8.03741 0.333333
68.52767 39.45437 60 -0.824 7.97375 0.833333
68.53368 39.13989 60 -1.401 7.92735 1.000000
68.53878 38.87029 60 0.271 8.06179 0.833333
68.54385 38.60064 60 1.44 8.15574 0.583333
68.54804 38.37591 60 2.19 8.21605 0.833333
68.55221 38.15116 60 3.252 8.30146 0.916667
68.55636 37.92639 60 3.439 8.31648 1.000000
68.56047 37.70160 60 2.359 8.22967 1.000000
68.56457 37.47681 60 2.576 8.24709 1.000000
68.56864 37.25201 60 2.774 8.26307 0.916667
68.57268 37.02720 60 2.391 8.23226 0.833333
68.57670 36.80239 60 2.145 8.21248 0.916667
68.58070 36.57759 60 0.658 8.09293 1.000000
68.58468 36.35279 60 -1.363 7.93042 1.000000
68.58863 36.12800 60 -2.184 7.86437 1.000000
68.59256 35.90323 60 -2.481 7.84050 0.833333
68.59646 35.67847 60 -2.84 7.81164 0.750000
68.60035 35.45374 60 -2.325 7.85304 0.666667
68.60498 35.18408 60 -1.256 7.93899 0.666667
68.60958 34.91447 60 0.103 8.04828 0.333333
68.61491 34.59998 60 1.398 8.15241 0.500000
68.62019 34.28557 60 0.116 8.04931 0.333333
68.62544 33.97123 60 -0.05 8.03595 0.027778
68.63064 33.65699 60 -0.005 8.03957 0.000000
68.63581 33.34285 60 0.002 8.04017 0.000000
68.64094 33.02881 60 0.001 8.04004 0.000000
68.85356 41.02903 60 0 8.03999 0.000000
68.85828 40.71500 60 0 8.03999 0.000000
68.86296 40.40086 60 0.002 8.04012 0.000000
68.86760 40.08662 60 0.011 8.04090 0.000000
68.87219 39.77228 60 -0.043 8.03655 0.333333
68.87675 39.45786 60 -0.862 7.97069 0.611111
68.88127 39.14337 60 -1.792 7.89592 1.000000
68.88511 38.87376 60 0.618 8.08972 1.000000
68.88892 38.60410 60 1.506 8.16108 1.000000
68.89207 38.37936 60 2.115 8.21007 0.833333
68.89521 38.15459 60 3.972 8.35933 1.000000
68.89833 37.92981 60 4.718 8.41932 1.000000
68.90142 37.70502 60 4.021 8.36328 1.000000
68.90450 37.48021 60 3.655 8.33384 1.000000
68.90756 37.25540 60 3.74 8.34068 1.000000
68.91061 37.03058 60 3.097 8.28898 1.000000
68.91363 36.80577 60 2.18 8.21524 1.000000
68.91664 36.58095 60 -0.597 7.99204 1.000000
68.91963 36.35615 60 -2.618 7.82952 1.000000
68.92260 36.13135 60 -2.935 7.80402 0.972222
68.92555 35.90656 60 -2.428 7.84479 1.000000
68.92849 35.68180 60 -4.314 7.69312 1.000000
68.93141 35.45705 60 -4.706 7.66165 1.000000
68.93490 35.18739 60 -2.647 7.82718 0.833333
68.93836 34.91776 60 0.883 8.11102 0.833333
68.94236 34.60326 60 1.834 8.18747 1.000000
68.94634 34.28883 60 -0.66 7.98691 0.666667
68.95029 33.97449 60 -0.219 8.02236 0.166667
68.95420 33.66023 60 -0.01 8.03918 0.000000
68.95809 33.34607 60 0.003 8.04023 0.000000
68.96194 33.03203 60 0.001 8.04006 0.000000
69.15085 41.03123 60 0 8.03999 0.000000
69.15428 40.71719 60 0 8.03999 0.000000
69.15767 40.40304 60 0.002 8.04014 0.000000
69.16103 40.08879 60 0.012 8.04093 0.000000
69.16437 39.77445 60 -0.025 8.03801 0.000000
69.16767 39.46002 60 -0.579 7.99343 0.500000
69.17095 39.14552 60 -1.374 7.92953 0.916667
69.17373 38.87590 60 0.883 8.11098 1.000000
69.17650 38.60623 60 1.456 8.15709 1.000000
69.17879 38.38148 60 0.967 8.11775 1.000000
69.18106 38.15671 60 2.962 8.27812 1.000000
69.18332 37.93193 60 2.392 8.23228 1.000000
69.18557 37.70713 60 1.953 8.19702 1.000000
69.18780 37.48231 60 1.923 8.19459 1.000000
69.19002 37.25750 60 1.817 8.18605 1.000000
69.19223 37.03267 60 2.479 8.23931 1.000000
69.19442 36.80785 60 0.606 8.08870 1.000000
69.19660 36.58303 60 -1.328 7.93324 1.000000
69.19877 36.35822 60 -2.912 7.80587 1.000000
69.20093 36.13341 60 -2.841 7.81160 1.000000
69.20307 35.90862 60 -3.396 7.76694 1.000000
69.20520 35.68385 60 -7.775 7.41487 1.000000
69.20732 35.45910 60 -7.852 7.40873 1.000000
69.20985 35.18943 60 -1.934 7.88451 1.000000
69.21236 34.91980 60 0.339 8.06727 1.000000
69.21526 34.60529 60 0.674 8.09417 1.000000
69.21815 34.29085 60 -0.358 8.01118 0.500000
69.22101 33.97649 60 -0.075 8.03400 0.111111
69.22385 33.66223 60 -0.005 8.03963 0.000000
69.22667 33.34807 60 0.002 8.04018 0.000000
69.22946 33.03401 60 0.001 8.04006 0.000000
69.44816 41.03273 60 0 8.04000 0.000000
69.45029 40.71869 60 0 8.04000 0.000000
69.45240 40.40453 60 0.001 8.04012 0.000000
69.45449 40.09028 60 0.009 8.04075 0.000000
69.45656 39.77593 60 -0.003 8.03976 0.000000
69.45861 39.46149 60 -0.22 8.02230 0.250000
69.46065 39.14699 60 -1.314 7.93437 0.805556
69.46238 38.87736 60 0.378 8.07043 1.000000
69.46409 38.60769 60 1.538 8.16368 1.000000
69.46552 38.38293 60 1.304 8.14488 1.000000
69.46693 38.15816 60 1.82 8.18631 1.000000
69.46833 37.93337 60 0.259 8.06084 1.000000
69.46973 37.70856 60 -0.553 7.99553 1.000000
69.47112 37.48375 60 -0.773 7.97782 1.000000
69.47250 37.25892 60 0.482 8.07879 1.000000
69.47387 37.03410 60 1.914 8.19387 1.000000
69.47523 36.80927 60 0.489 8.07932 1.000000
69.47658 36.58445 60 -0.747 7.97991 1.000000
69.47793 36.35963 60 -3.081 7.79227 1.000000
69.47927 36.13482 60 -3.768 7.73709 1.000000
69.48060 35.91003 60 -8.15 7.38476 1.000000
69.48193 35.68525 60 -12.721 7.01724 1.000000
69.48324 35.46049 60 -10.433 7.20115 1.000000
69.48481 35.19082 60 -3.996 7.71871 1.000000
69.48637 34.92118 60 -1.471 7.92170 0.833333
69.48818 34.60667 60 -0.587 7.99279 0.500000
69.48997 34.29222 60 0.121 8.04975 0.333333
69.49175 33.97786 60 -0.002 8.03985 0.000000
69.49351 33.66359 60 0.001 8.04010 0.000000
69.49526 33.34942 60 0.001 8.04008 0.000000
69.49700 33.03537 60 0 8.04003 0.000000
69.74548 41.03353 60 0 8.04000 0.000000
69.74631 40.71949 60 0 8.04000 0.000000
69.74713 40.40533 60 0.001 8.04011 0.000000
69.74795 40.09107 60 0.007 8.04059 0.000000
69.74876 39.77671 60 -0.003 8.03973 0.000000
69.74956 39.46228 60 -0.171 8.02626 0.305556
69.75035 39.14777 60 -1.07 7.95394 0.666667
69.75103 38.87813 60 0.356 8.06859 1.000000
69.75170 38.60846 60 1.823 8.18658 1.000000
69.75225 38.38371 60 0.763 8.10136 1.000000
69.75280 38.15893 60 0.972 8.11815 1.000000
69.75335 37.93414 60 -0.112 8.03097 1.000000
69.75390 37.70933 60 -1.453 7.92320 1.000000
69.75444 37.48451 60 -1.638 7.90830 1.000000
69.75498 37.25968 60 -0.663 7.98668 1.000000
69.75551 37.03486 60 0.731 8.09878 1.000000
69.75604 36.81003 60 0.652 8.09240 1.000000
69.75657 36.58520 60 -0.764 7.97854 1.000000
69.75710 36.36038 60 -0.954 7.96332 1.000000
69.75762 36.13557 60 -6.18 7.54313 1.000000
69.75814 35.91077 60 -13.472 6.95687 1.000000
69.75866 35.68599 60 -13.996 6.91474 1.000000
69.75917 35.46124 60 -9.91 7.24326 1.000000
69.75978 35.19156 60 -4.575 7.67221 1.000000
69.76039 34.92192 60 -0.878 7.96944 1.000000
69.76110 34.60740 60 -0.366 8.01054 0.611111
69.76179 34.29296 60 -0.015 8.03882 0.166667
69.76249 33.97859 60 0.005 8.04041 0.000000
69.76318 33.66432 60 -0.001 8.03994 0.000000
69.76386 33.35015 60 0 8.04000 0.000000
69.76454 33.03609 60 0 8.04002 0.000000
70.04280 41.03363 60 0 8.03999 0.000000
70.04233 40.71958 60 0 8.04000 0.000000
70.04187 40.40543 60 0.002 8.04014 0.000000
70.04141 40.09116 60 0.006 8.04048 0.000000
70.04096 39.77681 60 -0.025 8.03802 0.000000
70.04051 39.46237 60 -0.136 8.02910 0.388889
70.04006 39.14786 60 -0.218 8.02251 0.833333
70.03968 38.87823 60 1.253 8.14076 1.000000
70.03930 38.60856 60 1.241 8.13979 1.000000
70.03899 38.38380 60 0.276 8.06220 1.000000
70.03868 38.15902 60 0.078 8.04628 1.000000
70.03837 37.93423 60 -1.752 7.89915 1.000000
70.03807 37.70942 60 -2.266 7.85782 1.000000
70.03776 37.48460 60 -2.556 7.83447 1.000000
70.03746 37.25978 60 -1.237 7.94051 1.000000
70.03716 37.03495 60 -0.399 8.00791 1.000000
70.03686 36.81012 60 -0.758 7.97909 1.000000
70.03656 36.58529 60 -1.384 7.92876 1.000000
70.03627 36.36047 60 -2.464 7.84187 1.000000
70.03597 36.13566 60 -7.145 7.46556 1.000000
70.03568 35.91087 60 -12.109 7.06640 1.000000
70.03539 35.68609 60 -11.555 7.11095 1.000000
70.03510 35.46133 60 -8.104 7.38843 1.000000
70.03476 35.19165 60 -2.264 7.85801 0.833333
70.03441 34.92201 60 0.777 8.10246 0.833333
70.03402 34.60749 60 0.736 8.09918 0.888889
70.03362 34.29305 60 0.05 8.04401 0.222222
70.03323 33.97868 60 -0.006 8.03948 0.000000
70.03285 33.66441 60 -0.004 8.03966 0.000000
70.03246 33.35024 60 0 8.03997 0.000000
70.03208 33.03618 60 0 8.04001 0.000000
70.34012 41.03303 60 0 8.03999 0.000000
70.33836 40.71898 60 0 8.04000 0.000000
70.33661 40.40483 60 0.002 8.04019 0.000000
70.33488 40.09057 60 0.005 8.04041 0.000000
70.33316 39.77622 60 -0.053 8.03574 0.000000
70.33145 39.46178 60 -0.375 8.00989 0.527778
70.32977 39.14727 60 0.693 8.09569 0.861111
70.32833 38.87764 60 2.264 8.22199 1.000000
70.32691 38.60797 60 0.519 8.08170 1.000000
70.32573 38.38322 60 -0.116 8.03071 1.000000
70.32456 38.15844 60 -0.983 7.96094 1.000000
70.32339 37.93365 60 -2.282 7.85649 1.000000
70.32224 37.70884 60 -3.106 7.79032 1.000000
70.32108 37.48403 60 -3.624 7.74865 1.000000
70.31994 37.25920 60 -2.401 7.84699 1.000000
70.31880 37.03438 60 -2.329 7.85275 1.000000
70.31767 36.80955 60 -2.89 7.80762 1.000000
70.31655 36.58472 60 -2.233 7.86046 1.000000
70.31543 36.35990 60 -2.74 7.81968 1.000000
70.31432 36.13510 60 -5.931 7.56312 1.000000
70.31322 35.91030 60 -11.744 7.09579 1.000000
70.31212 35.68552 60 -11 7.15560 1.000000
70.31103 35.46077 60 -6.317 7.53210 0.833333
70.30973 35.19109 60 -1.442 7.92407 0.833333
70.30843 34.92145 60 1.444 8.15608 0.694444
70.30694 34.60694 60 1.815 8.18589 0.888889
70.30545 34.29249 60 0.218 8.05755 0.333333
70.30398 33.97813 60 -0.005 8.03960 0.000000
70.30251 33.66386 60 -0.006 8.03954 0.000000
70.30106 33.34969 60 -0.001 8.03996 0.000000
70.29962 33.03563 60 0 8.04000 0.000000
70.63743 41.03172 60 0 8.03999 0.000000
70.63437 40.71768 60 0 8.04002 0.000000
70.63134 40.40353 60 0.003 8.04027 0.000000
70.62833 40.08928 60 0.005 8.04043 0.000000
70.62535 39.77493 60 -0.069 8.03444 0.000000
70.62240 39.46050 60 -0.359 8.01113 0.527778
70.61947 39.14600 60 1.577 8.16681 1.000000
70.61698 38.87637 60 2.796 8.26482 1.000000
70.61451 38.60671 60 0.373 8.06999 1.000000
70.61246 38.38196 60 -0.722 7.98192 1.000000
70.61043 38.15719 60 -1.88 7.88884 1.000000
70.60841 37.93240 60 -2.947 7.80303 1.000000
70.60640 37.70760 60 -4.214 7.70123 1.000000
70.60440 37.48278 60 -5.674 7.58379 1.000000
70.60242 37.25796 60 -3.609 7.74980 1.000000
70.60044 37.03314 60 -5.226 7.61983 1.000000
70.59848 36.80831 60 -4.577 7.67202 1.000000
70.59653 36.58349 60 -3.006 7.79833 1.000000
70.59459 36.35868 60 -2.602 7.83080 1.000000
70.59267 36.13387 60 -6.625 7.50736 1.000000
70.59075 35.90908 60 -9.654 7.26379 1.000000
70.58885 35.68431 60 -7.535 7.43415 0.694444
70.58695 35.45955 60 -4.47 7.68060 0.666667
70.58469 35.18988 60 -0.308 8.01524 0.222222
70.58245 34.92025 60 0.293 8.06353 0.333333
70.57985 34.60574 60 1.579 8.16694 0.500000
70.57727 34.29130 60 0.205 8.05650 0.166667
70.57472 33.97694 60 -0.006 8.03956 0.000000
70.57218 33.66268 60 -0.005 8.03957 0.000000
70.56966 33.34851 60 -0.001 8.03996 0.000000
70.56716 33.03446 60 0 8.04000 0.000000
70.93473 41.02971 60 0 8.03999 0.000000
70.93037 40.71568 60 0.001 8.04007 0.000000
70.92605 40.40154 60 0.006 8.04047 0.000000
70.92177 40.08730 60 0.01 8.04084 0.000000
70.91753 39.77296 60 -0.059 8.03525 0.055556
70.91332 39.45854 60 -0.421 8.00611 0.666667
70.90915 39.14404 60 1.429 8.15492 1.000000
70.90561 38.87442 60 0.712 8.09726 1.000000
70.90209 38.60476 60 -1.112 7.95062 1.000000
70.89918 38.38002 60 -1.356 7.93098 1.000000
70.89628 38.15526 60 -1.231 7.94103 1.000000
70.89341 37.93047 60 -3.826 7.73241 0.888889
70.89055 37.70568 60 -7.249 7.45717 1.000000
70.88770 37.48087 60 -8.268 7.37521 1.000000
70.88488 37.25605 60 -7.185 7.46232 1.000000
70.88207 37.03124 60 -8.158 7.38407 1.000000
70.87928 36.80642 60 -7.224 7.45923 1.000000
70.87650 36.58160 60 -5.297 7.61409 1.000000
70.87374 36.35679 60 -4.347 7.69048 1.000000
70.87100 36.13199 60 -7.027 7.47501 1.000000
70.86827 35.90721 60 -7.863 7.40785 1.000000
70.86556 35.68244 60 -4.569 7.67262 0.666667
70.86286 35.45769 60 -0.572 7.99403 0.388889
70.85965 35.18802 60 -0.028 8.03777 0.083333
70.85645 34.91840 60 0.065 8.04525 0.166667
70.85276 34.60389 60 0.097 8.04780 0.166667
70.84908 34.28946 60 0.04 8.04320 0.000000
70.84544 33.97511 60 -0.008 8.03939 0.000000
70.84183 33.66085 60 -0.003 8.03973 0.000000
70.83824 33.34670 60 0 8.03998 0.000000
70.83468 33.03265 60 0 8.04000 0.000000
71.29146 41.02638 60 0 8.04001 0.000000
71.28555 40.71236 60 0.002 8.04016 0.000000
71.27969 40.39823 60 0.009 8.04074 0.000000
71.27388 40.08400 60 -0.012 8.03902 0.000000
71.26812 39.76968 60 -0.085 8.03313 0.388889
71.26241 39.45527 60 -0.431 8.00536 0.777778
71.25675 39.14079 60 -0.946 7.96394 0.972222
71.25194 38.87118 60 -1.83 7.89288 1.000000
71.24717 38.60154 60 -2.148 7.86733 1.000000
71.24322 38.37680 60 -2.908 7.80619 1.000000
71.23929 38.15205 60 -3.617 7.74923 1.000000
71.23538 37.92727 60 -6.396 7.52577 1.000000
71.23150 37.70249 60 -9.73 7.25774 1.000000
71.22765 37.47769 60 -9.783 7.25346 1.000000
71.22381 37.25288 60 -9.707 7.25953 1.000000
71.22000 37.02807 60 -9.946 7.24037 1.000000
71.21621 36.80326 60 -8.099 7.38884 1.000000
71.21245 36.57846 60 -3.806 7.73402 1.000000
71.20870 36.35366 60 -4.13 7.70798 1.000000
71.20498 36.12887 60 -6.17 7.54395 0.694444
71.20128 35.90409 60 -4.739 7.65899 0.666667
71.19760 35.67933 60 -1.61 7.91055 0.444444
71.19394 35.45459 60 -0.066 8.03466 0.083333
71.18957 35.18494 60 0.042 8.04341 0.000000
71.18524 34.91532 60 0.004 8.04035 0.000000
71.18022 34.60083 60 -0.008 8.03932 0.000000
71.17524 34.28641 60 -0.008 8.03938 0.000000
71.17030 33.97207 60 -0.004 8.03967 0.000000
71.16539 33.65783 60 -0.001 8.03991 0.000000
71.16053 33.34368 60 0 8.03999 0.000000
71.15570 33.02965 60 0 8.04000 0.000000
71.64815 41.02203 60 0 8.04002 0.000000
71.64068 40.70803 60 0.003 8.04023 0.000000
71.63328 40.39392 60 0.011 8.04089 0.000000
71.62594 40.07971 60 -0.095 8.03238 0.222222
71.61867 39.76540 60 -1.025 7.95758 0.611111
71.61146 39.45102 60 -1.394 7.92795 1.000000
71.60431 39.13655 60 -1.552 7.91522 0.833333
71.59824 38.86696 60 -2.912 7.80591 1.000000
71.59221 38.59733 60 -4.537 7.67523 1.000000
71.58722 38.37261 60 -5.461 7.60091 1.000000
71.58226 38.14787 60 -7.237 7.45811 1.000000
71.57733 37.92311 60 -7.856 7.40837 1.000000
71.57243 37.69833 60 -9.684 7.26143 1.000000
71.56756 37.47354 60 -10.333 7.20920 1.000000
71.56271 37.24875 60 -8.984 7.31770 1.000000
71.55790 37.02395 60 -6.577 7.51118 1.000000
71.55311 36.79916 60 -2.865 7.80967 1.000000
71.54836 36.57436 60 -3.828 7.73222 1.000000
71.54363 36.34958 60 -4.579 7.67188 1.000000
71.53893 36.12480 60 -2.656 7.82643 0.444444
71.53425 35.90003 60 -0.451 8.00376 0.138889
71.52960 35.67528 60 -0.093 8.03250 0.000000
71.52498 35.45056 60 0.024 8.04192 0.000000
71.51947 35.18092 60 0.019 8.04151 0.000000
71.51400 34.91131 60 0.002 8.04013 0.000000
71.50766 34.59684 60 -0.002 8.03980 0.000000
71.50137 34.28244 60 -0.002 8.03983 0.000000
71.49512 33.96811 60 -0.001 8.03993 0.000000
71.48893 33.65388 60 0 8.03999 0.000000
71.48278 33.33975 60 0 8.04000 0.000000
71.47668 33.02573 60 0 8.04000 0.000000
72.06423 41.01568 60 0 8.04002 0.000000
72.05494 40.70171 60 0.003 8.04023 0.000000
72.04574 40.38763 60 0.011 8.04088 0.000000
72.03662 40.07344 60 -0.103 8.03169 0.055556
72.02758 39.75916 60 -1.405 7.92706 0.500000
72.01863 39.44480 60 -1.525 7.91743 0.916667
72.00975 39.13037 60 -1.888 7.88820 0.833333
72.00220 38.86080 60 -3.803 7.73423 1.000000
71.99470 38.59119 60 -5.303 7.61366 0.944444
71.98850 38.36648 60 -6.138 7.54653 1.000000
71.98233 38.14176 60 -6.282 7.53494 1.000000
71.97621 37.91702 60 -5.844 7.57016 0.805556
71.97012 37.69226 60 -7.407 7.44447 0.888889
71.96406 37.46749 60 -7.113 7.46811 1.000000
71.95804 37.24272 60 -5.375 7.60787 1.000000
71.95206 37.01794 60 -3.528 7.75633 1.000000
71.94611 36.79316 60 -4.346 7.69062 1.000000
71.94020 36.56838 60 -5.193 7.62251 1.000000
71.93432 36.34361 60 -2.575 7.83293 0.527778
71.92848 36.11885 60 -0.274 8.01798 0.277778
71.92267 35.89410 60 0.015 8.04118 0.027778
71.91689 35.66937 60 0.048 8.04382 0.000000
71.91115 35.44466 60 0.02 8.04164 0.000000
71.90430 35.17504 60 0.005 8.04039 0.000000
71.89750 34.90546 60 0 8.04002 0.000000
71.88962 34.59101 60 0 8.03997 0.000000
71.88180 34.27663 60 0 8.03999 0.000000
71.87404 33.96233 60 0 8.04000 0.000000
71.86635 33.64812 60 0 8.04000 0.000000
71.85871 33.33402 60 0 8.04001 0.000000
71.85112 33.02002 60 0 8.04001 0.000000
72.48022 41.00795 60 0 8.04001 0.000000
72.46912 40.69402 60 0.002 8.04015 0.000000
72.45812 40.37997 60 0.008 8.04067 0.000000
72.44722 40.06582 60 -0.022 8.03820 0.000000
72.43642 39.75157 60 -0.087 8.03300 0.333333
72.42571 39.43724 60 -0.475 8.00184 0.500000
72.41510 39.12284 60 -0.726 7.98166 0.500000
72.40608 38.85330 60 -0.779 7.97736 0.333333
72.39712 38.58371 60 -2.998 7.79898 0.500000
72.38971 38.35903 60 -2.997 7.79902 0.527778
72.38234 38.13433 60 -2.492 7.83962 0.527778
72.37501 37.90961 60 -2.153 7.86693 0.472222
72.36773 37.68488 60 -2.458 7.84236 0.555556
72.36050 37.46013 60 -2.285 7.85631 0.916667
72.35331 37.23538 60 -2.807 7.81431 1.000000
72.34615 37.01062 60 -3.445 7.76298 1.000000
72.33905 36.78586 60 -3.699 7.74256 0.638889
72.33198 36.56111 60 -1.225 7.94155 0.333333
72.32495 36.33636 60 -0.348 8.01203 0.333333
72.31797 36.11162 60 0.001 8.04005 0.166667
72.31103 35.88689 60 0.043 8.04345 0.000000
72.30412 35.66218 60 0.018 8.04142 0.000000
72.29726 35.43749 60 0.004 8.04035 0.000000
72.28907 35.16790 60 0 8.04003 0.000000
72.28094 34.89834 60 0 8.03999 0.000000
72.27152 34.58392 60 0 8.04000 0.000000
72.26218 34.26956 60 0 8.04000 0.000000
72.25290 33.95529 60 0 8.04000 0.000000
72.24370 33.64111 60 0 8.04000 0.000000
72.23457 33.32704 60 0 8.04000 0.000000
72.22551 33.01307 60 0 8.04000 0.000000
72.89610 40.99885 60 0 8.04000 0.000000
72.88320 40.68496 60 0.001 8.04006 0.000000
72.87040 40.37095 60 0.004 8.04031 0.000000
72.85773 40.05683 60 0.012 8.04094 0.000000
72.84516 39.74263 60 0.012 8.04098 0.000000
72.83271 39.42834 60 -0.001 8.03994 0.000000
72.82036 39.11397 60 -0.001 8.03995 0.000000
72.80987 38.84446 60 -0.05 8.03598 0.000000
72.79945 38.57491 60 -0.161 8.02703 0.055556
72.79082 38.35026 60 -0.18 8.02554 0.000000
72.78225 38.12558 60 -0.118 8.03051 0.000000
72.77373 37.90089 60 -0.074 8.03405 0.000000
72.76527 37.67618 60 -0.065 8.03475 0.027778
72.75685 37.45146 60 -0.153 8.02773 0.333333
72.74848 37.22673 60 -0.392 8.00844 0.361111
72.74017 37.00200 60 -0.498 7.99992 0.333333
72.73190 36.77727 60 -0.271 8.01821 0.166667
72.72368 36.55254 60 -0.075 8.03397 0.000000
72.71551 36.32781 60 0.031 8.04250 0.000000
72.70738 36.10310 60 0.031 8.04246 0.000000
72.69930 35.87840 60 0.014 8.04109 0.000000
72.69127 35.65371 60 0.003 8.04024 0.000000
72.68329 35.42905 60 0 8.04001 0.000000
72.67376 35.15948 60 0 8.03998 0.000000
72.66430 34.88995 60 0 8.04000 0.000000
72.65335 34.57556 60 0 8.03998 0.000000
72.64248 34.26124 60 0 8.03999 0.000000
72.63169 33.94701 60 0 8.04001 0.000000
72.62099 33.63286 60 0 8.04000 0.000000
72.61037 33.31881 60 0 8.04000 0.000000
72.59982 33.00488 60 0 8.04000 0.000000
73.31187 40.98838 60 0 8.03998 0.000000
73.29716 40.67453 60 0 8.04000 0.000000
73.28257 40.36056 60 0.001 8.04005 0.000000
73.26812 40.04650 60 0.003 8.04021 0.000000
73.25379 39.73233 60 0.007 8.04054 0.000000
73.23959 39.41809 60 0.013 8.04102 0.000000
73.22552 39.10376 60 0.022 8.04175 0.000000
73.21355 38.83429 60 0.034 8.04273 0.000000
73.20167 38.56478 60 0.045 8.04361 0.000000
73.19184 38.34015 60 0.051 8.04408 0.000000
73.18207 38.11551 60 0.05 8.04405 0.000000
73.17235 37.89085 60 0.049 8.04395 0.000000
73.16270 37.66617 60 0.05 8.04404 0.000000
73.15310 37.44148 60 0.041 8.04332 0.000000
73.14356 37.21678 60 0.027 8.04215 0.000000
73.13408 36.99208 60 0.032 8.04254 0.000000
73.12465 36.76737 60 0.043 8.04347 0.000000
73.11528 36.54267 60 0.036 8.04291 0.000000
73.10596 36.31798 60 0.021 8.04169 0.000000
73.09670 36.09329 60 0.009 8.04072 0.000000
73.08749 35.86862 60 0.002 8.04017 0.000000
73.07833 35.64396 60 0 8.04000 0.000000
73.06923 35.41933 60 0 8.03996 0.000000
73.05837 35.14979 60 0 8.04000 0.000000
73.04758 34.88030 60 0 8.04002 0.000000
73.03509 34.56595 60 0 8.03999 0.000000
73.02270 34.25167 60 0 8.04000 0.000000
73.01040 33.93747 60 0 8.04001 0.000000
72.99820 33.62336 60 0 8.04000 0.000000
72.98608 33.30935 60 0 8.04000 0.000000
72.97406 32.99545 60 0 8.04000 0.000000
73.72751 40.97653 60 0 8.03999 0.000000
73.71098 40.66273 60 0 8.03999 0.000000
73.69461 40.34882 60 0 8.04002 0.000000
73.67838 40.03480 60 0 8.04002 0.000000
73.66230 39.72069 60 0 8.04004 0.000000
73.64635 39.40649 60 0.001 8.04010 0.000000
73.63055 39.09222 60 0.003 8.04023 0.000000
73.61711 38.82279 60 0.006 8.04051 0.000000
73.60378 38.55332 60 0.008 8.04068 0.000000
73.59274 38.32873 60 0.009 8.04073 0.000000
73.58177 38.10412 60 0.008 8.04066 0.000000
73.57086 37.87949 60 0.007 8.04054 0.000000
73.56002 37.65484 60 0.007 8.04059 0.000000
73.54924 37.43019 60 0.01 8.04082 0.000000
73.53853 37.20552 60 0.013 8.04107 0.000000
73.52788 36.98085 60 0.015 8.04117 0.000000
73.51730 36.75618 60 0.012 8.04097 0.000000
73.50678 36.53152 60 0.007 8.04060 0.000000
73.49631 36.30685 60 0.003 8.04026 0.000000
73.48591 36.08220 60 0 8.04003 0.000000
73.47557 35.85756 60 0 8.03999 0.000000
73.46529 35.63293 60 0 8.03999 0.000000
73.45507 35.40833 60 0 8.03997 0.000000
73.44287 35.13883 60 0 8.04000 0.000000
73.43076 34.86938 60 0 8.04002 0.000000
73.41674 34.55507 60 0 8.04000 0.000000
73.40282 34.24083 60 0 8.04000 0.000000
73.38901 33.92668 60 0 8.04000 0.000000
73.37531 33.61261 60 0 8.04000 0.000000
73.36171 33.29865 60 0 8.04000 0.000000
73.34821 32.98479 60 0 8.04000 0.000000
74.14299 40.96331 60 0 8.03998 0.000000
74.12466 40.64957 60 0 8.04000 0.000000
74.10650 40.33572 60 0 8.04002 0.000000
74.08850 40.02176 60 0 8.04000 0.000000
74.07066 39.70770 60 0 8.03998 0.000000
74.05298 39.39356 60 -0.001 8.03995 0.000000
74.03545 39.07934 60 0 8.03999 0.000000
74.02054 38.80996 60 0 8.03998 0.000000
74.00575 38.54053 60 0 8.03999 0.000000
73.99350 38.31598 60 0 8.04004 0.000000
73.98133 38.09141 60 0 8.04003 0.000000
73.96924 37.86682 60 0 8.04000 0.000000
73.95721 37.64221 60 0 8.04000 0.000000
73.94526 37.41759 60 0.001 8.04006 0.000000
73.93338 37.19296 60 0.001 8.04012 0.000000
73.92157 36.96833 60 0.002 8.04013 0.000000
73.90983 36.74370 60 0.001 8.04009 0.000000
73.89815 36.51907 60 0.001 8.04005 0.000000
73.88655 36.29444 60 0 8.04002 0.000000
73.87501 36.06982 60 0 8.04000 0.000000
73.86354 35.84522 60 0 8.03999 0.000000
73.85213 35.62063 60 0 8.03998 0.000000
73.84079 35.39606 60 0 8.03999 0.000000
73.82727 35.12661 60 0 8.03999 0.000000
73.81383 34.85719 60 0 8.04000 0.000000
73.79828 34.54294 60 0 8.03999 0.000000
73.78284 34.22875 60 0 8.03999 0.000000
73.76752 33.91464 60 0 8.04000 0.000000
73.75232 33.60062 60 0 8.04000 0.000000
73.73723 33.28670 60 0 8.04000 0.000000
73.72226 32.97289 60 0 8.04000 0.000000
65.64546 40.96051 80 0 8.04500 0.000000
65.66415 40.64678 80 0 8.04500 0.000000
65.68267 40.33293 80 0 8.04500 0.000000
65.70103 40.01898 80 0 8.04501 0.000000
65.71922 39.70494 80 0 8.04500 0.000000
65.73725 39.39081 80 0 8.04499 0.000000
65.75512 39.07660 80 0 8.04500 0.000000
65.77032 38.80723 80 0 8.04500 0.000000
65.78540 38.53781 80 0 8.04498 0.000000
65.79789 38.31327 80 0 8.04500 0.000000
65.81030 38.08871 80 0 8.04501 0.000000
65.82264 37.86412 80 0 8.04501 0.000000
65.83490 37.63953 80 0 8.04499 0.000000
65.84708 37.41491 80 0 8.04499 0.000000
65.85920 37.19029 80 0 8.04499 0.000000
65.87124 36.96567 80 0 8.04501 0.000000
65.88322 36.74104 80 0 8.04501 0.000000
65.89512 36.51642 80 0 8.04501 0.000000
65.90695 36.29180 80 0 8.04500 0.000000
65.91872 36.06719 80 0 8.04500 0.000000
65.93041 35.84260 80 0 8.04500 0.000000
65.94204 35.61802 80 0 8.04500 0.000000
65.95361 35.39345 80 0 8.04499 0.000000
65.96740 35.12401 80 0 8.04500 0.000000
65.98110 34.85461 80 0 8.04500 0.000000
65.99696 34.54036 80 0 8.04500 0.000000
66.01270 34.22618 80 0 8.04500 0.000000
66.02832 33.91208 80 0 8.04500 0.000000
66.04382 33.59807 80 0 8.04500 0.000000
66.05921 33.28416 80 0 8.04500 0.000000
66.07448 32.97036 80 0 8.04500 0.000000
66.06091 40.97400 80 0 8.04500 0.000000
66.07780 40.66021 80 0 8.04500 0.000000
66.09453 40.34631 80 0 8.04499 0.000000
66.11111 40.03230 80 0 8.04498 0.000000
66.12755 39.71820 80 0 8.04498 0.000000
66.14384 39.40401 80 0 8.04500 0.000000
66.15999 39.08975 80 0.001 8.04505 0.000000
66.17372 38.82033 80 0.001 8.04508 0.000000
66.18735 38.55087 80 0.001 8.04505 0.000000
66.19863 38.32629 80 0 8.04501 0.000000
66.20984 38.10168 80 0 8.04501 0.000000
66.22098 37.87706 80 0 8.04502 0.000000
66.23206 37.65242 80 0 8.04500 0.000000
66.24307 37.42777 80 0 8.04500 0.000000
66.25402 37.20312 80 0 8.04502 0.000000
66.26490 36.97845 80 0 8.04502 0.000000
66.27572 36.75379 80 0 8.04500 0.000000
66.28647 36.52913 80 0 8.04501 0.000000
66.29716 36.30447 80 0 8.04502 0.000000
66.30779 36.07983 80 0 8.04501 0.000000
66.31836 35.85519 80 0 8.04500 0.000000
66.32886 35.63058 80 0 8.04500 0.000000
66.33931 35.40598 80 0 8.04500 0.000000
66.35177 35.13649 80 0 8.04500 0.000000
66.36414 34.86704 80 0 8.04500 0.000000
66.37847 34.55274 80 0 8.04500 0.000000
66.39270 34.23852 80 0 8.04500 0.000000
66.40681 33.92437 80 0 8.04500 0.000000
66.42081 33.61031 80 0 8.04500 0.000000
66.43471 33.29636 80 0 8.04500 0.000000
66.44850 32.98251 80 0 8.04500 0.000000
66.47652 40.98612 80 0 8.04500 0.000000
66.49160 40.67228 80 0 8.04497 0.000000
66.50654 40.35832 80 -0.001 8.04490 0.000000
66.52135 40.04427 80 -0.002 8.04484 0.000000
66.53603 39.73011 80 -0.004 8.04469 0.000000
66.55057 39.41588 80 -0.005 8.04457 0.000000
66.56500 39.10156 80 -0.001 8.04489 0.000000
66.57726 38.83210 80 0.004 8.04529 0.000000
66.58943 38.56259 80 0.004 8.04530 0.000000
66.59950 38.33798 80 0.002 8.04513 0.000000
66.60951 38.11334 80 0.001 8.04507 0.000000
66.61947 37.88868 80 0.002 8.04512 0.000000
66.62936 37.66401 80 0.002 8.04518 0.000000
66.63919 37.43932 80 0.002 8.04519 0.000000
66.64896 37.21463 80 0.002 8.04515 0.000000
66.65868 36.98994 80 0.001 8.04509 0.000000
66.66834 36.76524 80 0 8.04501 0.000000
66.67794 36.54054 80 -0.001 8.04495 0.000000
66.68749 36.31586 80 -0.001 8.04492 0.000000
66.69698 36.09118 80 -0.001 8.04492 0.000000
66.70642 35.86651 80 -0.001 8.04494 0.000000
66.71580 35.64186 80 0 8.04497 0.000000
66.72513 35.41723 80 0 8.04499 0.000000
66.73625 35.14770 80 0 8.04500 0.000000
66.74730 34.87822 80 0 8.04500 0.000000
66.76010 34.56387 80 0 8.04500 0.000000
66.77280 34.24960 80 0 8.04500 0.000000
66.78540 33.93541 80 0 8.04500 0.000000
66.79790 33.62131 80 0 8.04500 0.000000
66.81031 33.30731 80 0 8.04500 0.000000
66.82263 32.99342 80 0 8.04500 0.000000
66.89226 40.99687 80 0 8.04500 0.000000
66.90553 40.68298 80 -0.001 8.04494 0.000000
66.91868 40.36898 80 -0.003 8.04477 0.000000
66.93172 40.05487 80 0.016 8.04632 0.000000
66.94463 39.74068 80 0.043 8.04848 0.166667
66.95744 39.42639 80 -0.058 8.04031 0.277778
66.97013 39.11204 80 -0.063 8.03990 0.333333
66.98092 38.84253 80 -0.005 8.04459 0.194444
66.99163 38.57299 80 0.01 8.04584 0.055556
67.00049 38.34834 80 0.005 8.04542 0.000000
67.00931 38.12367 80 0.003 8.04524 0.000000
67.01806 37.89898 80 0.002 8.04519 0.000000
67.02677 37.67428 80 0.003 8.04527 0.000000
67.03542 37.44957 80 0.004 8.04533 0.000000
67.04402 37.22485 80 0.003 8.04524 0.000000
67.05257 37.00012 80 0.002 8.04514 0.000000
67.06107 36.77539 80 -0.001 8.04489 0.000000
67.06952 36.55067 80 -0.01 8.04420 0.166667
67.07793 36.32595 80 -0.011 8.04413 0.166667
67.08628 36.10124 80 -0.004 8.04467 0.000000
67.09458 35.87654 80 -0.002 8.04487 0.000000
67.10284 35.65186 80 -0.001 8.04492 0.000000
67.11105 35.42720 80 -0.001 8.04495 0.000000
67.12084 35.15764 80 0 8.04498 0.000000
67.13056 34.88812 80 0 8.04498 0.000000
67.14182 34.57374 80 0 8.04498 0.000000
67.15300 34.25943 80 0 8.04498 0.000000
67.16409 33.94520 80 0 8.04499 0.000000
67.17509 33.63106 80 0 8.04500 0.000000
67.18601 33.31702 80 0 8.04500 0.000000
67.19685 33.00309 80 0 8.04500 0.000000
67.30813 41.00624 80 0 8.04499 0.000000
67.31959 40.69231 80 -0.001 8.04489 0.000000
67.33094 40.37827 80 -0.004 8.04464 0.000000
67.34220 40.06413 80 0.052 8.04920 0.000000
67.35335 39.74989 80 0.74 8.10454 0.500000
67.36441 39.43557 80 0.184 8.05981 0.638889
67.37537 39.12117 80 -0.612 7.99580 0.666667
67.38469 38.85164 80 -0.204 8.02862 0.388889
67.39394 38.58206 80 -0.043 8.04152 0.305556
67.40159 38.35738 80 0.005 8.04543 0.000000
67.40920 38.13269 80 0.002 8.04514 0.000000
67.41676 37.90797 80 -0.063 8.03991 0.333333
67.42428 37.68324 80 -0.13 8.03456 0.333333
67.43175 37.45850 80 -0.098 8.03709 0.305556
67.43918 37.23375 80 -0.048 8.04113 0.166667
67.44657 37.00900 80 -0.007 8.04447 0.111111
67.45391 36.78425 80 -0.01 8.04418 0.055556
67.46120 36.55950 80 -0.052 8.04079 0.222222
67.46846 36.33475 80 -0.029 8.04264 0.222222
67.47567 36.11002 80 0.038 8.04804 0.222222
67.48284 35.88530 80 0.038 8.04807 0.083333
67.48997 35.66059 80 0.007 8.04553 0.000000
67.49706 35.43591 80 0 8.04500 0.000000
67.50552 35.16632 80 -0.002 8.04487 0.000000
67.51391 34.89676 80 -0.004 8.04471 0.000000
67.52364 34.58235 80 -0.004 8.04469 0.000000
67.53329 34.26800 80 -0.002 8.04481 0.000000
67.54286 33.95374 80 -0.001 8.04493 0.000000
67.55236 33.63956 80 0 8.04500 0.000000
67.56179 33.32549 80 0 8.04500 0.000000
67.57115 33.01153 80 0 8.04500 0.000000
67.72410 41.01424 80 0 8.04498 0.000000
67.73374 40.70028 80 -0.002 8.04486 0.000000
67.74331 40.38620 80 -0.006 8.04453 0.000000
67.75278 40.07202 80 0.061 8.04993 0.194444
67.76217 39.75775 80 0.708 8.10195 0.416667
67.77148 39.44340 80 0.748 8.10516 0.888889
67.78071 39.12897 80 -1.363 7.93537 0.833333
67.78855 38.85940 80 -1.379 7.93405 0.472222
67.79634 38.58980 80 -0.165 8.03172 0.333333
67.80278 38.36510 80 0.006 8.04551 0.222222
67.80919 38.14038 80 0.067 8.05041 0.555556
67.81556 37.91564 80 -0.388 8.01380 0.500000
67.82188 37.69089 80 -1.04 7.96135 0.666667
67.82817 37.46613 80 -1.042 7.96117 0.527778
67.83443 37.24135 80 -0.149 8.03303 0.388889
67.84064 37.01658 80 -0.037 8.04201 0.333333
67.84682 36.79180 80 -0.064 8.03985 0.250000
67.85297 36.56703 80 -0.245 8.02532 0.500000
67.85907 36.34226 80 -0.122 8.03517 0.750000
67.86515 36.11751 80 0.4 8.07717 0.444444
67.87118 35.89276 80 0.16 8.05783 0.305556
67.87718 35.66804 80 -0.01 8.04417 0.166667
67.88315 35.44333 80 -0.001 8.04493 0.000000
67.89027 35.17371 80 -0.003 8.04473 0.000000
67.89734 34.90414 80 -0.008 8.04438 0.000000
67.90553 34.58969 80 -0.005 8.04459 0.000000
67.91365 34.27532 80 -0.002 8.04483 0.000000
67.92171 33.96102 80 -0.002 8.04483 0.000000
67.92971 33.64682 80 -0.001 8.04494 0.000000
67.93765 33.33272 80 0 8.04504 0.000000
67.94553 33.01873 80 0 8.04502 0.000000
68.14015 41.02087 80 0 8.04499 0.000000
68.14799 40.70688 80 -0.001 8.04489 0.000000
68.15575 40.39277 80 -0.005 8.04457 0.000000
68.16345 40.07856 80 0.037 8.04799 0.055556
68.17107 39.76426 80 0.505 8.08565 0.500000
68.17863 39.44988 80 0.355 8.07353 0.666667
68.18612 39.13542 80 -1.167 7.95109 1.000000
68.19249 38.86584 80 -1.118 7.95503 0.750000
68.19882 38.59621 80 -0.27 8.02330 0.583333
68.20405 38.37149 80 0.189 8.06017 0.555556
68.20925 38.14675 80 0.026 8.04712 0.666667
68.21442 37.92199 80 -0.764 7.98352 0.833333
68.21956 37.69722 80 -1.454 7.92804 1.000000
68.22467 37.47244 80 -1.164 7.95136 1.000000
68.22975 37.24765 80 -0.734 7.98593 0.666667
68.23479 37.02286 80 -0.547 8.00102 0.472222
68.23981 36.79806 80 -0.65 7.99273 0.500000
68.24480 36.57327 80 -0.831 7.97811 0.694444
68.24976 36.34849 80 -0.579 7.99842 0.777778
68.25469 36.12371 80 -0.076 8.03889 0.916667
68.25959 35.89895 80 -0.326 8.01879 0.666667
68.26446 35.67420 80 -0.199 8.02895 0.361111
68.26931 35.44948 80 -0.084 8.03823 0.305556
68.27509 35.17984 80 0.016 8.04625 0.111111
68.28083 34.91025 80 0.08 8.05142 0.333333
68.28748 34.59577 80 0.179 8.05938 0.333333
68.29407 34.28137 80 0.109 8.05379 0.305556
68.30062 33.96706 80 -0.03 8.04255 0.083333
68.30711 33.65283 80 -0.005 8.04460 0.000000
68.31356 33.33870 80 0.001 8.04511 0.000000
68.31996 33.02469 80 0 8.04504 0.000000
68.49683 41.02545 80 0 8.04500 0.000000
68.50311 40.71144 80 -0.001 8.04494 0.000000
68.50934 40.39732 80 -0.003 8.04475 0.000000
68.51550 40.08309 80 0.013 8.04608 0.055556
68.52161 39.76877 80 0.02 8.04661 0.333333
68.52767 39.45437 80 -0.183 8.03025 0.722222
68.53368 39.13989 80 -1.153 7.95223 0.916667
68.53878 38.87029 80 -0.388 8.01379 0.833333
68.54385 38.60064 80 -0.098 8.03713 0.666667
68.54804 38.37591 80 0.375 8.07521 0.833333
68.55221 38.15116 80 0.57 8.09082 0.833333
68.55636 37.92639 80 0.203 8.06135 1.000000
68.56047 37.70160 80 -0.627 7.99455 1.000000
68.56457 37.47681 80 -0.536 8.00185 1.000000
68.56864 37.25201 80 -0.611 7.99587 0.888889
68.57268 37.02720 80 -1.069 7.95902 0.750000
68.57670 36.80239 80 -1.418 7.93095 0.750000
68.58070 36.57759 80 -1.951 7.88806 1.000000
68.58468 36.35279 80 -2.078 7.87779 1.000000
68.58863 36.12800 80 -1.218 7.94703 0.861111
68.59256 35.90323 80 -0.91 7.97178 0.888889
68.59646 35.67847 80 -1.245 7.94483 0.666667
68.60035 35.45374 80 -0.641 7.99341 0.666667
68.60498 35.18408 80 0.245 8.06474 0.666667
68.60958 34.91447 80 0.394 8.07673 0.333333
68.61491 34.59998 80 1.637 8.17667 0.500000
68.62019 34.28557 80 0.129 8.05538 0.333333
68.62544 33.97123 80 -0.166 8.03165 0.166667
68.63064 33.65699 80 -0.02 8.04340 0.000000
68.63581 33.34285 80 0.002 8.04516 0.000000
68.64094 33.02881 80 0.001 8.04508 0.000000
68.85356 41.02903 80 0 8.04500 0.000000
68.85828 40.71500 80 0 8.04497 0.000000
68.86296 40.40086 80 -0.001 8.04492 0.000000
68.86760 40.08662 80 0.007 8.04553 0.000000
68.87219 39.77228 80 0.023 8.04683 0.333333
68.87675 39.45786 80 -0.386 8.01395 0.583333
68.88127 39.14337 80 -1.37 7.93479 1.000000
68.88511 38.87376 80 -0.291 8.02158 1.000000
68.88892 38.60410 80 0.195 8.06070 1.000000
68.89207 38.37936 80 0.011 8.04588 1.000000
68.89521 38.15459 80 0.652 8.09748 1.000000
68.89833 37.92981 80 1.3 8.14956 1.000000
68.90142 37.70502 80 0.744 8.10487 1.000000
68.90450 37.48021 80 0.301 8.06921 1.000000
68.90756 37.25540 80 0.664 8.09845 1.000000
68.91061 37.03058 80 -0.144 8.03343 1.000000
68.91363 36.80577 80 -0.801 7.98053 1.000000
68.91664 36.58095 80 -1.713 7.90719 1.000000
68.91963 36.35615 80 -2.635 7.83299 0.861111
68.92260 36.13135 80 -1.824 7.89823 1.000000
68.92555 35.90656 80 -1.293 7.94098 1.000000
68.92849 35.68180 80 -2.692 7.82840 1.000000
68.93141 35.45705 80 -2.365 7.85477 1.000000
68.93490 35.18739 80 0.34 8.07231 1.000000
68.93836 34.91776 80 2.132 8.21649 0.833333
68.94236 34.60326 80 2.389 8.23718 1.000000
68.94634 34.28883 80 -0.563 7.99974 0.500000
68.95029 33.97449 80 -0.416 8.01151 0.333333
68.95420 33.66023 80 -0.034 8.04229 0.000000
68.95809 33.34607 80 0.002 8.04517 0.000000
68.96194 33.03203 80 0.001 8.04511 0.000000
69.15085 41.03123 80 0 8.04500 0.000000
69.15428 40.71719 80 0 8.04498 0.000000
69.15767 40.40304 80 0 8.04503 0.000000
69.16103 40.08879 80 0.008 8.04566 0.000000
69.16437 39.77445 80 0.009 8.04569 0.333333
69.16767 39.46002 80 -0.255 8.02445 0.500000
69.17095 39.14552 80 -0.887 7.97363 0.833333
69.17373 38.87590 80 -0.21 8.02813 1.000000
69.17650 38.60623 80 0.533 8.08786 1.000000
69.17879 38.38148 80 -0.244 8.02541 1.000000
69.18106 38.15671 80 0.334 8.07190 1.000000
69.18332 37.93193 80 0.893 8.11682 1.000000
69.18557 37.70713 80 0.812 8.11030 1.000000
69.18780 37.48231 80 0.305 8.06954 1.000000
69.19002 37.25750 80 0.835 8.11220 1.000000
69.19223 37.03267 80 1.418 8.15906 1.000000
69.19442 36.80785 80 1.042 8.12884 1.000000
69.19660 36.58303 80 -0.164 8.03180 1.000000
69.19877 36.35822 80 -1.055 7.96012 1.000000
69.20093 36.13341 80 -0.56 7.99991 1.000000
69.20307 35.90862 80 -1.962 7.88719 1.000000
69.20520 35.68385 80 -5.138 7.63168 1.000000
69.20732 35.45910 80 -3.801 7.73917 1.000000
69.20985 35.18943 80 0.345 8.07278 1.000000
69.21236 34.91980 80 2.201 8.22205 1.000000
69.21526 34.60529 80 1.354 8.15389 0.833333
69.21815 34.29085 80 0.216 8.06235 0.500000
69.22101 33.97649 80 -0.232 8.02635 0.333333
69.22385 33.66223 80 -0.024 8.04310 0.000000
69.22667 33.34807 80 0.001 8.04512 0.000000
69.22946 33.03401 80 0.001 8.04510 0.000000
69.44816 41.03273 80 0 8.04500 0.000000
69.45029 40.71869 80 0 8.04499 0.000000
69.45240 40.40453 80 0.001 8.04510 0.000000
69.45449 40.09028 80 0.008 8.04568 0.000000
69.45656 39.77593 80 -0.015 8.04383 0.000000
69.45861 39.46149 80 -0.396 8.01316 0.500000
69.46065 39.14699 80 -0.917 7.97121 0.694444
69.46238 38.87736 80 0.288 8.06817 1.000000
69.46409 38.60769 80 1.033 8.12810 1.000000
69.46552 38.38293 80 0.609 8.09397 1.000000
69.46693 38.15816 80 0.449 8.08114 1.000000
69.46833 37.93337 80 1.166 8.13884 1.000000
69.46973 37.70856 80 1.345 8.15323 1.000000
69.47112 37.48375 80 0.938 8.12049 1.000000
69.47250 37.25892 80 2.659 8.25895 1.000000
69.47387 37.03410 80 3.083 8.29302 1.000000
69.47523 36.80927 80 2.653 8.25847 1.000000
69.47658 36.58445 80 1.369 8.15512 1.000000
69.47793 36.35963 80 -0.163 8.03190 1.000000
69.47927 36.13482 80 -0.783 7.98200 1.000000
69.48060 35.91003 80 -4.436 7.68816 1.000000
69.48193 35.68525 80 -6.985 7.48307 1.000000
69.48324 35.46049 80 -3.713 7.74633 1.000000
69.48481 35.19082 80 -0.111 8.03611 1.000000
69.48637 34.92118 80 0.821 8.11105 0.888889
69.48818 34.60667 80 0.38 8.07561 0.833333
69.48997 34.29222 80 0.172 8.05880 0.333333
69.49175 33.97786 80 0.048 8.04884 0.166667
69.49351 33.66359 80 -0.005 8.04459 0.000000
69.49526 33.34942 80 0 8.04501 0.000000
69.49700 33.03537 80 0.001 8.04505 0.000000
69.74548 41.03353 80 0 8.04500 0.000000
69.74631 40.71949 80 0 8.04501 0.000000
69.74713 40.40533 80 0.002 8.04517 0.000000
69.74795 40.09107 80 0.009 8.04571 0.000000
69.74876 39.77671 80 -0.044 8.04146 0.000000
69.74956 39.46228 80 -0.631 7.99427 0.527778
69.75035 39.14777 80 -0.714 7.98758 0.666667
69.75103 38.87813 80 1.235 8.14435 1.000000
69.75170 38.60846 80 1.775 8.18779 1.000000
69.75225 38.38371 80 0.375 8.07516 1.000000
69.75280 38.15893 80 1.012 8.12638 1.000000
69.75335 37.93414 80 1.606 8.17418 1.000000
69.75390 37.70933 80 2.793 8.26970 1.000000
69.75444 37.48451 80 3.628 8.33690 1.000000
69.75498 37.25968 80 4.452 8.40318 1.000000
69.75551 37.03486 80 3.896 8.35840 1.000000
69.75604 36.81003 80 3.08 8.29279 1.000000
69.75657 36.58520 80 2.728 8.26449 1.000000
69.75710 36.36038 80 0.977 8.12361 1.000000
69.75762 36.13557 80 -4.535 7.68014 1.000000
69.75814 35.91077 80 -8.556 7.35667 1.000000
69.75866 35.68599 80 -6.225 7.54417 1.000000
69.75917 35.46124 80 -1.5 7.92435 1.000000
69.75978 35.19156 80 1.962 8.20286 1.000000
69.76039 34.92192 80 1.412 8.15858 1.000000
69.76110 34.60740 80 0.115 8.05424 0.722222
69.76179 34.29296 80 0.222 8.06288 0.500000
69.76249 33.97859 80 0.01 8.04581 0.000000
69.76318 33.66432 80 -0.002 8.04484 0.000000
69.76386 33.35015 80 -0.001 8.04493 0.000000
69.76454 33.03609 80 0 8.04502 0.000000
70.04280 41.03363 80 0 8.04500 0.000000
70.04233 40.71958 80 0 8.04502 0.000000
70.04187 40.40543 80 0.003 8.04524 0.000000
70.04141 40.09116 80 0.009 8.04572 0.000000
70.04096 39.77681 80 -0.068 8.03952 0.000000
70.04051 39.46237 80 -0.665 7.99148 0.527778
70.04006 39.14786 80 0.135 8.05587 0.666667
70.03968 38.87823 80 1.767 8.18712 1.000000
70.03930 38.60856 80 1.469 8.16318 1.000000
70.03899 38.38380 80 2.016 8.20720 1.000000
70.03868 38.15902 80 1.056 8.12995 1.000000
70.03837 37.93423 80 3.144 8.29791 1.000000
70.03807 37.70942 80 3.776 8.34880 1.000000
70.03776 37.48460 80 2.675 8.26018 1.000000
70.03746 37.25978 80 3.532 8.32915 1.000000
70.03716 37.03495 80 4.373 8.39677 1.000000
70.03686 36.81012 80 3.975 8.36480 1.000000
70.03656 36.58529 80 4.212 8.38382 1.000000
70.03627 36.36047 80 0.277 8.06725 1.000000
70.03597 36.13566 80 -7.663 7.42855 1.000000
70.03568 35.91087 80 -9.586 7.27383 1.000000
70.03539 35.68609 80 -5.398 7.61072 1.000000
70.03510 35.46133 80 -0.428 8.01057 1.000000
70.03476 35.19165 80 3.586 8.33348 0.833333
70.03441 34.92201 80 2.587 8.25314 0.833333
70.03402 34.60749 80 1.068 8.13091 0.722222
70.03362 34.29305 80 0.067 8.05038 0.250000
70.03323 33.97868 80 0.003 8.04523 0.000000
70.03285 33.66441 80 -0.006 8.04453 0.000000
70.03246 33.35024 80 -0.001 8.04492 0.000000
70.03208 33.03618 80 0 8.04500 0.000000
70.34012 41.03303 80 0 8.04500 0.000000
70.33836 40.71898 80 0 8.04503 0.000000
70.33661 40.40483 80 0.004 8.04530 0.000000
70.33488 40.09057 80 0.005 8.04541 0.000000
70.33316 39.77622 80 -0.092 8.03763 0.083333
70.33145 39.46178 80 -0.736 7.98578 0.527778
70.32977 39.14727 80 0.851 8.11344 0.833333
70.32833 38.87764 80 2.2 8.22202 1.000000
70.32691 38.60797 80 1.708 8.18244 1.000000
70.32573 38.38322 80 2.594 8.25371 1.000000
70.32456 38.15844 80 2.288 8.22906 1.000000
70.32339 37.93365 80 2.747 8.26603 1.000000
70.32224 37.70884 80 3.007 8.28691 1.000000
70.32108 37.48403 80 2.809 8.27099 1.000000
70.31994 37.25920 80 3.112 8.29539 1.000000
70.31880 37.03438 80 3.724 8.34463 1.000000
70.31767 36.80955 80 3.912 8.35974 1.000000
70.31655 36.58472 80 4.822 8.43294 1.000000
70.31543 36.35990 80 0.845 8.11295 1.000000
70.31432 36.13510 80 -6.633 7.51141 1.000000
70.31322 35.91030 80 -8.735 7.34226 1.000000
70.31212 35.68552 80 -4.785 7.66005 0.972222
70.31103 35.46077 80 -0.611 7.99586 0.833333
70.30973 35.19109 80 2.515 8.24730 0.805556
70.30843 34.92145 80 2.495 8.24569 0.666667
70.30694 34.60694 80 2.134 8.21670 0.833333
70.30545 34.29249 80 0.813 8.11041 0.500000
70.30398 33.97813 80 0.018 8.04646 0.000000
70.30251 33.66386 80 -0.007 8.04445 0.000000
70.30106 33.34969 80 -0.001 8.04492 0.000000
70.29962 33.03563 80 0 8.04499 0.000000
70.63743 41.03172 80 0 8.04500 0.000000
70.63437 40.71768 80 0.001 8.04505 0.000000
70.63134 40.40353 80 0.005 8.04537 0.000000
70.62833 40.08928 80 -0.005 8.04458 0.000000
70.62535 39.77493 80 -0.133 8.03433 0.222222
70.62240 39.46050 80 -0.618 7.99532 0.500000
70.61947 39.14600 80 1.128 8.13578 1.000000
70.61698 38.87637 80 1.926 8.19995 1.000000
70.61451 38.60671 80 1.998 8.20572 1.000000
70.61246 38.38196 80 2.522 8.24791 1.000000
70.61043 38.15719 80 1.495 8.16531 1.000000
70.60841 37.93240 80 2.468 8.24358 1.000000
70.60640 37.70760 80 3.383 8.31715 1.000000
70.60440 37.48278 80 3.353 8.31475 1.000000
70.60242 37.25796 80 2.978 8.28458 1.000000
70.60044 37.03314 80 2.662 8.25918 1.000000
70.59848 36.80831 80 3.154 8.29874 1.000000
70.59653 36.58349 80 3.204 8.30277 1.000000
70.59459 36.35868 80 0.113 8.05406 1.000000
70.59267 36.13387 80 -5.924 7.56842 1.000000
70.59075 35.90908 80 -6.469 7.52459 1.000000
70.58885 35.68431 80 -3.022 7.80188 0.694444
70.58695 35.45955 80 -0.681 7.99018 0.666667
70.58469 35.18988 80 1.109 8.13422 0.500000
70.58245 34.92025 80 0.46 8.08197 0.333333
70.57985 34.60574 80 1.608 8.17432 0.500000
70.57727 34.29130 80 0.28 8.06750 0.333333
70.57472 33.97694 80 0.011 8.04585 0.000000
70.57218 33.66268 80 -0.006 8.04455 0.000000
70.56966 33.34851 80 -0.001 8.04493 0.000000
70.56716 33.03446 80 0 8.04499 0.000000
70.93473 41.02971 80 0 8.04500 0.000000
70.93037 40.71568 80 0.001 8.04510 0.000000
70.92605 40.40154 80 0.006 8.04547 0.000000
70.92177 40.08730 80 -0.013 8.04393 0.000000
70.91753 39.77296 80 -0.319 8.01932 0.500000
70.91332 39.45854 80 -0.483 8.00615 0.666667
70.90915 39.14404 80 1.525 8.16771 1.000000
70.90561 38.87442 80 2.143 8.21741 0.972222
70.90209 38.60476 80 2.264 8.22712 1.000000
70.89918 38.38002 80 1.257 8.14613 1.000000
70.89628 38.15526 80 1.252 8.14574 0.944444
70.89341 37.93047 80 2.184 8.22068 1.000000
70.89055 37.70568 80 0.635 8.09611 1.000000
70.88770 37.48087 80 0.402 8.07735 1.000000
70.88488 37.25605 80 0.25 8.06512 1.000000
70.88207 37.03124 80 -1.004 7.96421 1.000000
70.87928 36.80642 80 -1.123 7.95462 1.000000
70.87650 36.58160 80 -0.5 8.00478 1.000000
70.87374 36.35679 80 -2.496 7.84418 1.000000
70.87100 36.13199 80 -6.224 7.54431 1.000000
70.86827 35.90721 80 -5.377 7.61243 0.972222
70.86556 35.68244 80 -2.96 7.80683 0.666667
70.86286 35.45769 80 -0.347 8.01707 0.555556
70.85965 35.18802 80 0.086 8.05195 0.194444
70.85645 34.91840 80 0.072 8.05083 0.333333
70.85276 34.60389 80 0.097 8.05276 0.333333
70.84908 34.28946 80 0.075 8.05102 0.166667
70.84544 33.97511 80 -0.004 8.04470 0.000000
70.84183 33.66085 80 -0.003 8.04474 0.000000
70.83824 33.34670 80 0 8.04496 0.000000
70.83468 33.03265 80 0 8.04500 0.000000
71.29146 41.02638 80 0 8.04503 0.000000
71.28555 40.71236 80 0.002 8.04518 0.000000
71.27969 40.39823 80 0.006 8.04547 0.000000
71.27388 40.08400 80 -0.042 8.04166 0.111111
71.26812 39.76968 80 -0.274 8.02298 0.500000
71.26241 39.45527 80 -0.029 8.04263 0.777778
71.25675 39.14079 80 0.896 8.11705 1.000000
71.25194 38.87118 80 1.218 8.14301 1.000000
71.24717 38.60154 80 0.382 8.07576 1.000000
71.24322 38.37680 80 -0.613 7.99572 1.000000
71.23929 38.15205 80 0.9 8.11741 1.000000
71.23538 37.92727 80 0.006 8.04552 1.000000
71.23150 37.70249 80 -3.064 7.79848 1.000000
71.22765 37.47769 80 -5.683 7.58784 1.000000
71.22381 37.25288 80 -5.764 7.58129 1.000000
71.22000 37.02807 80 -5.937 7.56735 1.000000
71.21621 36.80326 80 -4.101 7.71511 1.000000
71.21245 36.57846 80 -0.92 7.97098 1.000000
71.20870 36.35366 80 -2.801 7.81967 1.000000
71.20498 36.12887 80 -5.102 7.63455 0.833333
71.20128 35.90409 80 -3.867 7.73387 0.666667
71.19760 35.67933 80 -1.276 7.94234 0.500000
71.19394 35.45459 80 -0.007 8.04443 0.250000
71.18957 35.18494 80 0.026 8.04705 0.000000
71.18524 34.91532 80 -0.006 8.04454 0.000000
71.18022 34.60083 80 -0.011 8.04414 0.000000
71.17524 34.28641 80 -0.006 8.04454 0.000000
71.17030 33.97207 80 -0.003 8.04477 0.000000
71.16539 33.65783 80 -0.001 8.04491 0.000000
71.16053 33.34368 80 0 8.04498 0.000000
71.15570 33.02965 80 0 8.04500 0.000000
71.64815 41.02203 80 0.001 8.04504 0.000000
71.64068 40.70803 80 0.003 8.04523 0.000000
71.63328 40.39392 80 0.004 8.04534 0.000000
71.62594 40.07971 80 -0.145 8.03337 0.277778
71.61867 39.76540 80 -0.905 7.97221 0.500000
71.61146 39.45102 80 -0.442 8.00941 0.972222
71.60431 39.13655 80 0.121 8.05477 0.916667
71.59824 38.86696 80 -0.834 7.97793 1.000000
71.59221 38.59733 80 -2.224 7.86609 1.000000
71.58722 38.37261 80 -2.649 7.83188 1.000000
71.58226 38.14787 80 -2.328 7.85775 1.000000
71.57733 37.92311 80 -1.894 7.89264 1.000000
71.57243 37.69833 80 -5.449 7.60659 1.000000
71.56756 37.47354 80 -8.528 7.35893 1.000000
71.56271 37.24875 80 -6.664 7.50890 1.000000
71.55790 37.02395 80 -2.875 7.81367 1.000000
71.55311 36.79916 80 -0.15 8.03294 1.000000
71.54836 36.57436 80 -1.749 7.90431 1.000000
71.54363 36.34958 80 -3.363 7.77446 1.000000
71.53893 36.12480 80 -2.497 7.84410 0.555556
71.53425 35.90003 80 -1.447 7.92856 0.527778
71.52960 35.67528 80 -0.14 8.03373 0.083333
71.52498 35.45056 80 0.014 8.04614 0.000000
71.51947 35.18092 80 0.013 8.04605 0.000000
71.51400 34.91131 80 -0.002 8.04486 0.000000
71.50766 34.59684 80 -0.004 8.04471 0.000000
71.50137 34.28244 80 -0.002 8.04481 0.000000
71.49512 33.96811 80 -0.001 8.04492 0.000000
71.48893 33.65388 80 0 8.04498 0.000000
71.48278 33.33975 80 0 8.04500 0.000000
71.47668 33.02573 80 0 8.04500 0.000000
72.06423 41.01568 80 0 8.04503 0.000000
72.05494 40.70171 80 0.002 8.04519 0.000000
72.04574 40.38763 80 0.004 8.04534 0.000000
72.03662 40.07344 80 -0.133 8.03428 0.222222
72.02758 39.75916 80 -1.193 7.94904 0.472222
72.01863 39.44480 80 -1.222 7.94668 0.861111
72.00975 39.13037 80 -0.708 7.98804 0.833333
72.00220 38.86080 80 -2.27 7.86241 0.944444
71.99470 38.59119 80 -3.319 7.77797 0.944444
71.98850 38.36648 80 -3.514 7.76229 0.944444
71.98233 38.14176 80 -2.874 7.81382 0.916667
71.97621 37.91702 80 -3.413 7.77041 0.944444
71.97012 37.69226 80 -4.784 7.66012 0.916667
71.96406 37.46749 80 -5.482 7.60397 1.000000
71.95804 37.24272 80 -2.884 7.81302 1.000000
71.95206 37.01794 80 -0.314 8.01973 1.000000
71.94611 36.79316 80 -1.705 7.90782 1.000000
71.94020 36.56838 80 -3.83 7.73690 1.000000
71.93432 36.34361 80 -2.597 7.83606 0.500000
71.92848 36.11885 80 -0.846 7.97697 0.500000
71.92267 35.89410 80 -0.067 8.03961 0.250000
71.91689 35.66937 80 0.011 8.04585 0.138889
71.91115 35.44466 80 0.017 8.04640 0.000000
71.90430 35.17504 80 0.004 8.04535 0.000000
71.89750 34.90546 80 0 8.04499 0.000000
71.88962 34.59101 80 0 8.04497 0.000000
71.88180 34.27663 80 0 8.04499 0.000000
71.87404 33.96233 80 0 8.04499 0.000000
71.86635 33.64812 80 0 8.04499 0.000000
71.85871 33.33402 80 0 8.04501 0.000000
71.85112 33.02002 80 0 8.04501 0.000000
72.48022 41.00795 80 0 8.04502 0.000000
72.46912 40.69402 80 0.001 8.04511 0.000000
72.45812 40.37997 80 0.005 8.04541 0.000000
72.44722 40.06582 80 -0.019 8.04347 0.000000
72.43642 39.75157 80 -0.042 8.04165 0.333333
72.42571 39.43724 80 -0.449 8.00888 0.500000
72.41510 39.12284 80 -0.839 7.97749 0.500000
72.40608 38.85330 80 -1.93 7.88975 0.500000
72.39712 38.58371 80 -2.47 7.84626 0.500000
72.38971 38.35903 80 -1.887 7.89316 0.527778
72.38234 38.13433 80 -1.22 7.94681 0.611111
72.37501 37.90961 80 -1.086 7.95766 0.722222
72.36773 37.68488 80 -1.724 7.90627 0.694444
72.36050 37.46013 80 -1.518 7.92286 1.000000
72.35331 37.23538 80 -1.35 7.93639 1.000000
72.34615 37.01062 80 -2.703 7.82757 1.000000
72.33905 36.78586 80 -3.514 7.76230 0.666667
72.33198 36.56111 80 -1.158 7.95183 0.361111
72.32495 36.33636 80 -0.615 7.99554 0.333333
72.31797 36.11162 80 0.005 8.04537 0.166667
72.31103 35.88689 80 0.028 8.04727 0.027778
72.30412 35.66218 80 0.018 8.04645 0.000000
72.29726 35.43749 80 0.005 8.04542 0.000000
72.28907 35.16790 80 0.001 8.04506 0.000000
72.28094 34.89834 80 0 8.04499 0.000000
72.27152 34.58392 80 0 8.04500 0.000000
72.26218 34.26956 80 0 8.04500 0.000000
72.25290 33.95529 80 0 8.04499 0.000000
72.24370 33.64111 80 0 8.04500 0.000000
72.23457 33.32704 80 0 8.04501 0.000000
72.22551 33.01307 80 0 8.04500 0.000000
72.89610 40.99885 80 0 8.04501 0.000000
72.88320 40.68496 80 0 8.04504 0.000000
72.87040 40.37095 80 0.003 8.04525 0.000000
72.85773 40.05683 80 0.011 8.04586 0.000000
72.84516 39.74263 80 0.01 8.04582 0.000000
72.83271 39.42834 80 -0.014 8.04386 0.166667
72.82036 39.11397 80 -0.062 8.04000 0.000000
72.80987 38.84446 80 -0.211 8.02804 0.333333
72.79945 38.57491 80 -0.214 8.02776 0.166667
72.79082 38.35026 80 -0.14 8.03374 0.222222
72.78225 38.12558 80 -0.02 8.04343 0.166667
72.77373 37.90089 80 -0.014 8.04388 0.194444
72.76527 37.67618 80 -0.069 8.03946 0.333333
72.75685 37.45146 80 -0.159 8.03221 0.333333
72.74848 37.22673 80 -1.363 7.93538 0.500000
72.74017 37.00200 80 -0.647 7.99292 0.333333
72.73190 36.77727 80 -0.388 8.01377 0.333333
72.72368 36.55254 80 -0.217 8.02758 0.333333
72.71551 36.32781 80 -0.007 8.04448 0.138889
72.70738 36.10310 80 0.023 8.04682 0.000000
72.69930 35.87840 80 0.017 8.04634 0.000000
72.69127 35.65371 80 0.004 8.04536 0.000000
72.68329 35.42905 80 0 8.04504 0.000000
72.67376 35.15948 80 0 8.04499 0.000000
72.66430 34.88995 80 0 8.04499 0.000000
72.65335 34.57556 80 0 8.04499 0.000000
72.64248 34.26124 80 0 8.04500 0.000000
72.63169 33.94701 80 0 8.04500 0.000000
72.62099 33.63286 80 0 8.04500 0.000000
72.61037 33.31881 80 0 8.04500 0.000000
72.59982 33.00488 80 0 8.04500 0.000000
73.31187 40.98838 80 0 8.04500 0.000000
73.29716 40.67453 80 0 8.04501 0.000000
73.28257 40.36056 80 0 8.04503 0.000000
73.26812 40.04650 80 0.002 8.04520 0.000000
73.25379 39.73233 80 0.006 8.04551 0.000000
73.23959 39.41809 80 0.012 8.04593 0.000000
73.22552 39.10376 80 0.016 8.04628 0.000000
73.21355 38.83429 80 0.02 8.04664 0.000000
73.20167 38.56478 80 0.026 8.04707 0.000000
73.19184 38.34015 80 0.029 8.04735 0.000000
73.18207 38.11551 80 0.03 8.04743 0.000000
73.17235 37.89085 80 0.029 8.04737 0.000000
73.16270 37.66617 80 0.03 8.04745 0.000000
73.15310 37.44148 80 -0.002 8.04486 0.027778
73.14356 37.21678 80 -0.046 8.04130 0.027778
73.13408 36.99208 80 -0.019 8.04345 0.000000
73.12465 36.76737 80 0.02 8.04660 0.000000
73.11528 36.54267 80 0.021 8.04666 0.000000
73.10596 36.31798 80 0.015 8.04623 0.000000
73.09670 36.09329 80 0.009 8.04571 0.000000
73.08749 35.86862 80 0.003 8.04522 0.000000
73.07833 35.64396 80 0 8.04501 0.000000
73.06923 35.41933 80 0 8.04497 0.000000
73.05837 35.14979 80 0 8.04501 0.000000
73.04758 34.88030 80 0 8.04502 0.000000
73.03509 34.56595 80 0 8.04500 0.000000
73.02270 34.25167 80 0 8.04500 0.000000
73.01040 33.93747 80 0 8.04501 0.000000
72.99820 33.62336 80 0 8.04500 0.000000
72.98608 33.30935 80 0 8.04500 0.000000
72.97406 32.99545 80 0 8.04500 0.000000
73.72751 40.97653 80 0 8.04499 0.000000
73.71098 40.66273 80 0 8.04499 0.000000
73.69461 40.34882 80 0 8.04498 0.000000
73.67838 40.03480 80 0 8.04499 0.000000
73.66230 39.72069 80 0.001 8.04505 0.000000
73.64635 39.40649 80 0.002 8.04514 0.000000
73.63055 39.09222 80 0.004 8.04529 0.000000
73.61711 38.82279 80 0.006 8.04550 0.000000
73.60378 38.55332 80 0.007 8.04558 0.000000
73.59274 38.32873 80 0.006 8.04549 0.000000
73.58177 38.10412 80 0.004 8.04533 0.000000
73.57086 37.87949 80 0.003 8.04524 0.000000
73.56002 37.65484 80 0.005 8.04538 0.000000
73.54924 37.43019 80 0.009 8.04571 0.000000
73.53853 37.20552 80 0.013 8.04601 0.000000
73.52788 36.98085 80 0.014 8.04612 0.000000
73.51730 36.75618 80 0.013 8.04601 0.000000
73.50678 36.53152 80 0.009 8.04569 0.000000
73.49631 36.30685 80 0.004 8.04532 0.000000
73.48591 36.08220 80 0.001 8.04509 0.000000
73.47557 35.85756 80 0 8.04502 0.000000
73.46529 35.63293 80 0 8.04498 0.000000
73.45507 35.40833 80 0 8.04496 0.000000
73.44287 35.13883 80 0 8.04501 0.000000
73.43076 34.86938 80 0 8.04502 0.000000
73.41674 34.55507 80 0 8.04500 0.000000
73.40282 34.24083 80 0 8.04499 0.000000
73.38901 33.92668 80 0 8.04500 0.000000
73.37531 33.61261 80 0 8.04500 0.000000
73.36171 33.29865 80 0 8.04500 0.000000
73.34821 32.98479 80 0 8.04500 0.000000
74.14299 40.96331 80 0 8.04498 0.000000
74.12466 40.64957 80 0 8.04499 0.000000
74.10650 40.33572 80 0 8.04500 0.000000
74.08850 40.02176 80 0 8.04502 0.000000
74.07066 39.70770 80 0 8.04502 0.000000
74.05298 39.39356 80 0 8.04503 0.000000
74.03545 39.07934 80 0.001 8.04506 0.000000
74.02054 38.80996 80 0.001 8.04505 0.000000
74.00575 38.54053 80 0.001 8.04505 0.000000
73.99350 38.31598 80 0 8.04504 0.000000
73.98133 38.09141 80 0 8.04502 0.000000
73.96924 37.86682 80 0 8.04499 0.000000
73.95721 37.64221 80 0 8.04502 0.000000
73.94526 37.41759 80 0.001 8.04512 0.000000
73.93338 37.19296 80 0.003 8.04522 0.000000
73.92157 36.96833 80 0.003 8.04524 0.000000
73.90983 36.74370 80 0.002 8.04518 0.000000
73.89815 36.51907 80 0.001 8.04511 0.000000
73.88655 36.29444 80 0.001 8.04505 0.000000
73.87501 36.06982 80 0 8.04502 0.000000
73.86354 35.84522 80 0 8.04500 0.000000
73.85213 35.62063 80 0 8.04499 0.000000
73.84079 35.39606 80 0 8.04498 0.000000
73.82727 35.12661 80 0 8.04499 0.000000
73.81383 34.85719 80 0 8.04500 0.000000
73.79828 34.54294 80 0 8.04499 0.000000
73.78284 34.22875 80 0 8.04499 0.000000
73.76752 33.91464 80 0 8.04500 0.000000
73.75232 33.60062 80 0 8.04500 0.000000
73.73723 33.28670 80 0 8.04500 0.000000
73.72226 32.97289 80 0 8.04500 0.000000
65.64546 40.96051 100 0 8.04749 0.000000
65.66415 40.64678 100 0 8.04750 0.000000
65.68267 40.33293 100 0 8.04752 0.000000
65.70103 40.01898 100 0 8.04751 0.000000
65.71922 39.70494 100 0 8.04751 0.000000
65.73725 39.39081 100 0 8.04746 0.000000
65.75512 39.07660 100 0 8.04751 0.000000
65.77032 38.80723 100 0 8.04752 0.000000
65.78540 38.53781 100 -0.001 8.04746 0.000000
65.79789 38.31327 100 0 8.04749 0.000000
65.81030 38.08871 100 0 8.04751 0.000000
65.82264 37.86412 100 0 8.04752 0.000000
65.83490 37.63953 100 0 8.04750 0.000000
65.84708 37.41491 100 0 8.04748 0.000000
65.85920 37.19029 100 0 8.04749 0.000000
65.87124 36.96567 100 0 8.04750 0.000000
65.88322 36.74104 100 0 8.04751 0.000000
65.89512 36.51642 100 0 8.04751 0.000000
65.90695 36.29180 100 0 8.04750 0.000000
65.91872 36.06719 100 0 8.04750 0.000000
65.93041 35.84260 100 0 8.04750 0.000000
65.94204 35.61802 100 0 8.04750 0.000000
65.95361 35.39345 100 0 8.04750 0.000000
65.96740 35.12401 100 0 8.04750 0.000000
65.98110 34.85461 100 0 8.04750 0.000000
65.99696 34.54036 100 0 8.04750 0.000000
66.01270 34.22618 100 0 8.04750 0.000000
66.02832 33.91208 100 0 8.04750 0.000000
66.04382 33.59807 100 0 8.04750 0.000000
66.05921 33.28416 100 0 8.04750 0.000000
66.07448 32.97036 100 0 8.04750 0.000000
66.06091 40.97400 100 0 8.04749 0.000000
66.07780 40.66021 100 0 8.04749 0.000000
66.09453 40.34631 100 0 8.04749 0.000000
66.11111 40.03230 100 0 8.04749 0.000000
66.12755 39.71820 100 -0.001 8.04743 0.000000
66.14384 39.40401 100 -0.002 8.04736 0.000000
66.15999 39.08975 100 -0.001 8.04745 0.000000
66.17372 38.82033 100 0.001 8.04757 0.000000
66.18735 38.55087 100 0.001 8.04758 0.000000
66.19863 38.32629 100 0 8.04753 0.000000
66.20984 38.10168 100 0 8.04752 0.000000
66.22098 37.87706 100 0.001 8.04755 0.000000
66.23206 37.65242 100 0 8.04751 0.000000
66.24307 37.42777 100 0 8.04749 0.000000
66.25402 37.20312 100 0 8.04752 0.000000
66.26490 36.97845 100 0 8.04753 0.000000
66.27572 36.75379 100 0 8.04752 0.000000
66.28647 36.52913 100 0 8.04752 0.000000
66.29716 36.30447 100 0 8.04752 0.000000
66.30779 36.07983 100 0 8.04751 0.000000
66.31836 35.85519 100 0 8.04751 0.000000
66.32886 35.63058 100 0 8.04751 0.000000
66.33931 35.40598 100 0 8.04751 0.000000
66.35177 35.13649 100 0 8.04751 0.000000
66.36414 34.86704 100 0 8.04750 0.000000
66.37847 34.55274 100 0 8.04750 0.000000
66.39270 34.23852 100 0 8.04750 0.000000
66.40681 33.92437 100 0 8.04750 0.000000
66.42081 33.61031 100 0 8.04750 0.000000
66.43471 33.29636 100 0 8.04750 0.000000
66.44850 32.98251 100 0 8.04750 0.000000
66.47652 40.98612 100 0 8.04748 0.000000
66.49160 40.67228 100 -0.001 8.04745 0.000000
66.50654 40.35832 100 -0.002 8.04737 0.000000
66.52135 40.04427 100 -0.002 8.04734 0.000000
66.53603 39.73011 100 -0.002 8.04737 0.166667
66.55057 39.41588 100 -0.034 8.04480 0.166667
66.56500 39.10156 100 -0.006 8.04699 0.111111
66.57726 38.83210 100 0.002 8.04765 0.055556
66.58943 38.56259 100 0.005 8.04788 0.000000
66.59950 38.33798 100 0.003 8.04775 0.000000
66.60951 38.11334 100 0.001 8.04759 0.000000
66.61947 37.88868 100 0.001 8.04754 0.000000
66.62936 37.66401 100 0.001 8.04759 0.000000
66.63919 37.43932 100 0.002 8.04766 0.000000
66.64896 37.21463 100 0.002 8.04767 0.000000
66.65868 36.98994 100 0.002 8.04763 0.000000
66.66834 36.76524 100 0 8.04751 0.000000
66.67794 36.54054 100 -0.001 8.04738 0.000000
66.68749 36.31586 100 -0.002 8.04738 0.000000
66.69698 36.09118 100 -0.001 8.04742 0.000000
66.70642 35.86651 100 -0.001 8.04744 0.000000
66.71580 35.64186 100 -0.001 8.04746 0.000000
66.72513 35.41723 100 0 8.04749 0.000000
66.73625 35.14770 100 0 8.04750 0.000000
66.74730 34.87822 100 0 8.04750 0.000000
66.76010 34.56387 100 0 8.04750 0.000000
66.77280 34.24960 100 0 8.04750 0.000000
66.78540 33.93541 100 0 8.04750 0.000000
66.79790 33.62131 100 0 8.04750 0.000000
66.81031 33.30731 100 0 8.04750 0.000000
66.82263 32.99342 100 0 8.04750 0.000000
66.89226 40.99687 100 0 8.04750 0.000000
66.90553 40.68298 100 -0.001 8.04743 0.000000
66.91868 40.36898 100 -0.002 8.04736 0.000000
66.93172 40.05487 100 0.02 8.04909 0.000000
66.94463 39.74068 100 0.045 8.05116 0.277778
66.95744 39.42639 100 -0.015 8.04629 0.333333
66.97013 39.11204 100 -0.054 8.04315 0.333333
66.98092 38.84253 100 -0.006 8.04705 0.222222
66.99163 38.57299 100 0.015 8.04868 0.166667
67.00049 38.34834 100 0.006 8.04802 0.000000
67.00931 38.12367 100 0.006 8.04802 0.000000
67.01806 37.89898 100 -0.006 8.04702 0.166667
67.02677 37.67428 100 -0.014 8.04639 0.166667
67.03542 37.44957 100 0.004 8.04783 0.000000
67.04402 37.22485 100 0.003 8.04775 0.000000
67.05257 37.00012 100 0.002 8.04765 0.000000
67.06107 36.77539 100 -0.003 8.04728 0.055556
67.06952 36.55067 100 -0.029 8.04514 0.166667
67.07793 36.32595 100 -0.022 8.04574 0.166667
67.08628 36.10124 100 -0.004 8.04719 0.000000
67.09458 35.87654 100 -0.001 8.04738 0.000000
67.10284 35.65186 100 -0.002 8.04737 0.000000
67.11105 35.42720 100 -0.002 8.04736 0.000000
67.12084 35.15764 100 -0.001 8.04739 0.000000
67.13056 34.88812 100 -0.001 8.04741 0.000000
67.14182 34.57374 100 -0.001 8.04743 0.000000
67.15300 34.25943 100 -0.001 8.04745 0.000000
67.16409 33.94520 100 0 8.04748 0.000000
67.17509 33.63106 100 0 8.04749 0.000000
67.18601 33.31702 100 0 8.04750 0.000000
67.19685 33.00309 100 0 8.04750 0.000000
67.30813 41.00624 100 0 8.04749 0.000000
67.31959 40.69231 100 -0.002 8.04737 0.000000
67.33094 40.37827 100 -0.002 8.04735 0.000000
67.34220 40.06413 100 0.104 8.05588 0.166667
67.35335 39.74989 100 0.651 8.09987 0.500000
67.36441 39.43557 100 -0.013 8.04647 0.527778
67.37537 39.12117 100 -0.19 8.03219 0.388889
67.38469 38.85164 100 -0.187 8.03248 0.333333
67.39394 38.58206 100 -0.085 8.04067 0.333333
67.40159 38.35738 100 -0.002 8.04736 0.055556
67.40920 38.13269 100 0.01 8.04831 0.166667
67.41676 37.90797 100 -0.064 8.04235 0.333333
67.42428 37.68324 100 -0.092 8.04009 0.333333
67.43175 37.45850 100 -0.062 8.04254 0.305556
67.43918 37.23375 100 -0.046 8.04379 0.166667
67.44657 37.00900 100 -0.035 8.04469 0.166667
67.45391 36.78425 100 -0.01 8.04673 0.250000
67.46120 36.55950 100 -0.04 8.04432 0.222222
67.46846 36.33475 100 -0.029 8.04516 0.222222
67.47567 36.11002 100 0.037 8.05049 0.222222
67.48284 35.88530 100 0.063 8.05253 0.111111
67.48997 35.66059 100 0.013 8.04858 0.083333
67.49706 35.43591 100 -0.006 8.04705 0.000000
67.50552 35.16632 100 -0.008 8.04686 0.000000
67.51391 34.89676 100 -0.008 8.04688 0.000000
67.52364 34.58235 100 -0.005 8.04707 0.000000
67.53329 34.26800 100 -0.002 8.04733 0.000000
67.54286 33.95374 100 0 8.04746 0.000000
67.55236 33.63956 100 0 8.04750 0.000000
67.56179 33.32549 100 0 8.04751 0.000000
67.57115 33.01153 100 0 8.04751 0.000000
67.72410 41.01424 100 0 8.04748 0.000000
67.73374 40.70028 100 -0.002 8.04732 0.000000
67.74331 40.38620 100 -0.005 8.04707 0.000000
67.75278 40.07202 100 0.076 8.05358 0.333333
67.76217 39.75775 100 0.593 8.09522 0.416667
67.77148 39.44340 100 -0.003 8.04725 0.666667
67.78071 39.12897 100 -1.257 7.94638 0.666667
67.78855 38.85940 100 -1.385 7.93605 0.472222
67.79634 38.58980 100 -0.244 8.02783 0.388889
67.80278 38.36510 100 -0.122 8.03768 0.555556
67.80919 38.14038 100 -0.01 8.04670 0.500000
67.81556 37.91564 100 -0.421 8.01358 0.500000
67.82188 37.69089 100 -0.856 7.97860 0.666667
67.82817 37.46613 100 -0.231 8.02891 0.361111
67.83443 37.24135 100 -0.111 8.03857 0.388889
67.84064 37.01658 100 -0.158 8.03481 0.500000
67.84682 36.79180 100 -0.215 8.03018 0.472222
67.85297 36.56703 100 -0.073 8.04161 0.333333
67.85907 36.34226 100 -0.044 8.04397 0.333333
67.86515 36.11751 100 0.507 8.08830 0.472222
67.87118 35.89276 100 0.465 8.08494 0.472222
67.87718 35.66804 100 0.035 8.05028 0.333333
67.88315 35.44333 100 -0.009 8.04681 0.000000
67.89027 35.17371 100 -0.005 8.04711 0.000000
67.89734 34.90414 100 0 8.04746 0.000000
67.90553 34.58969 100 0.005 8.04792 0.083333
67.91365 34.27532 100 0.013 8.04854 0.138889
67.92171 33.96102 100 -0.001 8.04740 0.000000
67.92971 33.64682 100 -0.001 8.04743 0.000000
67.93765 33.33272 100 0.001 8.04755 0.000000
67.94553 33.01873 100 0 8.04754 0.000000
68.14015 41.02087 100 0 8.04747 0.000000
68.14799 40.70688 100 -0.002 8.04734 0.000000
68.15575 40.39277 100 -0.008 8.04687 0.000000
68.16345 40.07856 100 0.044 8.05101 0.166667
68.17107 39.76426 100 0.561 8.09266 0.527778
68.17863 39.44988 100 0.397 8.07945 0.666667
68.18612 39.13542 100 -0.959 7.97035 0.833333
68.19249 38.86584 100 -0.962 7.97011 0.750000
68.19882 38.59621 100 -0.37 8.01771 0.666667
68.20405 38.37149 100 -0.255 8.02697 0.833333
68.20925 38.14675 100 -0.623 7.99738 0.638889
68.21442 37.92199 100 -1.435 7.93206 0.750000
68.21956 37.69722 100 -1.701 7.91061 0.722222
68.22467 37.47244 100 -1.321 7.94123 0.833333
68.22975 37.24765 100 -0.981 7.96858 0.722222
68.23479 37.02286 100 -0.895 7.97548 0.611111
68.23981 36.79806 100 -0.897 7.97529 0.777778
68.24480 36.57327 100 -0.79 7.98395 0.722222
68.24976 36.34849 100 -0.127 8.03730 0.861111
68.25469 36.12371 100 0.534 8.09048 0.833333
68.25959 35.89895 100 0.466 8.08498 0.611111
68.26446 35.67420 100 0.026 8.04956 0.333333
68.26931 35.44948 100 0.093 8.05495 0.250000
68.27509 35.17984 100 0.165 8.06076 0.333333
68.28083 34.91025 100 0.241 8.06689 0.333333
68.28748 34.59577 100 0.241 8.06693 0.333333
68.29407 34.28137 100 0.114 8.05667 0.305556
68.30062 33.96706 100 -0.04 8.04427 0.250000
68.30711 33.65283 100 -0.009 8.04677 0.000000
68.31356 33.33870 100 0.001 8.04756 0.000000
68.31996 33.02469 100 0.001 8.04756 0.000000
68.49683 41.02545 100 0 8.04749 0.000000
68.50311 40.71144 100 -0.001 8.04739 0.000000
68.50934 40.39732 100 -0.007 8.04697 0.000000
68.51550 40.08309 100 0.026 8.04957 0.055556
68.52161 39.76877 100 0.343 8.07509 0.500000
68.52767 39.45437 100 0.454 8.08406 0.666667
68.53368 39.13989 100 -0.466 8.01001 0.833333
68.53878 38.87029 100 -0.125 8.03745 0.694444
68.54385 38.60064 100 0.012 8.04849 0.694444
68.54804 38.37591 100 -0.113 8.03844 0.833333
68.55221 38.15116 100 -0.836 7.98023 0.833333
68.55636 37.92639 100 -1.593 7.91933 1.000000
68.56047 37.70160 100 -2.103 7.87826 1.000000
68.56457 37.47681 100 -2.189 7.87136 0.833333
68.56864 37.25201 100 -1.798 7.90283 0.805556
68.57268 37.02720 100 -1.915 7.89341 0.833333
68.57670 36.80239 100 -1.941 7.89127 0.805556
68.58070 36.57759 100 -1.942 7.89123 0.888889
68.58468 36.35279 100 -0.701 7.99113 0.944444
68.58863 36.12800 100 0.706 8.10433 0.833333
68.59256 35.90323 100 0.973 8.12583 0.805556
68.59646 35.67847 100 0.636 8.09871 0.611111
68.60035 35.45374 100 0.867 8.11725 0.500000
68.60498 35.18408 100 1.55 8.17227 0.611111
68.60958 34.91447 100 1.91 8.20118 0.583333
68.61491 34.59998 100 1.68 8.18271 0.500000
68.62019 34.28557 100 0.131 8.05808 0.333333
68.62544 33.97123 100 -0.214 8.03025 0.166667
68.63064 33.65699 100 -0.056 8.04300 0.083333
68.63581 33.34285 100 -0.002 8.04735 0.000000
68.64094 33.02881 100 0.002 8.04764 0.000000
68.85356 41.02903 100 0 8.04749 0.000000
68.85828 40.71500 100 -0.001 8.04743 0.000000
68.86296 40.40086 100 -0.004 8.04716 0.000000
68.86760 40.08662 100 0.012 8.04846 0.000000
68.87219 39.77228 100 0.083 8.05419 0.388889
68.87675 39.45786 100 0.011 8.04841 0.583333
68.88127 39.14337 100 -0.798 7.98328 0.833333
68.88511 38.87376 100 -0.539 8.00412 1.000000
68.88892 38.60410 100 -0.218 8.02996 1.000000
68.89207 38.37936 100 -0.345 8.01974 1.000000
68.89521 38.15459 100 -0.685 7.99239 1.000000
68.89833 37.92981 100 -0.593 7.99976 1.000000
68.90142 37.70502 100 -0.873 7.97721 1.000000
68.90450 37.48021 100 -1.884 7.89591 1.000000
68.90756 37.25540 100 -1.395 7.93522 0.805556
68.91061 37.03058 100 -1.931 7.89211 0.972222
68.91363 36.80577 100 -2.178 7.87225 0.944444
68.91664 36.58095 100 -1.89 7.89542 1.000000
68.91963 36.35615 100 -1.219 7.94936 0.944444
68.92260 36.13135 100 0.573 8.09363 1.000000
68.92555 35.90656 100 1.288 8.15119 1.000000
68.92849 35.68180 100 0.211 8.06445 1.000000
68.93141 35.45705 100 0.327 8.07383 1.000000
68.93490 35.18739 100 2.156 8.22098 1.000000
68.93836 34.91776 100 3.114 8.29813 0.750000
68.94236 34.60326 100 2.152 8.22072 0.916667
68.94634 34.28883 100 -0.091 8.04019 0.333333
68.95029 33.97449 100 -0.386 8.01644 0.333333
68.95420 33.66023 100 -0.126 8.03733 0.166667
68.95809 33.34607 100 -0.004 8.04721 0.000000
68.96194 33.03203 100 0.002 8.04767 0.000000
69.15085 41.03123 100 0 8.04750 0.000000
69.15428 40.71719 100 -0.001 8.04746 0.000000
69.15767 40.40304 100 -0.002 8.04736 0.000000
69.16103 40.08879 100 0.009 8.04823 0.000000
69.16437 39.77445 100 0.072 8.05327 0.388889
69.16767 39.46002 100 0.124 8.05750 0.527778
69.17095 39.14552 100 -0.624 7.99726 0.833333
69.17373 38.87590 100 -0.67 7.99358 0.916667
69.17650 38.60623 100 0.047 8.05125 1.000000
69.17879 38.38148 100 -0.21 8.03059 1.000000
69.18106 38.15671 100 -0.304 8.02303 1.000000
69.18332 37.93193 100 0.092 8.05486 1.000000
69.18557 37.70713 100 0.366 8.07698 1.000000
69.18780 37.48231 100 -0.699 7.99121 1.000000
69.19002 37.25750 100 -0.365 8.01816 1.000000
69.19223 37.03267 100 -0.437 8.01235 0.944444
69.19442 36.80785 100 -0.602 7.99909 0.833333
69.19660 36.58303 100 -0.791 7.98385 0.833333
69.19877 36.35822 100 -0.964 7.96995 1.000000
69.20093 36.13341 100 0.293 8.07106 1.000000
69.20307 35.90862 100 1.386 8.15905 1.000000
69.20520 35.68385 100 0.613 8.09686 1.000000
69.20732 35.45910 100 0.737 8.10678 1.000000
69.20985 35.18943 100 2.232 8.22713 1.000000
69.21236 34.91980 100 2.979 8.28723 1.000000
69.21526 34.60529 100 2.142 8.21988 0.666667
69.21815 34.29085 100 0.523 8.08958 0.500000
69.22101 33.97649 100 -0.276 8.02531 0.333333
69.22385 33.66223 100 -0.038 8.04447 0.000000
69.22667 33.34807 100 -0.002 8.04737 0.000000
69.22946 33.03401 100 0.002 8.04763 0.000000
69.44816 41.03273 100 0 8.04750 0.000000
69.45029 40.71869 100 0 8.04749 0.000000
69.45240 40.40453 100 0.001 8.04755 0.000000
69.45449 40.09028 100 0.009 8.04819 0.000000
69.45656 39.77593 100 0 8.04751 0.194444
69.45861 39.46149 100 -0.092 8.04008 0.666667
69.46065 39.14699 100 -0.692 7.99179 0.666667
69.46238 38.87736 100 0.508 8.08835 1.000000
69.46409 38.60769 100 1.279 8.15046 1.000000
69.46552 38.38293 100 0.989 8.12707 1.000000
69.46693 38.15816 100 0.466 8.08500 1.000000
69.46833 37.93337 100 0.721 8.10550 1.000000
69.46973 37.70856 100 1.233 8.14673 1.000000
69.47112 37.48375 100 0.98 8.12639 1.000000
69.47250 37.25892 100 1.555 8.17261 1.000000
69.47387 37.03410 100 0.774 8.10981 1.000000
69.47523 36.80927 100 0.188 8.06259 0.888889
69.47658 36.58445 100 -0.756 7.98669 0.944444
69.47793 36.35963 100 -1.491 7.92755 1.000000
69.47927 36.13482 100 -0.875 7.97709 1.000000
69.48060 35.91003 100 0.409 8.08042 1.000000
69.48193 35.68525 100 1.409 8.16092 1.000000
69.48324 35.46049 100 2.16 8.22129 1.000000
69.48481 35.19082 100 2.028 8.21074 0.944444
69.48637 34.92118 100 2.206 8.22504 0.888889
69.48818 34.60667 100 0.869 8.11741 0.833333
69.48997 34.29222 100 1.02 8.12960 0.500000
69.49175 33.97786 100 0.114 8.05664 0.166667
69.49351 33.66359 100 -0.006 8.04699 0.055556
69.49526 33.34942 100 -0.001 8.04743 0.000000
69.49700 33.03537 100 0.001 8.04755 0.000000
69.74548 41.03353 100 0 8.04750 0.000000
69.74631 40.71949 100 0 8.04751 0.000000
69.74713 40.40533 100 0.003 8.04773 0.000000
69.74795 40.09107 100 0.005 8.04791 0.000000
69.74876 39.77671 100 -0.07 8.04184 0.111111
69.74956 39.46228 100 -0.836 7.98025 0.666667
69.75035 39.14777 100 -0.355 8.01890 0.666667
69.75103 38.87813 100 1.531 8.17069 1.000000
69.75170 38.60846 100 2.429 8.24300 1.000000
69.75225 38.38371 100 2.077 8.21463 1.000000
69.75280 38.15893 100 1.034 8.13069 1.000000
69.75335 37.93414 100 1.579 8.17454 1.000000
69.75390 37.70933 100 2.723 8.26666 1.000000
69.75444 37.48451 100 2.994 8.28843 1.000000
69.75498 37.25968 100 2.726 8.26688 1.000000
69.75551 37.03486 100 1.274 8.14999 0.972222
69.75604 36.81003 100 0.361 8.07655 1.000000
69.75657 36.58520 100 -0.582 8.00065 1.000000
69.75710 36.36038 100 -1.812 7.90167 1.000000
69.75762 36.13557 100 -1.887 7.89561 1.000000
69.75814 35.91077 100 0.362 8.07667 1.000000
69.75866 35.68599 100 2.981 8.28740 1.000000
69.75917 35.46124 100 3.487 8.32813 1.000000
69.75978 35.19156 100 1.772 8.19014 1.000000
69.76039 34.92192 100 1.685 8.18310 0.944444
69.76110 34.60740 100 0.086 8.05445 0.805556
69.76179 34.29296 100 0.211 8.06452 0.500000
69.76249 33.97859 100 0.144 8.05908 0.277778
69.76318 33.66432 100 0.012 8.04844 0.000000
69.76386 33.35015 100 -0.002 8.04734 0.000000
69.76454 33.03609 100 0 8.04749 0.000000
70.04280 41.03363 100 0 8.04750 0.000000
70.04233 40.71958 100 0 8.04754 0.000000
70.04187 40.40543 100 0.004 8.04786 0.000000
70.04141 40.09116 100 0.004 8.04786 0.000000
70.04096 39.77681 100 -0.099 8.03955 0.222222
70.04051 39.46237 100 -0.813 7.98204 0.666667
70.04006 39.14786 100 0.314 8.07275 0.666667
70.03968 38.87823 100 1.695 8.18390 1.000000
70.03930 38.60856 100 2.176 8.22261 1.000000
70.03899 38.38380 100 1.939 8.20354 1.000000
70.03868 38.15902 100 1.68 8.18269 1.000000
70.03837 37.93423 100 2.231 8.22700 0.944444
70.03807 37.70942 100 3.758 8.34996 1.000000
70.03776 37.48460 100 3.412 8.32209 1.000000
70.03746 37.25978 100 2.846 8.27650 1.000000
70.03716 37.03495 100 1.993 8.20791 1.000000
70.03686 36.81012 100 0.87 8.11752 1.000000
70.03656 36.58529 100 -0.272 8.02557 1.000000
70.03627 36.36047 100 -2.038 7.88347 1.000000
70.03597 36.13566 100 -2.684 7.83150 1.000000
70.03568 35.91087 100 0.222 8.06537 1.000000
70.03539 35.68609 100 2.856 8.27733 0.972222
70.03510 35.46133 100 3.508 8.32983 1.000000
70.03476 35.19165 100 3.112 8.29794 0.833333
70.03441 34.92201 100 2.336 8.23553 0.833333
70.03402 34.60749 100 0.654 8.10011 0.722222
70.03362 34.29305 100 0.02 8.04911 0.416667
70.03323 33.97868 100 0.008 8.04817 0.138889
70.03285 33.66441 100 0.002 8.04763 0.000000
70.03246 33.35024 100 -0.002 8.04734 0.000000
70.03208 33.03618 100 0 8.04747 0.000000
70.34012 41.03303 100 0 8.04750 0.000000
70.33836 40.71898 100 0.001 8.04757 0.000000
70.33661 40.40483 100 0.005 8.04793 0.000000
70.33488 40.09057 100 -0.004 8.04714 0.000000
70.33316 39.77622 100 -0.143 8.03599 0.333333
70.33145 39.46178 100 -0.681 7.99272 0.500000
70.32977 39.14727 100 0.657 8.10035 0.833333
70.32833 38.87764 100 1.592 8.17559 1.000000
70.32691 38.60797 100 1.402 8.16034 1.000000
70.32573 38.38322 100 1.693 8.18372 1.000000
70.32456 38.15844 100 1.662 8.18122 0.833333
70.32339 37.93365 100 2.031 8.21091 1.000000
70.32224 37.70884 100 2.957 8.28545 1.000000
70.32108 37.48403 100 2.491 8.24799 1.000000
70.31994 37.25920 100 2.641 8.26002 1.000000
70.31880 37.03438 100 2.776 8.27092 1.000000
70.31767 36.80955 100 1.602 8.17641 1.000000
70.31655 36.58472 100 0.411 8.08060 1.000000
70.31543 36.35990 100 -1.552 7.92263 1.000000
70.31432 36.13510 100 -1.172 7.95320 1.000000
70.31322 35.91030 100 1.864 8.19750 1.000000
70.31212 35.68552 100 3.179 8.30335 1.000000
70.31103 35.46077 100 2.516 8.24996 0.833333
70.30973 35.19109 100 2.735 8.26763 0.805556
70.30843 34.92145 100 2.43 8.24304 0.666667
70.30694 34.60694 100 1.57 8.17388 0.500000
70.30545 34.29249 100 0.467 8.08509 0.500000
70.30398 33.97813 100 0.011 8.04835 0.111111
70.30251 33.66386 100 -0.006 8.04701 0.000000
70.30106 33.34969 100 -0.001 8.04738 0.000000
70.29962 33.03563 100 0 8.04748 0.000000
70.63743 41.03172 100 0 8.04750 0.000000
70.63437 40.71768 100 0.001 8.04759 0.000000
70.63134 40.40353 100 0.006 8.04796 0.000000
70.62833 40.08928 100 -0.022 8.04572 0.000000
70.62535 39.77493 100 -0.532 8.00466 0.500000
70.62240 39.46050 100 -0.791 7.98382 0.500000
70.61947 39.14600 100 0.678 8.10203 0.861111
70.61698 38.87637 100 1.276 8.15021 1.000000
70.61451 38.60671 100 1.514 8.16936 1.000000
70.61246 38.38196 100 1.293 8.15154 0.972222
70.61043 38.15719 100 1.253 8.14830 0.833333
70.60841 37.93240 100 1.398 8.16002 1.000000
70.60640 37.70760 100 3.226 8.30715 1.000000
70.60440 37.48278 100 3.481 8.32761 1.000000
70.60242 37.25796 100 3.262 8.31002 1.000000
70.60044 37.03314 100 3.571 8.33488 1.000000
70.59848 36.80831 100 2.995 8.28850 1.000000
70.59653 36.58349 100 1.055 8.13243 1.000000
70.59459 36.35868 100 -1.855 7.89822 1.000000
70.59267 36.13387 100 -0.851 7.97902 1.000000
70.59075 35.90908 100 2.018 8.20993 1.000000
70.58885 35.68431 100 2.812 8.27378 0.666667
70.58695 35.45955 100 1.444 8.16370 0.666667
70.58469 35.18988 100 1.3 8.15214 0.777778
70.58245 34.92025 100 1.518 8.16965 0.500000
70.57985 34.60574 100 0.428 8.08194 0.333333
70.57727 34.29130 100 0.215 8.06481 0.333333
70.57472 33.97694 100 0.013 8.04856 0.055556
70.57218 33.66268 100 -0.004 8.04718 0.000000
70.56966 33.34851 100 -0.001 8.04742 0.000000
70.56716 33.03446 100 0 8.04749 0.000000
70.93473 41.02971 100 0 8.04749 0.000000
70.93037 40.71568 100 0.002 8.04763 0.000000
70.92605 40.40154 100 0.005 8.04792 0.000000
70.92177 40.08730 100 -0.03 8.04512 0.111111
70.91753 39.77296 100 -0.334 8.02064 0.500000
70.91332 39.45854 100 -0.373 8.01747 0.666667
70.90915 39.14404 100 0.877 8.11807 1.000000
70.90561 38.87442 100 1.235 8.14685 1.000000
70.90209 38.60476 100 1.702 8.18448 1.000000
70.89918 38.38002 100 0.603 8.09604 1.000000
70.89628 38.15526 100 0.97 8.12556 0.972222
70.89341 37.93047 100 1.692 8.18367 1.000000
70.89055 37.70568 100 4.155 8.38187 1.000000
70.88770 37.48087 100 5.316 8.47534 1.000000
70.88488 37.25605 100 4.95 8.44584 1.000000
70.88207 37.03124 100 3.616 8.33851 1.000000
70.87928 36.80642 100 3.932 8.36395 1.000000
70.87650 36.58160 100 2.161 8.22140 1.000000
70.87374 36.35679 100 -2.151 7.87438 1.000000
70.87100 36.13199 100 -1.458 7.93014 1.000000
70.86827 35.90721 100 0.626 8.09788 0.916667
70.86556 35.68244 100 1.375 8.15811 0.666667
70.86286 35.45769 100 0.803 8.11211 0.666667
70.85965 35.18802 100 0.452 8.08387 0.500000
70.85645 34.91840 100 0.103 8.05575 0.333333
70.85276 34.60389 100 0.118 8.05700 0.333333
70.84908 34.28946 100 0.096 8.05525 0.333333
70.84544 33.97511 100 0.022 8.04923 0.166667
70.84183 33.66085 100 -0.001 8.04740 0.000000
70.83824 33.34670 100 -0.001 8.04745 0.000000
70.83468 33.03265 100 0 8.04750 0.000000
71.29146 41.02638 100 0 8.04752 0.000000
71.28555 40.71236 100 0.002 8.04766 0.000000
71.27969 40.39823 100 0.002 8.04768 0.000000
71.27388 40.08400 100 -0.076 8.04135 0.277778
71.26812 39.76968 100 -0.344 8.01985 0.500000
71.26241 39.45527 100 0.241 8.06688 0.722222
71.25675 39.14079 100 1.259 8.14885 1.000000
71.25194 38.87118 100 1.736 8.18724 0.972222
71.24717 38.60154 100 1.431 8.16263 1.000000
71.24322 38.37680 100 1.038 8.13103 1.000000
71.23929 38.15205 100 1.163 8.14113 1.000000
71.23538 37.92727 100 3.242 8.30839 1.000000
71.23150 37.70249 100 3.404 8.32148 1.000000
71.22765 37.47769 100 2.745 8.26843 1.000000
71.22381 37.25288 100 1.411 8.16106 1.000000
71.22000 37.02807 100 0.857 8.11645 1.000000
71.21621 36.80326 100 2.586 8.25561 1.000000
71.21245 36.57846 100 2.098 8.21633 1.000000
71.20870 36.35366 100 -0.046 8.04380 1.000000
71.20498 36.12887 100 -1.9 7.89463 0.805556
71.20128 35.90409 100 -1.425 7.93281 0.666667
71.19760 35.67933 100 -0.22 8.02981 0.611111
71.19394 35.45459 100 0.114 8.05670 0.194444
71.18957 35.18494 100 0.031 8.05003 0.166667
71.18524 34.91532 100 -0.004 8.04721 0.166667
71.18022 34.60083 100 -0.004 8.04718 0.138889
71.17524 34.28641 100 0 8.04750 0.000000
71.17030 33.97207 100 0.001 8.04757 0.000000
71.16539 33.65783 100 0 8.04747 0.000000
71.16053 33.34368 100 0 8.04748 0.000000
71.15570 33.02965 100 0 8.04750 0.000000
71.64815 41.02203 100 0 8.04754 0.000000
71.64068 40.70803 100 0.002 8.04766 0.000000
71.63328 40.39392 100 -0.004 8.04717 0.055556
71.62594 40.07971 100 -0.131 8.03695 0.277778
71.61867 39.76540 100 -0.634 7.99649 0.500000
71.61146 39.45102 100 0.167 8.06093 0.888889
71.60431 39.13655 100 1.062 8.13293 0.833333
71.59824 38.86696 100 1.071 8.13372 1.000000
71.59221 38.59733 100 0.592 8.09516 1.000000
71.58722 38.37261 100 0.378 8.07790 1.000000
71.58226 38.14787 100 1.664 8.18139 1.000000
71.57733 37.92311 100 3.12 8.29861 1.000000
71.57243 37.69833 100 1.559 8.17294 1.000000
71.56756 37.47354 100 -0.158 8.03481 1.000000
71.56271 37.24875 100 -0.768 7.98567 1.000000
71.55790 37.02395 100 -0.271 8.02571 1.000000
71.55311 36.79916 100 1.526 8.17030 1.000000
71.54836 36.57436 100 1.12 8.13766 1.000000
71.54363 36.34958 100 -1.346 7.93918 1.000000
71.53893 36.12480 100 -1.557 7.92220 0.583333
71.53425 35.90003 100 -1.34 7.93969 0.500000
71.52960 35.67528 100 -0.388 8.01630 0.500000
71.52498 35.45056 100 0.019 8.04901 0.194444
71.51947 35.18092 100 0.006 8.04795 0.000000
71.51400 34.91131 100 -0.005 8.04713 0.000000
71.50766 34.59684 100 -0.004 8.04717 0.000000
71.50137 34.28244 100 -0.002 8.04732 0.000000
71.49512 33.96811 100 -0.001 8.04743 0.000000
71.48893 33.65388 100 0 8.04747 0.000000
71.48278 33.33975 100 0 8.04749 0.000000
71.47668 33.02573 100 0 8.04749 0.000000
72.06423 41.01568 100 0.001 8.04754 0.000000
72.05494 40.70171 100 0.001 8.04762 0.000000
72.04574 40.38763 100 -0.007 8.04692 0.055556
72.03662 40.07344 100 -0.122 8.03768 0.222222
72.02758 39.75916 100 -0.251 8.02726 0.388889
72.01863 39.44480 100 -0.637 7.99621 0.666667
72.00975 39.13037 100 0.121 8.05723 0.833333
72.00220 38.86080 100 -0.212 8.03046 0.944444
71.99470 38.59119 100 -0.982 7.96848 0.944444
71.98850 38.36648 100 -0.858 7.97843 0.833333
71.98233 38.14176 100 0.343 8.07510 0.944444
71.97621 37.91702 100 1.277 8.15029 0.833333
71.97012 37.69226 100 -0.816 7.98181 0.916667
71.96406 37.46749 100 -1.609 7.91798 1.000000
71.95804 37.24272 100 -0.017 8.04612 1.000000
71.95206 37.01794 100 1.016 8.12929 1.000000
71.94611 36.79316 100 0.081 8.05402 1.000000
71.94020 36.56838 100 -1.242 7.94753 1.000000
71.93432 36.34361 100 -2.001 7.88651 0.500000
71.92848 36.11885 100 -0.973 7.96922 0.500000
71.92267 35.89410 100 -0.327 8.02118 0.444444
71.91689 35.66937 100 -0.029 8.04513 0.333333
71.91115 35.44466 100 0.006 8.04799 0.000000
71.90430 35.17504 100 0.004 8.04779 0.000000
71.89750 34.90546 100 -0.001 8.04746 0.000000
71.88962 34.59101 100 -0.001 8.04745 0.000000
71.88180 34.27663 100 0 8.04748 0.000000
71.87404 33.96233 100 0 8.04748 0.000000
71.86635 33.64812 100 0 8.04749 0.000000
71.85871 33.33402 100 0 8.04750 0.000000
71.85112 33.02002 100 0 8.04750 0.000000
72.48022 41.00795 100 0.001 8.04754 0.000000
72.46912 40.69402 100 0.001 8.04756 0.000000
72.45812 40.37997 100 0 8.04750 0.000000
72.44722 40.06582 100 -0.025 8.04545 0.333333
72.43642 39.75157 100 -0.025 8.04546 0.333333
72.42571 39.43724 100 -0.264 8.02622 0.500000
72.41510 39.12284 100 -0.665 7.99397 0.500000
72.40608 38.85330 100 -1.472 7.92905 0.500000
72.39712 38.58371 100 -1.559 7.92202 0.500000
72.38971 38.35903 100 -0.647 7.99545 0.500000
72.38234 38.13433 100 0.599 8.09567 0.583333
72.37501 37.90961 100 0.544 8.09124 0.750000
72.36773 37.68488 100 -0.004 8.04722 0.694444
72.36050 37.46013 100 -0.091 8.04018 0.916667
72.35331 37.23538 100 -0.198 8.03153 1.000000
72.34615 37.01062 100 -1.662 7.91373 1.000000
72.33905 36.78586 100 -2.352 7.85819 0.666667
72.33198 36.56111 100 -1.06 7.96221 0.388889
72.32495 36.33636 100 -0.666 7.99394 0.361111
72.31797 36.11162 100 -0.023 8.04561 0.222222
72.31103 35.88689 100 0.051 8.05160 0.166667
72.30412 35.66218 100 0.014 8.04860 0.000000
72.29726 35.43749 100 0.005 8.04794 0.000000
72.28907 35.16790 100 0.001 8.04756 0.000000
72.28094 34.89834 100 0 8.04748 0.000000
72.27152 34.58392 100 0 8.04749 0.000000
72.26218 34.26956 100 0 8.04750 0.000000
72.25290 33.95529 100 0 8.04749 0.000000
72.24370 33.64111 100 0 8.04749 0.000000
72.23457 33.32704 100 0 8.04750 0.000000
72.22551 33.01307 100 0 8.04750 0.000000
72.89610 40.99885 100 0 8.04754 0.000000
72.88320 40.68496 100 0 8.04752 0.000000
72.87040 40.37095 100 0.001 8.04759 0.000000
72.85773 40.05683 100 0.009 8.04820 0.000000
72.84516 39.74263 100 0.056 8.05203 0.305556
72.83271 39.42834 100 -0.008 8.04683 0.166667
72.82036 39.11397 100 -0.111 8.03857 0.333333
72.80987 38.84446 100 -0.284 8.02461 0.388889
72.79945 38.57491 100 -0.252 8.02723 0.333333
72.79082 38.35026 100 -0.233 8.02878 0.444444
72.78225 38.12558 100 0.103 8.05581 0.194444
72.77373 37.90089 100 0.132 8.05816 0.361111
72.76527 37.67618 100 -0.005 8.04707 0.333333
72.75685 37.45146 100 -0.097 8.03967 0.333333
72.74848 37.22673 100 -1.421 7.93314 0.500000
72.74017 37.00200 100 -0.655 7.99482 0.388889
72.73190 36.77727 100 -0.535 8.00445 0.333333
72.72368 36.55254 100 -0.477 8.00914 0.333333
72.71551 36.32781 100 -0.191 8.03213 0.194444
72.70738 36.10310 100 0.016 8.04882 0.166667
72.69930 35.87840 100 0.021 8.04916 0.055556
72.69127 35.65371 100 0.007 8.04804 0.000000
72.68329 35.42905 100 0.001 8.04758 0.000000
72.67376 35.15948 100 0 8.04750 0.000000
72.66430 34.88995 100 0 8.04749 0.000000
72.65335 34.57556 100 0 8.04751 0.000000
72.64248 34.26124 100 0 8.04751 0.000000
72.63169 33.94701 100 0 8.04750 0.000000
72.62099 33.63286 100 0 8.04750 0.000000
72.61037 33.31881 100 0 8.04751 0.000000
72.59982 33.00488 100 0 8.04750 0.000000
73.31187 40.98838 100 0 8.04752 0.000000
73.29716 40.67453 100 0 8.04752 0.000000
73.28257 40.36056 100 0 8.04752 0.000000
73.26812 40.04650 100 0.003 8.04776 0.000000
73.25379 39.73233 100 0.009 8.04821 0.000000
73.23959 39.41809 100 0.008 8.04818 0.000000
73.22552 39.10376 100 0.003 8.04777 0.000000
73.21355 38.83429 100 0 8.04752 0.083333
73.20167 38.56478 100 0.001 8.04756 0.055556
73.19184 38.34015 100 0.004 8.04783 0.000000
73.18207 38.11551 100 0.014 8.04867 0.000000
73.17235 37.89085 100 0.017 8.04883 0.000000
73.16270 37.66617 100 0.005 8.04787 0.250000
73.15310 37.44148 100 -0.025 8.04552 0.250000
73.14356 37.21678 100 -0.118 8.03801 0.166667
73.13408 36.99208 100 -0.142 8.03610 0.166667
73.12465 36.76737 100 -0.022 8.04574 0.166667
73.11528 36.54267 100 -0.009 8.04676 0.166667
73.10596 36.31798 100 -0.003 8.04728 0.000000
73.09670 36.09329 100 0.005 8.04793 0.000000
73.08749 35.86862 100 0.004 8.04782 0.000000
73.07833 35.64396 100 0 8.04754 0.000000
73.06923 35.41933 100 0 8.04749 0.000000
73.05837 35.14979 100 0 8.04751 0.000000
73.04758 34.88030 100 0 8.04751 0.000000
73.03509 34.56595 100 0 8.04751 0.000000
73.02270 34.25167 100 0 8.04750 0.000000
73.01040 33.93747 100 0 8.04750 0.000000
72.99820 33.62336 100 0 8.04750 0.000000
72.98608 33.30935 100 0 8.04750 0.000000
72.97406 32.99545 100 0 8.04750 0.000000
73.72751 40.97653 100 0 8.04750 0.000000
73.71098 40.66273 100 0 8.04750 0.000000
73.69461 40.34882 100 0 8.04749 0.000000
73.67838 40.03480 100 0 8.04747 0.000000
73.66230 39.72069 100 0 8.04752 0.000000
73.64635 39.40649 100 0.002 8.04768 0.000000
73.63055 39.09222 100 0.005 8.04787 0.000000
73.61711 38.82279 100 0.006 8.04797 0.000000
73.60378 38.55332 100 0.005 8.04788 0.000000
73.59274 38.32873 100 0.002 8.04766 0.000000
73.58177 38.10412 100 -0.001 8.04741 0.000000
73.57086 37.87949 100 -0.003 8.04728 0.000000
73.56002 37.65484 100 0 8.04750 0.000000
73.54924 37.43019 100 0.006 8.04796 0.000000
73.53853 37.20552 100 0.008 8.04817 0.000000
73.52788 36.98085 100 0.009 8.04825 0.000000
73.51730 36.75618 100 0.011 8.04842 0.000000
73.50678 36.53152 100 0.01 8.04828 0.000000
73.49631 36.30685 100 0.006 8.04796 0.000000
73.48591 36.08220 100 0.003 8.04772 0.000000
73.47557 35.85756 100 0 8.04754 0.000000
73.46529 35.63293 100 -0.001 8.04746 0.000000
73.45507 35.40833 100 0 8.04747 0.000000
73.44287 35.13883 100 0 8.04751 0.000000
73.43076 34.86938 100 0 8.04751 0.000000
73.41674 34.55507 100 0 8.04749 0.000000
73.40282 34.24083 100 0 8.04749 0.000000
73.38901 33.92668 100 0 8.04750 0.000000
73.37531 33.61261 100 0 8.04750 0.000000
73.36171 33.29865 100 0 8.04750 0.000000
73.34821 32.98479 100 0 8.04750 0.000000
74.14299 40.96331 100 0 8.04748 0.000000
74.12466 40.64957 100 0 8.04749 0.000000
74.10650 40.33572 100 0 8.04749 0.000000
74.08850 40.02176 100 0 8.04750 0.000000
74.07066 39.70770 100 0 8.04752 0.000000
74.05298 39.39356 100 0.001 8.04755 0.000000
74.03545 39.07934 100 0.001 8.04758 0.000000
74.02054 38.80996 100 0.001 8.04758 0.000000
74.00575 38.54053 100 0 8.04752 0.000000
73.99350 38.31598 100 0 8.04748 0.000000
73.98133 38.09141 100 -0.001 8.04746 0.000000
73.96924 37.86682 100 -0.001 8.04745 0.000000
73.95721 37.64221 100 0 8.04750 0.000000
73.94526 37.41759 100 0.002 8.04763 0.000000
73.93338 37.19296 100 0.004 8.04778 0.000000
73.92157 36.96833 100 0.004 8.04786 0.000000
73.90983 36.74370 100 0.004 8.04781 0.000000
73.89815 36.51907 100 0.003 8.04771 0.000000
73.88655 36.29444 100 0.002 8.04763 0.000000
73.87501 36.06982 100 0.001 8.04757 0.000000
73.86354 35.84522 100 0 8.04752 0.000000
73.85213 35.62063 100 0 8.04750 0.000000
73.84079 35.39606 100 0 8.04748 0.000000
73.82727 35.12661 100 0 8.04749 0.000000
73.81383 34.85719 100 0 8.04750 0.000000
73.79828 34.54294 100 0 8.04749 0.000000
73.78284 34.22875 100 0 8.04749 0.000000
73.76752 33.91464 100 0 8.04750 0.000000
73.75232 33.60062 100 0 8.04750 0.000000
73.73723 33.28670 100 0 8.04750 0.000000
73.72226 32.97289 100 0 8.04750 0.000000
65.64546 40.96051 120 0 8.04999 0.000000
65.66415 40.64678 120 0 8.05000 0.000000
65.68267 40.33293 120 0 8.05003 0.000000
65.70103 40.01898 120 0 8.05002 0.000000
65.71922 39.70494 120 0 8.04999 0.000000
65.73725 39.39081 120 -0.001 8.04991 0.000000
65.75512 39.07660 120 0 8.04999 0.000000
65.77032 38.80723 120 0 8.05004 0.000000
65.78540 38.53781 120 0 8.04997 0.000000
65.79789 38.31327 120 0 8.05000 0.000000
65.81030 38.08871 120 0 8.05002 0.000000
65.82264 37.86412 120 0 8.05003 0.000000
65.83490 37.63953 120 0 8.05001 0.000000
65.84708 37.41491 120 0 8.05000 0.000000
65.85920 37.19029 120 0 8.04999 0.000000
65.87124 36.96567 120 0 8.05000 0.000000
65.88322 36.74104 120 0 8.05001 0.000000
65.89512 36.51642 120 0 8.05000 0.000000
65.90695 36.29180 120 0 8.05000 0.000000
65.91872 36.06719 120 0 8.05000 0.000000
65.93041 35.84260 120 0 8.05000 0.000000
65.94204 35.61802 120 0 8.05001 0.000000
65.95361 35.39345 120 0 8.05001 0.000000
65.96740 35.12401 120 0 8.05001 0.000000
65.98110 34.85461 120 0 8.05000 0.000000
65.99696 34.54036 120 0 8.05000 0.000000
66.01270 34.22618 120 0 8.05000 0.000000
66.02832 33.91208 120 0 8.05000 0.000000
66.04382 33.59807 120 0 8.05000 0.000000
66.05921 33.28416 120 0 8.05000 0.000000
66.07448 32.97036 120 0 8.05000 0.000000
66.06091 40.97400 120 0 8.04998 0.000000
66.07780 40.66021 120 0 8.04998 0.000000
66.09453 40.34631 120 0 8.05001 0.000000
66.11111 40.03230 120 0 8.05001 0.000000
66.12755 39.71820 120 -0.002 8.04986 0.000000
66.14384 39.40401 120 -0.004 8.04970 0.000000
66.15999 39.08975 120 -0.002 8.04984 0.000000
66.17372 38.82033 120 0.001 8.05005 0.000000
66.18735 38.55087 120 0.001 8.05012 0.000000
66.19863 38.32629 120 0.001 8.05010 0.000000
66.20984 38.10168 120 0.001 8.05005 0.000000
66.22098 37.87706 120 0.001 8.05005 0.000000
66.23206 37.65242 120 0 8.05002 0.000000
66.24307 37.42777 120 0 8.05002 0.000000
66.25402 37.20312 120 0.001 8.05005 0.000000
66.26490 36.97845 120 0.001 8.05006 0.000000
66.27572 36.75379 120 0 8.05002 0.000000
66.28647 36.52913 120 0 8.05000 0.000000
66.29716 36.30447 120 0 8.05001 0.000000
66.30779 36.07983 120 0 8.05002 0.000000
66.31836 35.85519 120 0 8.05001 0.000000
66.32886 35.63058 120 0 8.05000 0.000000
66.33931 35.40598 120 0 8.05001 0.000000
66.35177 35.13649 120 0 8.05001 0.000000
66.36414 34.86704 120 0 8.05000 0.000000
66.37847 34.55274 120 0 8.04999 0.000000
66.39270 34.23852 120 0 8.05000 0.000000
66.40681 33.92437 120 0 8.05000 0.000000
66.42081 33.61031 120 0 8.05000 0.000000
66.43471 33.29636 120 0 8.05000 0.000000
66.44850 32.98251 120 0 8.05000 0.000000
66.47652 40.98612 120 0 8.04997 0.000000
66.49160 40.67228 120 -0.001 8.04995 0.000000
66.50654 40.35832 120 -0.002 8.04988 0.000000
66.52135 40.04427 120 -0.001 8.04993 0.000000
66.53603 39.73011 120 -0.001 8.04991 0.166667
66.55057 39.41588 120 -0.069 8.04448 0.166667
66.56500 39.10156 120 -0.016 8.04871 0.111111
66.57726 38.83210 120 -0.007 8.04946 0.111111
66.58943 38.56259 120 0.014 8.05109 0.055556
66.59950 38.33798 120 0.007 8.05054 0.055556
66.60951 38.11334 120 0.002 8.05013 0.000000
66.61947 37.88868 120 -0.001 8.04991 0.000000
66.62936 37.66401 120 0 8.04997 0.000000
66.63919 37.43932 120 0.002 8.05016 0.000000
66.64896 37.21463 120 0.003 8.05021 0.000000
66.65868 36.98994 120 0.002 8.05013 0.000000
66.66834 36.76524 120 -0.001 8.04995 0.000000
66.67794 36.54054 120 -0.006 8.04953 0.166667
66.68749 36.31586 120 -0.002 8.04982 0.000000
66.69698 36.09118 120 -0.001 8.04995 0.000000
66.70642 35.86651 120 -0.001 8.04996 0.000000
66.71580 35.64186 120 -0.001 8.04994 0.000000
66.72513 35.41723 120 0 8.04996 0.000000
66.73625 35.14770 120 0 8.04999 0.000000
66.74730 34.87822 120 0 8.04999 0.000000
66.76010 34.56387 120 0 8.04999 0.000000
66.77280 34.24960 120 0 8.04999 0.000000
66.78540 33.93541 120 0 8.04999 0.000000
66.79790 33.62131 120 0 8.05000 0.000000
66.81031 33.30731 120 0 8.05001 0.000000
66.82263 32.99342 120 0 8.05001 0.000000
66.89226 40.99687 120 0 8.05000 0.000000
66.90553 40.68298 120 -0.001 8.04993 0.000000
66.91868 40.36898 120 0.001 8.05005 0.000000
66.93172 40.05487 120 0.022 8.05178 0.000000
66.94463 39.74068 120 0.056 8.05451 0.333333
66.95744 39.42639 120 -0.036 8.04711 0.333333
66.97013 39.11204 120 -0.052 8.04578 0.333333
66.98092 38.84253 120 -0.023 8.04815 0.222222
66.99163 38.57299 120 -0.014 8.04887 0.166667
67.00049 38.34834 120 -0.002 8.04983 0.055556
67.00931 38.12367 120 0.002 8.05016 0.166667
67.01806 37.89898 120 -0.028 8.04777 0.166667
67.02677 37.67428 120 -0.029 8.04770 0.166667
67.03542 37.44957 120 0.002 8.05015 0.000000
67.04402 37.22485 120 -0.001 8.04992 0.000000
67.05257 37.00012 120 -0.009 8.04924 0.138889
67.06107 36.77539 120 -0.017 8.04863 0.250000
67.06952 36.55067 120 -0.033 8.04731 0.166667
67.07793 36.32595 120 -0.031 8.04752 0.166667
67.08628 36.10124 120 -0.006 8.04948 0.000000
67.09458 35.87654 120 -0.003 8.04973 0.000000
67.10284 35.65186 120 -0.003 8.04978 0.000000
67.11105 35.42720 120 -0.003 8.04976 0.000000
67.12084 35.15764 120 -0.003 8.04976 0.000000
67.13056 34.88812 120 -0.003 8.04979 0.000000
67.14182 34.57374 120 -0.002 8.04985 0.000000
67.15300 34.25943 120 -0.001 8.04992 0.000000
67.16409 33.94520 120 0 8.04997 0.000000
67.17509 33.63106 120 0 8.04999 0.000000
67.18601 33.31702 120 0 8.05001 0.000000
67.19685 33.00309 120 0 8.05001 0.000000
67.30813 41.00624 120 0 8.05000 0.000000
67.31959 40.69231 120 -0.001 8.04988 0.000000
67.33094 40.37827 120 0.003 8.05025 0.055556
67.34220 40.06413 120 0.158 8.06274 0.222222
67.35335 39.74989 120 0.508 8.09092 0.500000
67.36441 39.43557 120 -0.25 8.02991 0.500000
67.37537 39.12117 120 -0.138 8.03892 0.333333
67.38469 38.85164 120 -0.179 8.03562 0.388889
67.39394 38.58206 120 -0.567 8.00434 0.500000
67.40159 38.35738 120 -0.061 8.04505 0.361111
67.40920 38.13269 120 0.017 8.05134 0.361111
67.41676 37.90797 120 -0.047 8.04624 0.333333
67.42428 37.68324 120 -0.109 8.04120 0.333333
67.43175 37.45850 120 -0.057 8.04539 0.333333
67.43918 37.23375 120 -0.057 8.04543 0.194444
67.44657 37.00900 120 -0.058 8.04535 0.388889
67.45391 36.78425 120 -0.056 8.04549 0.500000
67.46120 36.55950 120 -0.033 8.04736 0.222222
67.46846 36.33475 120 -0.053 8.04577 0.222222
67.47567 36.11002 120 -0.002 8.04985 0.194444
67.48284 35.88530 120 0.045 8.05361 0.222222
67.48997 35.66059 120 0.034 8.05272 0.083333
67.49706 35.43591 120 -0.005 8.04957 0.000000
67.50552 35.16632 120 -0.013 8.04895 0.000000
67.51391 34.89676 120 -0.009 8.04925 0.000000
67.52364 34.58235 120 -0.004 8.04964 0.000000
67.53329 34.26800 120 0 8.04999 0.000000
67.54286 33.95374 120 0.001 8.05007 0.000000
67.55236 33.63956 120 0 8.04998 0.000000
67.56179 33.32549 120 0 8.05000 0.000000
67.57115 33.01153 120 0 8.05003 0.000000
67.72410 41.01424 120 0 8.04997 0.000000
67.73374 40.70028 120 -0.002 8.04982 0.000000
67.74331 40.38620 120 -0.003 8.04976 0.000000
67.75278 40.07202 120 0.073 8.05591 0.333333
67.76217 39.75775 120 0.417 8.08356 0.444444
67.77148 39.44340 120 -0.262 8.02890 0.666667
67.78071 39.12897 120 -0.691 7.99441 0.666667
67.78855 38.85940 120 -1.09 7.96229 0.583333
67.79634 38.58980 120 -1.073 7.96360 0.472222
67.80278 38.36510 120 -0.448 8.01398 0.833333
67.80919 38.14038 120 -0.169 8.03643 0.638889
67.81556 37.91564 120 -0.385 8.01899 0.500000
67.82188 37.69089 120 -0.682 7.99507 0.500000
67.82817 37.46613 120 -0.186 8.03504 0.361111
67.83443 37.24135 120 -0.367 8.02042 0.500000
67.84064 37.01658 120 -0.207 8.03334 0.527778
67.84682 36.79180 120 -0.078 8.04376 0.472222
67.85297 36.56703 120 -0.094 8.04247 0.444444
67.85907 36.34226 120 -0.017 8.04863 0.250000
67.86515 36.11751 120 0.253 8.07041 0.472222
67.87118 35.89276 120 0.395 8.08183 0.472222
67.87718 35.66804 120 0.291 8.07344 0.416667
67.88315 35.44333 120 0.019 8.05149 0.000000
67.89027 35.17371 120 0.042 8.05339 0.000000
67.89734 34.90414 120 0.095 8.05766 0.166667
67.90553 34.58969 120 0.054 8.05438 0.166667
67.91365 34.27532 120 0.052 8.05423 0.138889
67.92171 33.96102 120 0.008 8.05064 0.166667
67.92971 33.64682 120 -0.007 8.04947 0.027778
67.93765 33.33272 120 -0.001 8.04995 0.000000
67.94553 33.01873 120 0.001 8.05006 0.000000
68.14015 41.02087 120 0 8.04997 0.000000
68.14799 40.70688 120 -0.002 8.04981 0.000000
68.15575 40.39277 120 -0.009 8.04926 0.000000
68.16345 40.07856 120 0.055 8.05443 0.333333
68.17107 39.76426 120 0.681 8.10480 0.527778
68.17863 39.44988 120 0.924 8.12434 0.666667
68.18612 39.13542 120 -0.082 8.04342 0.805556
68.19249 38.86584 120 -0.531 8.00729 0.833333
68.19882 38.59621 120 -0.486 8.01090 0.777778
68.20405 38.37149 120 -0.356 8.02136 0.833333
68.20925 38.14675 120 -0.738 7.99060 0.805556
68.21442 37.92199 120 -1.384 7.93858 0.611111
68.21956 37.69722 120 -1.545 7.92562 0.666667
68.22467 37.47244 120 -1.268 7.94796 0.638889
68.22975 37.24765 120 -0.897 7.97776 0.722222
68.23479 37.02286 120 -0.61 8.00089 0.666667
68.23981 36.79806 120 -0.466 8.01247 0.833333
68.24480 36.57327 120 -0.119 8.04045 0.638889
68.24976 36.34849 120 0.351 8.07822 0.777778
68.25469 36.12371 120 0.789 8.11353 0.777778
68.25959 35.89895 120 0.854 8.11878 0.611111
68.26446 35.67420 120 0.597 8.09807 0.444444
68.26931 35.44948 120 0.22 8.06773 0.333333
68.27509 35.17984 120 0.974 8.12838 0.500000
68.28083 34.91025 120 1.238 8.14965 0.444444
68.28748 34.59577 120 0.289 8.07324 0.333333
68.29407 34.28137 120 0.127 8.06023 0.333333
68.30062 33.96706 120 -0.018 8.04852 0.250000
68.30711 33.65283 120 -0.045 8.04637 0.166667
68.31356 33.33870 120 -0.003 8.04977 0.000000
68.31996 33.02469 120 0 8.05003 0.000000
68.49683 41.02545 120 0 8.04999 0.000000
68.50311 40.71144 120 -0.002 8.04984 0.000000
68.50934 40.39732 120 -0.01 8.04920 0.000000
68.51550 40.08309 120 0.05 8.05406 0.138889
68.52161 39.76877 120 0.821 8.11609 0.500000
68.52767 39.45437 120 0.971 8.12813 0.666667
68.53368 39.13989 120 0.189 8.06519 0.805556
68.53878 38.87029 120 0.046 8.05371 0.888889
68.54385 38.60064 120 -0.102 8.04180 0.833333
68.54804 38.37591 120 -0.137 8.03901 0.833333
68.55221 38.15116 120 -0.825 7.98357 0.833333
68.55636 37.92639 120 -1.786 7.90622 1.000000
68.56047 37.70160 120 -1.995 7.88943 1.000000
68.56457 37.47681 120 -2.202 7.87271 0.833333
68.56864 37.25201 120 -1.741 7.90983 0.805556
68.57268 37.02720 120 -1.542 7.92590 0.833333
68.57670 36.80239 120 -1.168 7.95594 0.833333
68.58070 36.57759 120 -0.592 8.00232 0.888889
68.58468 36.35279 120 0.636 8.10120 0.944444
68.58863 36.12800 120 1.677 8.18502 0.861111
68.59256 35.90323 120 1.661 8.18371 0.722222
68.59646 35.67847 120 1.18 8.14496 0.666667
68.60035 35.45374 120 1.319 8.15621 0.500000
68.60498 35.18408 120 2.104 8.21935 0.611111
68.60958 34.91447 120 2.181 8.22561 0.583333
68.61491 34.59998 120 1.355 8.15907 0.444444
68.62019 34.28557 120 0.118 8.05953 0.333333
68.62544 33.97123 120 -0.195 8.03426 0.166667
68.63064 33.65699 120 -0.139 8.03882 0.166667
68.63581 33.34285 120 -0.01 8.04920 0.000000
68.64094 33.02881 120 0.002 8.05016 0.000000
68.85356 41.02903 120 0 8.05000 0.000000
68.85828 40.71500 120 -0.002 8.04988 0.000000
68.86296 40.40086 120 -0.008 8.04938 0.000000
68.86760 40.08662 120 0.038 8.05304 0.083333
68.87219 39.77228 120 0.416 8.08348 0.500000
68.87675 39.45786 120 0.197 8.06589 0.666667
68.88127 39.14337 120 -0.306 8.02536 0.833333
68.88511 38.87376 120 -0.574 8.00382 0.861111
68.88892 38.60410 120 -0.624 7.99981 0.833333
68.89207 38.37936 120 -0.26 8.02906 0.833333
68.89521 38.15459 120 -0.699 7.99371 1.000000
68.89833 37.92981 120 -1.257 7.94879 1.000000
68.90142 37.70502 120 -1.703 7.91292 1.000000
68.90450 37.48021 120 -2.719 7.83110 0.833333
68.90756 37.25540 120 -2.354 7.86048 0.750000
68.91061 37.03058 120 -1.961 7.89214 0.944444
68.91363 36.80577 120 -1.552 7.92504 0.777778
68.91664 36.58095 120 -0.677 7.99551 0.861111
68.91963 36.35615 120 0.665 8.10349 1.000000
68.92260 36.13135 120 1.763 8.19189 1.000000
68.92555 35.90656 120 1.962 8.20796 1.000000
68.92849 35.68180 120 1.326 8.15674 1.000000
68.93141 35.45705 120 1.394 8.16219 1.000000
68.93490 35.18739 120 2.607 8.25989 1.000000
68.93836 34.91776 120 2.976 8.28960 0.833333
68.94236 34.60326 120 1.681 8.18535 0.583333
68.94634 34.28883 120 0.037 8.05296 0.333333
68.95029 33.97449 120 -0.457 8.01322 0.333333
68.95420 33.66023 120 -0.259 8.02913 0.166667
68.95809 33.34607 120 -0.014 8.04885 0.000000
68.96194 33.03203 120 0.003 8.05024 0.000000
69.15085 41.03123 120 0 8.05000 0.000000
69.15428 40.71719 120 -0.001 8.04993 0.000000
69.15767 40.40304 120 -0.004 8.04967 0.000000
69.16103 40.08879 120 0.026 8.05208 0.083333
69.16437 39.77445 120 0.323 8.07598 0.472222
69.16767 39.46002 120 0.343 8.07762 0.666667
69.17095 39.14552 120 -0.748 7.98979 0.833333
69.17373 38.87590 120 -0.848 7.98176 0.916667
69.17650 38.60623 120 -0.517 8.00835 1.000000
69.17879 38.38148 120 -0.147 8.03814 1.000000
69.18106 38.15671 120 -0.373 8.02001 1.000000
69.18332 37.93193 120 -0.685 7.99485 1.000000
69.18557 37.70713 120 -0.734 7.99089 1.000000
69.18780 37.48231 120 -1.86 7.90031 1.000000
69.19002 37.25750 120 -1.698 7.91332 1.000000
69.19223 37.03267 120 -1.193 7.95397 0.833333
69.19442 36.80785 120 -0.586 8.00280 0.833333
69.19660 36.58303 120 -0.286 8.02699 0.888889
69.19877 36.35822 120 0.013 8.05104 1.000000
69.20093 36.13341 120 1.096 8.13821 1.000000
69.20307 35.90862 120 2.724 8.26927 1.000000
69.20520 35.68385 120 2.634 8.26207 0.833333
69.20732 35.45910 120 1.895 8.20256 1.000000
69.20985 35.18943 120 2.417 8.24460 1.000000
69.21236 34.91980 120 2.811 8.27628 1.000000
69.21526 34.60529 120 2.046 8.21471 0.611111
69.21815 34.29085 120 0.494 8.08977 0.500000
69.22101 33.97649 120 -0.239 8.03074 0.333333
69.22385 33.66223 120 -0.113 8.04092 0.277778
69.22667 33.34807 120 -0.009 8.04924 0.000000
69.22946 33.03401 120 0.002 8.05015 0.000000
69.44816 41.03273 120 0 8.05000 0.000000
69.45029 40.71869 120 0 8.04998 0.000000
69.45240 40.40453 120 0 8.04998 0.000000
69.45449 40.09028 120 0.014 8.05114 0.000000
69.45656 39.77593 120 0.138 8.06115 0.500000
69.45861 39.46149 120 -0.162 8.03699 0.666667
69.46065 39.14699 120 -1.078 7.96322 0.694444
69.46238 38.87736 120 -0.304 8.02555 1.000000
69.46409 38.60769 120 0.679 8.10462 1.000000
69.46552 38.38293 120 0.838 8.11743 1.000000
69.46693 38.15816 120 0.088 8.05706 1.000000
69.46833 37.93337 120 -0.233 8.03125 1.000000
69.46973 37.70856 120 -0.138 8.03891 1.000000
69.47112 37.48375 120 -0.249 8.02997 1.000000
69.47250 37.25892 120 0.08 8.05646 1.000000
69.47387 37.03410 120 0.155 8.06246 0.944444
69.47523 36.80927 120 -0.801 7.98548 0.944444
69.47658 36.58445 120 -1.322 7.94361 1.000000
69.47793 36.35963 120 -1.707 7.91259 1.000000
69.47927 36.13482 120 0.451 8.08629 1.000000
69.48060 35.91003 120 3.143 8.30300 1.000000
69.48193 35.68525 120 3.862 8.36091 1.000000
69.48324 35.46049 120 2.69 8.26654 0.916667
69.48481 35.19082 120 1.994 8.21055 0.888889
69.48637 34.92118 120 1.891 8.20224 0.888889
69.48818 34.60667 120 1.164 8.14367 0.833333
69.48997 34.29222 120 0.827 8.11656 0.500000
69.49175 33.97786 120 0.172 8.06384 0.277778
69.49351 33.66359 120 -0.006 8.04951 0.138889
69.49526 33.34942 120 -0.004 8.04969 0.000000
69.49700 33.03537 120 0 8.05002 0.000000
69.74548 41.03353 120 0 8.05000 0.000000
69.74631 40.71949 120 0 8.05003 0.000000
69.74713 40.40533 120 0.003 8.05027 0.000000
69.74795 40.09107 120 -0.012 8.04900 0.000000
69.74876 39.77671 120 -0.34 8.02262 0.444444
69.74956 39.46228 120 -0.959 7.97279 0.666667
69.75035 39.14777 120 -0.428 8.01554 0.666667
69.75103 38.87813 120 0.777 8.11251 0.916667
69.75170 38.60846 120 1.393 8.16211 1.000000
69.75225 38.38371 120 1.786 8.19375 1.000000
69.75280 38.15893 120 0.39 8.08141 1.000000
69.75335 37.93414 120 0.01 8.05080 1.000000
69.75390 37.70933 120 0.253 8.07035 1.000000
69.75444 37.48451 120 0.835 8.11718 1.000000
69.75498 37.25968 120 0.888 8.12147 1.000000
69.75551 37.03486 120 -0.107 8.04142 1.000000
69.75604 36.81003 120 -1.829 7.90274 0.916667
69.75657 36.58520 120 -2.896 7.81685 0.861111
69.75710 36.36038 120 -2.405 7.85639 1.000000
69.75762 36.13557 120 0.87 8.12000 1.000000
69.75814 35.91077 120 4.022 8.37374 1.000000
69.75866 35.68599 120 4.336 8.39908 1.000000
69.75917 35.46124 120 2.738 8.27041 1.000000
69.75978 35.19156 120 1.809 8.19562 0.833333
69.76039 34.92192 120 1.256 8.15115 0.944444
69.76110 34.60740 120 0.247 8.06985 0.805556
69.76179 34.29296 120 0.129 8.06042 0.500000
69.76249 33.97859 120 0.966 8.12775 0.500000
69.76318 33.66432 120 0.042 8.05336 0.083333
69.76386 33.35015 120 -0.003 8.04974 0.000000
69.76454 33.03609 120 -0.001 8.04995 0.000000
70.04280 41.03363 120 0 8.05001 0.000000
70.04233 40.71958 120 0.001 8.05008 0.000000
70.04187 40.40543 120 0.006 8.05045 0.000000
70.04141 40.09116 120 -0.024 8.04803 0.000000
70.04096 39.77681 120 -0.532 8.00714 0.472222
70.04051 39.46237 120 -0.888 7.97854 0.666667
70.04006 39.14786 120 0.223 8.06796 0.666667
70.03968 38.87823 120 1.395 8.16232 0.944444
70.03930 38.60856 120 1.718 8.18829 1.000000
70.03899 38.38380 120 2.122 8.22083 1.000000
70.03868 38.15902 120 0.841 8.11766 0.916667
70.03837 37.93423 120 0.325 8.07614 1.000000
70.03807 37.70942 120 0.882 8.12104 1.000000
70.03776 37.48460 120 0.52 8.09182 1.000000
70.03746 37.25978 120 -0.181 8.03543 1.000000
70.03716 37.03495 120 -1.411 7.93642 0.972222
70.03686 36.81012 120 -3.208 7.79177 1.000000
70.03656 36.58529 120 -4.168 7.71449 1.000000
70.03627 36.36047 120 -2.897 7.81679 1.000000
70.03597 36.13566 120 0.885 8.12125 1.000000
70.03568 35.91087 120 4.36 8.40099 1.000000
70.03539 35.68609 120 3.605 8.34021 0.888889
70.03510 35.46133 120 2.385 8.24200 0.833333
70.03476 35.19165 120 2.297 8.23489 0.833333
70.03441 34.92201 120 1.501 8.17082 0.888889
70.03402 34.60749 120 -0.01 8.04922 0.638889
70.03362 34.29305 120 -0.254 8.02957 0.500000
70.03323 33.97868 120 0.067 8.05539 0.333333
70.03285 33.66441 120 0.025 8.05203 0.000000
70.03246 33.35024 120 -0.003 8.04976 0.000000
70.03208 33.03618 120 -0.001 8.04994 0.000000
70.34012 41.03303 120 0 8.05001 0.000000
70.33836 40.71898 120 0.001 8.05010 0.000000
70.33661 40.40483 120 0.006 8.05048 0.000000
70.33488 40.09057 120 -0.02 8.04842 0.000000
70.33316 39.77622 120 -0.193 8.03450 0.388889
70.33145 39.46178 120 -0.55 8.00569 0.666667
70.32977 39.14727 120 0.21 8.06693 0.666667
70.32833 38.87764 120 0.734 8.10907 0.944444
70.32691 38.60797 120 1.574 8.17667 1.000000
70.32573 38.38322 120 1.389 8.16183 0.972222
70.32456 38.15844 120 0.812 8.11535 0.944444
70.32339 37.93365 120 0.651 8.10238 1.000000
70.32224 37.70884 120 0.723 8.10817 1.000000
70.32108 37.48403 120 -0.43 8.01539 1.000000
70.31994 37.25920 120 -0.672 7.99588 1.000000
70.31880 37.03438 120 -0.811 7.98472 1.000000
70.31767 36.80955 120 -3.066 7.80315 1.000000
70.31655 36.58472 120 -4.404 7.69551 1.000000
70.31543 36.35990 120 -2.622 7.83889 1.000000
70.31432 36.13510 120 2.021 8.21265 1.000000
70.31322 35.91030 120 4.175 8.38612 1.000000
70.31212 35.68552 120 2.206 8.22760 0.833333
70.31103 35.46077 120 1.805 8.19531 0.833333
70.30973 35.19109 120 2.272 8.23292 0.805556
70.30843 34.92145 120 1.748 8.19068 0.666667
70.30694 34.60694 120 0.235 8.06892 0.333333
70.30545 34.29249 120 0.044 8.05353 0.500000
70.30398 33.97813 120 0.004 8.05029 0.111111
70.30251 33.66386 120 -0.001 8.04993 0.000000
70.30106 33.34969 120 -0.002 8.04983 0.000000
70.29962 33.03563 120 -0.001 8.04996 0.000000
70.63743 41.03172 120 0 8.05000 0.000000
70.63437 40.71768 120 0.001 8.05012 0.000000
70.63134 40.40353 120 0.005 8.05044 0.000000
70.62833 40.08928 120 -0.031 8.04754 0.250000
70.62535 39.77493 120 -0.395 8.01820 0.500000
70.62240 39.46050 120 -0.559 8.00496 0.611111
70.61947 39.14600 120 0.025 8.05199 0.777778
70.61698 38.87637 120 0.506 8.09075 1.000000
70.61451 38.60671 120 1.123 8.14038 1.000000
70.61246 38.38196 120 0.74 8.10959 0.861111
70.61043 38.15719 120 -0.098 8.04208 1.000000
70.60841 37.93240 120 -0.144 8.03838 1.000000
70.60640 37.70760 120 1.097 8.13831 1.000000
70.60440 37.48278 120 0.729 8.10869 1.000000
70.60242 37.25796 120 0.135 8.06084 1.000000
70.60044 37.03314 120 0.251 8.07023 1.000000
70.59848 36.80831 120 -2.103 7.88068 1.000000
70.59653 36.58349 120 -3.598 7.76040 1.000000
70.59459 36.35868 120 -1.874 7.89911 1.000000
70.59267 36.13387 120 2.247 8.23088 1.000000
70.59075 35.90908 120 3.74 8.35110 0.916667
70.58885 35.68431 120 1.766 8.19219 0.666667
70.58695 35.45955 120 0.821 8.11605 0.666667
70.58469 35.18988 120 1.276 8.15272 0.777778
70.58245 34.92025 120 1.386 8.16155 0.500000
70.57985 34.60574 120 0.305 8.07455 0.333333
70.57727 34.29130 120 0.167 8.06348 0.333333
70.57472 33.97694 120 0.022 8.05174 0.166667
70.57218 33.66268 120 -0.001 8.04988 0.000000
70.56966 33.34851 120 -0.001 8.04990 0.000000
70.56716 33.03446 120 0 8.04998 0.000000
70.93473 41.02971 120 0 8.05001 0.000000
70.93037 40.71568 120 0.002 8.05014 0.000000
70.92605 40.40154 120 0.003 8.05024 0.000000
70.92177 40.08730 120 -0.042 8.04665 0.166667
70.91753 39.77296 120 -0.248 8.03000 0.500000
70.91332 39.45854 120 -0.254 8.02956 0.666667
70.90915 39.14404 120 0.355 8.07862 0.944444
70.90561 38.87442 120 0.561 8.09512 1.000000
70.90209 38.60476 120 0.856 8.11894 1.000000
70.89918 38.38002 120 0.043 8.05346 1.000000
70.89628 38.15526 120 -0.193 8.03447 1.000000
70.89341 37.93047 120 0.141 8.06133 1.000000
70.89055 37.70568 120 0.538 8.09328 1.000000
70.88770 37.48087 120 1.552 8.17496 1.000000
70.88488 37.25605 120 1.315 8.15585 1.000000
70.88207 37.03124 120 0.321 8.07586 1.000000
70.87928 36.80642 120 -0.95 7.97355 1.000000
70.87650 36.58160 120 -1.802 7.90497 1.000000
70.87374 36.35679 120 -0.722 7.99191 1.000000
70.87100 36.13199 120 1.644 8.18238 1.000000
70.86827 35.90721 120 2.184 8.22581 0.694444
70.86556 35.68244 120 0.969 8.12804 0.666667
70.86286 35.45769 120 0.319 8.07566 0.666667
70.85965 35.18802 120 0.374 8.08008 0.666667
70.85645 34.91840 120 0.459 8.08698 0.500000
70.85276 34.60389 120 0.18 8.06451 0.333333
70.84908 34.28946 120 0.155 8.06246 0.333333
70.84544 33.97511 120 0.06 8.05482 0.166667
70.84183 33.66085 120 0.002 8.05015 0.000000
70.83824 33.34670 120 -0.001 8.04994 0.000000
70.83468 33.03265 120 0 8.04999 0.000000
71.29146 41.02638 120 0.001 8.05004 0.000000
71.28555 40.71236 120 0.001 8.05009 0.000000
71.27969 40.39823 120 -0.006 8.04952 0.111111
71.27388 40.08400 120 -0.101 8.04183 0.333333
71.26812 39.76968 120 -0.311 8.02496 0.500000
71.26241 39.45527 120 0.427 8.08437 0.666667
71.25675 39.14079 120 0.922 8.12424 0.972222
71.25194 38.87118 120 1.746 8.19054 0.972222
71.24717 38.60154 120 1.159 8.14326 1.000000
71.24322 38.37680 120 0.665 8.10351 1.000000
71.23929 38.15205 120 0.787 8.11333 1.000000
71.23538 37.92727 120 1.125 8.14053 1.000000
71.23150 37.70249 120 1.509 8.17150 1.000000
71.22765 37.47769 120 1.853 8.19918 1.000000
71.22381 37.25288 120 2.722 8.26913 1.000000
71.22000 37.02807 120 2.432 8.24580 1.000000
71.21621 36.80326 120 1.736 8.18973 1.000000
71.21245 36.57846 120 1.961 8.20786 1.000000
71.20870 36.35366 120 0.847 8.11822 1.000000
71.20498 36.12887 120 -0.004 8.04967 0.722222
71.20128 35.90409 120 -0.364 8.02071 0.666667
71.19760 35.67933 120 -0.147 8.03815 0.527778
71.19394 35.45459 120 0.081 8.05649 0.250000
71.18957 35.18494 120 0.029 8.05237 0.166667
71.18524 34.91532 120 0.018 8.05149 0.166667
71.18022 34.60083 120 0.015 8.05121 0.166667
71.17524 34.28641 120 0.015 8.05123 0.250000
71.17030 33.97207 120 0.025 8.05203 0.166667
71.16539 33.65783 120 0.002 8.05015 0.000000
71.16053 33.34368 120 0 8.04998 0.000000
71.15570 33.02965 120 0 8.04999 0.000000
71.64815 41.02203 120 0 8.05001 0.000000
71.64068 40.70803 120 0 8.05000 0.000000
71.63328 40.39392 120 -0.032 8.04743 0.222222
71.62594 40.07971 120 -0.104 8.04161 0.333333
71.61867 39.76540 120 -0.319 8.02430 0.527778
71.61146 39.45102 120 0.488 8.08924 0.833333
71.60431 39.13655 120 1.55 8.17477 0.833333
71.59824 38.86696 120 1.691 8.18609 0.944444
71.59221 38.59733 120 1.452 8.16691 0.944444
71.58722 38.37261 120 1.188 8.14561 1.000000
71.58226 38.14787 120 1.925 8.20493 0.944444
71.57733 37.92311 120 2.356 8.23966 0.944444
71.57243 37.69833 120 3.78 8.35428 1.000000
71.56756 37.47354 120 2.519 8.25276 1.000000
71.56271 37.24875 120 1.938 8.20598 1.000000
71.55790 37.02395 120 1.679 8.18520 1.000000
71.55311 36.79916 120 1.945 8.20655 1.000000
71.54836 36.57436 120 2.229 8.22943 1.000000
71.54363 36.34958 120 0.011 8.05085 1.000000
71.53893 36.12480 120 -0.968 7.97207 0.500000
71.53425 35.90003 120 -1.1 7.96146 0.500000
71.52960 35.67528 120 -0.543 8.00629 0.500000
71.52498 35.45056 120 0.03 8.05240 0.166667
71.51947 35.18092 120 0.015 8.05122 0.166667
71.51400 34.91131 120 -0.005 8.04963 0.000000
71.50766 34.59684 120 -0.005 8.04963 0.000000
71.50137 34.28244 120 -0.002 8.04986 0.000000
71.49512 33.96811 120 0 8.05001 0.000000
71.48893 33.65388 120 0 8.05001 0.000000
71.48278 33.33975 120 0 8.04998 0.000000
71.47668 33.02573 120 0 8.04999 0.000000
72.06423 41.01568 120 0 8.05003 0.000000
72.05494 40.70171 120 0 8.05000 0.000000
72.04574 40.38763 120 -0.027 8.04785 0.055556
72.03662 40.07344 120 -0.121 8.04022 0.222222
72.02758 39.75916 120 -0.19 8.03467 0.333333
72.01863 39.44480 120 -0.196 8.03422 0.555556
72.00975 39.13037 120 0.23 8.06849 0.833333
72.00220 38.86080 120 0.589 8.09742 0.833333
71.99470 38.59119 120 0.539 8.09337 0.944444
71.98850 38.36648 120 0.485 8.08906 0.833333
71.98233 38.14176 120 1.862 8.19989 0.833333
71.97621 37.91702 120 2.868 8.28086 0.833333
71.97012 37.69226 120 1.714 8.18795 0.972222
71.96406 37.46749 120 1.246 8.15031 1.000000
71.95804 37.24272 120 0.839 8.11755 1.000000
71.95206 37.01794 120 0.182 8.06466 1.000000
71.94611 36.79316 120 1.088 8.13760 1.000000
71.94020 36.56838 120 0.267 8.07148 0.888889
71.93432 36.34361 120 -0.869 7.98006 0.500000
71.92848 36.11885 120 -0.972 7.97175 0.500000
71.92267 35.89410 120 -0.393 8.01840 0.500000
71.91689 35.66937 120 -0.037 8.04702 0.333333
71.91115 35.44466 120 0.001 8.05004 0.027778
71.90430 35.17504 120 0.005 8.05037 0.000000
71.89750 34.90546 120 0 8.04996 0.000000
71.88962 34.59101 120 -0.001 8.04991 0.000000
71.88180 34.27663 120 -0.001 8.04994 0.000000
71.87404 33.96233 120 0 8.04997 0.000000
71.86635 33.64812 120 0 8.04998 0.000000
71.85871 33.33402 120 0 8.04999 0.000000
71.85112 33.02002 120 0 8.04999 0.000000
72.48022 41.00795 120 0.001 8.05004 0.000000
72.46912 40.69402 120 0.001 8.05005 0.000000
72.45812 40.37997 120 -0.005 8.04959 0.000000
72.44722 40.06582 120 -0.065 8.04477 0.333333
72.43642 39.75157 120 -0.075 8.04399 0.333333
72.42571 39.43724 120 -0.43 8.01538 0.500000
72.41510 39.12284 120 -0.504 8.00944 0.500000
72.40608 38.85330 120 -0.938 7.97447 0.500000
72.39712 38.58371 120 -0.536 8.00685 0.500000
72.38971 38.35903 120 0.262 8.07110 0.500000
72.38234 38.13433 120 1.744 8.19043 0.583333
72.37501 37.90961 120 1.801 8.19495 0.750000
72.36773 37.68488 120 0.92 8.12405 0.750000
72.36050 37.46013 120 0.594 8.09781 0.861111
72.35331 37.23538 120 -0.692 7.99433 1.000000
72.34615 37.01062 120 -1.66 7.91639 1.000000
72.33905 36.78586 120 -1.523 7.92739 0.666667
72.33198 36.56111 120 -2.048 7.88513 0.416667
72.32495 36.33636 120 -0.622 7.99993 0.361111
72.31797 36.11162 120 -0.021 8.04832 0.333333
72.31103 35.88689 120 0.061 8.05492 0.166667
72.30412 35.66218 120 0.022 8.05176 0.166667
72.29726 35.43749 120 0.007 8.05054 0.000000
72.28907 35.16790 120 0.001 8.05006 0.000000
72.28094 34.89834 120 0 8.04998 0.000000
72.27152 34.58392 120 0 8.04998 0.000000
72.26218 34.26956 120 0 8.05000 0.000000
72.25290 33.95529 120 0 8.04999 0.000000
72.24370 33.64111 120 0 8.04999 0.000000
72.23457 33.32704 120 0 8.05001 0.000000
72.22551 33.01307 120 0 8.05000 0.000000
72.89610 40.99885 120 0 8.05004 0.000000
72.88320 40.68496 120 0.001 8.05005 0.000000
72.87040 40.37095 120 0 8.04998 0.000000
72.85773 40.05683 120 0.011 8.05086 0.333333
72.84516 39.74263 120 0.098 8.05787 0.333333
72.83271 39.42834 120 -0.023 8.04818 0.166667
72.82036 39.11397 120 -0.629 7.99934 0.500000
72.80987 38.84446 120 -0.306 8.02536 0.388889
72.79945 38.57491 120 -0.25 8.02984 0.388889
72.79082 38.35026 120 0.024 8.05192 0.500000
72.78225 38.12558 120 0.782 8.11296 0.500000
72.77373 37.90089 120 0.94 8.12564 0.500000
72.76527 37.67618 120 0.305 8.07453 0.500000
72.75685 37.45146 120 -0.05 8.04601 0.361111
72.74848 37.22673 120 -1.173 7.95561 0.500000
72.74017 37.00200 120 -2.224 7.87099 0.500000
72.73190 36.77727 120 -0.645 7.99806 0.333333
72.72368 36.55254 120 -0.775 7.98763 0.333333
72.71551 36.32781 120 -0.543 8.00630 0.333333
72.70738 36.10310 120 -0.01 8.04919 0.222222
72.69930 35.87840 120 0.055 8.05446 0.166667
72.69127 35.65371 120 0.014 8.05112 0.166667
72.68329 35.42905 120 0.002 8.05016 0.000000
72.67376 35.15948 120 0 8.04998 0.000000
72.66430 34.88995 120 0 8.04999 0.000000
72.65335 34.57556 120 0 8.05001 0.000000
72.64248 34.26124 120 0 8.05001 0.000000
72.63169 33.94701 120 0 8.04999 0.000000
72.62099 33.63286 120 0 8.04999 0.000000
72.61037 33.31881 120 0 8.05001 0.000000
72.59982 33.00488 120 0 8.05001 0.000000
73.31187 40.98838 120 0 8.05001 0.000000
73.29716 40.67453 120 0 8.05002 0.000000
73.28257 40.36056 120 0 8.05003 0.000000
73.26812 40.04650 120 0.006 8.05045 0.000000
73.25379 39.73233 120 0.016 8.05129 0.166667
73.23959 39.41809 120 -0.002 8.04985 0.027778
73.22552 39.10376 120 -0.03 8.04756 0.083333
73.21355 38.83429 120 -0.054 8.04565 0.166667
73.20167 38.56478 120 -0.037 8.04700 0.138889
73.19184 38.34015 120 0.005 8.05044 0.166667
73.18207 38.11551 120 0.055 8.05439 0.166667
73.17235 37.89085 120 0.049 8.05398 0.027778
73.16270 37.66617 120 -0.006 8.04949 0.333333
73.15310 37.44148 120 -0.032 8.04744 0.333333
73.14356 37.21678 120 -0.214 8.03280 0.166667
73.13408 36.99208 120 -0.346 8.02213 0.222222
73.12465 36.76737 120 -0.146 8.03824 0.333333
73.11528 36.54267 120 -0.111 8.04105 0.333333
73.10596 36.31798 120 -0.038 8.04691 0.194444
73.09670 36.09329 120 -0.002 8.04982 0.000000
73.08749 35.86862 120 0.007 8.05055 0.000000
73.07833 35.64396 120 0.002 8.05020 0.000000
73.06923 35.41933 120 0 8.05001 0.000000
73.05837 35.14979 120 0 8.04998 0.000000
73.04758 34.88030 120 0 8.05000 0.000000
73.03509 34.56595 120 0 8.05001 0.000000
73.02270 34.25167 120 0 8.05001 0.000000
73.01040 33.93747 120 0 8.05000 0.000000
72.99820 33.62336 120 0 8.05000 0.000000
72.98608 33.30935 120 0 8.05000 0.000000
72.97406 32.99545 120 0 8.05000 0.000000
73.72751 40.97653 120 0 8.04999 0.000000
73.71098 40.66273 120 0 8.04998 0.000000
73.69461 40.34882 120 0 8.05000 0.000000
73.67838 40.03480 120 0 8.05001 0.000000
73.66230 39.72069 120 0.001 8.05008 0.000000
73.64635 39.40649 120 0.003 8.05025 0.000000
73.63055 39.09222 120 0.005 8.05039 0.000000
73.61711 38.82279 120 0.004 8.05035 0.000000
73.60378 38.55332 120 0.002 8.05015 0.000000
73.59274 38.32873 120 -0.002 8.04987 0.000000
73.58177 38.10412 120 -0.006 8.04955 0.000000
73.57086 37.87949 120 -0.009 8.04931 0.000000
73.56002 37.65484 120 -0.006 8.04953 0.000000
73.54924 37.43019 120 0.001 8.05008 0.027778
73.53853 37.20552 120 0 8.05003 0.027778
73.52788 36.98085 120 0 8.04996 0.000000
73.51730 36.75618 120 0.004 8.05031 0.000000
73.50678 36.53152 120 0.006 8.05047 0.000000
73.49631 36.30685 120 0.005 8.05043 0.000000
73.48591 36.08220 120 0.004 8.05031 0.000000
73.47557 35.85756 120 0.001 8.05010 0.000000
73.46529 35.63293 120 0 8.05000 0.000000
73.45507 35.40833 120 0 8.04998 0.000000
73.44287 35.13883 120 0 8.05000 0.000000
73.43076 34.86938 120 0 8.05000 0.000000
73.41674 34.55507 120 0 8.05000 0.000000
73.40282 34.24083 120 0 8.05000 0.000000
73.38901 33.92668 120 0 8.05001 0.000000
73.37531 33.61261 120 0 8.05001 0.000000
73.36171 33.29865 120 0 8.04999 0.000000
73.34821 32.98479 120 0 8.05000 0.000000
74.14299 40.96331 120 0 8.04997 0.000000
74.12466 40.64957 120 0 8.04999 0.000000
74.10650 40.33572 120 0 8.05000 0.000000
74.08850 40.02176 120 0 8.05001 0.000000
74.07066 39.70770 120 0 8.05004 0.000000
74.05298 39.39356 120 0.001 8.05005 0.000000
74.03545 39.07934 120 0.001 8.05007 0.000000
74.02054 38.80996 120 0.002 8.05013 0.000000
74.00575 38.54053 120 0.001 8.05005 0.000000
73.99350 38.31598 120 -0.001 8.04996 0.000000
73.98133 38.09141 120 -0.001 8.04989 0.000000
73.96924 37.86682 120 -0.001 8.04989 0.000000
73.95721 37.64221 120 0 8.04997 0.000000
73.94526 37.41759 120 0.002 8.05013 0.000000
73.93338 37.19296 120 0.004 8.05033 0.000000
73.92157 36.96833 120 0.006 8.05044 0.000000
73.90983 36.74370 120 0.005 8.05043 0.000000
73.89815 36.51907 120 0.004 8.05033 0.000000
73.88655 36.29444 120 0.003 8.05021 0.000000
73.87501 36.06982 120 0.001 8.05011 0.000000
73.86354 35.84522 120 0 8.05004 0.000000
73.85213 35.62063 120 0 8.05000 0.000000
73.84079 35.39606 120 0 8.05000 0.000000
73.82727 35.12661 120 0 8.05000 0.000000
73.81383 34.85719 120 0 8.05000 0.000000
73.79828 34.54294 120 0 8.04999 0.000000
73.78284 34.22875 120 0 8.04999 0.000000
73.76752 33.91464 120 0 8.05000 0.000000
73.75232 33.60062 120 0 8.05000 0.000000
73.73723 33.28670 120 0 8.05000 0.000000
73.72226 32.97289 120 0 8.04999 0.000000
65.64546 40.96051 140 0 8.10554 0.000000
65.66415 40.64678 140 0 8.10556 0.000000
65.68267 40.33293 140 0 8.10560 0.000000
65.70103 40.01898 140 0 8.10559 0.000000
65.71922 39.70494 140 -0.001 8.10545 0.000000
65.73725 39.39081 140 -0.002 8.10535 0.000000
65.75512 39.07660 140 -0.001 8.10546 0.000000
65.77032 38.80723 140 0 8.10557 0.000000
65.78540 38.53781 140 0 8.10555 0.000000
65.79789 38.31327 140 0 8.10558 0.000000
65.81030 38.08871 140 0 8.10559 0.000000
65.82264 37.86412 140 0 8.10559 0.000000
65.83490 37.63953 140 0 8.10557 0.000000
65.84708 37.41491 140 0 8.10556 0.000000
65.85920 37.19029 140 0 8.10556 0.000000
65.87124 36.96567 140 0 8.10557 0.000000
65.88322 36.74104 140 0 8.10557 0.000000
65.89512 36.51642 140 0 8.10557 0.000000
65.90695 36.29180 140 0 8.10556 0.000000
65.91872 36.06719 140 0 8.10555 0.000000
65.93041 35.84260 140 0 8.10555 0.000000
65.94204 35.61802 140 0 8.10555 0.000000
65.95361 35.39345 140 0 8.10556 0.000000
65.96740 35.12401 140 0 8.10557 0.000000
65.98110 34.85461 140 0 8.10557 0.000000
65.99696 34.54036 140 0 8.10556 0.000000
66.01270 34.22618 140 0 8.10555 0.000000
66.02832 33.91208 140 0 8.10556 0.000000
66.04382 33.59807 140 0 8.10556 0.000000
66.05921 33.28416 140 0 8.10556 0.000000
66.07448 32.97036 140 0 8.10555 0.000000
66.06091 40.97400 140 0 8.10553 0.000000
66.07780 40.66021 140 0 8.10553 0.000000
66.09453 40.34631 140 0 8.10557 0.000000
66.11111 40.03230 140 0 8.10556 0.000000
66.12755 39.71820 140 0.002 8.10568 0.166667
66.14384 39.40401 140 -0.027 8.10340 0.166667
66.15999 39.08975 140 -0.004 8.10525 0.055556
66.17372 38.82033 140 -0.002 8.10539 0.111111
66.18735 38.55087 140 0.002 8.10572 0.000000
66.19863 38.32629 140 0.003 8.10577 0.000000
66.20984 38.10168 140 0.001 8.10565 0.000000
66.22098 37.87706 140 0 8.10553 0.000000
66.23206 37.65242 140 0 8.10553 0.000000
66.24307 37.42777 140 0.001 8.10560 0.000000
66.25402 37.20312 140 0.001 8.10565 0.000000
66.26490 36.97845 140 0.001 8.10563 0.000000
66.27572 36.75379 140 0 8.10553 0.000000
66.28647 36.52913 140 -0.001 8.10546 0.000000
66.29716 36.30447 140 0 8.10553 0.000000
66.30779 36.07983 140 0 8.10559 0.000000
66.31836 35.85519 140 0 8.10558 0.000000
66.32886 35.63058 140 0 8.10556 0.000000
66.33931 35.40598 140 0 8.10556 0.000000
66.35177 35.13649 140 0 8.10557 0.000000
66.36414 34.86704 140 0 8.10557 0.000000
66.37847 34.55274 140 0 8.10555 0.000000
66.39270 34.23852 140 0 8.10555 0.000000
66.40681 33.92437 140 0 8.10555 0.000000
66.42081 33.61031 140 0 8.10556 0.000000
66.43471 33.29636 140 0 8.10556 0.000000
66.44850 32.98251 140 0 8.10556 0.000000
66.47652 40.98612 140 0 8.10552 0.000000
66.49160 40.67228 140 -0.001 8.10549 0.000000
66.50654 40.35832 140 -0.001 8.10549 0.000000
66.52135 40.04427 140 0.001 8.10561 0.000000
66.53603 39.73011 140 -0.014 8.10439 0.166667
66.55057 39.41588 140 -0.042 8.10219 0.166667
66.56500 39.10156 140 -0.02 8.10391 0.166667
66.57726 38.83210 140 -0.01 8.10473 0.138889
66.58943 38.56259 140 0.016 8.10681 0.138889
66.59950 38.33798 140 0.02 8.10720 0.055556
66.60951 38.11334 140 0.001 8.10563 0.194444
66.61947 37.88868 140 -0.013 8.10452 0.166667
66.62936 37.66401 140 -0.007 8.10498 0.166667
66.63919 37.43932 140 0.003 8.10576 0.000000
66.64896 37.21463 140 0.003 8.10579 0.000000
66.65868 36.98994 140 0 8.10552 0.055556
66.66834 36.76524 140 -0.009 8.10480 0.166667
66.67794 36.54054 140 -0.031 8.10304 0.166667
66.68749 36.31586 140 -0.01 8.10478 0.166667
66.69698 36.09118 140 0 8.10552 0.000000
66.70642 35.86651 140 0 8.10555 0.000000
66.71580 35.64186 140 -0.001 8.10550 0.000000
66.72513 35.41723 140 -0.001 8.10548 0.000000
66.73625 35.14770 140 -0.001 8.10549 0.000000
66.74730 34.87822 140 0 8.10552 0.000000
66.76010 34.56387 140 0 8.10553 0.000000
66.77280 34.24960 140 0 8.10552 0.000000
66.78540 33.93541 140 0 8.10553 0.000000
66.79790 33.62131 140 0 8.10555 0.000000
66.81031 33.30731 140 0 8.10556 0.000000
66.82263 32.99342 140 0 8.10557 0.000000
66.89226 40.99687 140 0 8.10554 0.000000
66.90553 40.68298 140 0 8.10552 0.000000
66.91868 40.36898 140 0.004 8.10585 0.000000
66.93172 40.05487 140 0.042 8.10892 0.166667
66.94463 39.74068 140 0.063 8.11063 0.333333
66.95744 39.42639 140 -0.046 8.10182 0.333333
66.97013 39.11204 140 -0.055 8.10108 0.333333
66.98092 38.84253 140 -0.035 8.10274 0.222222
66.99163 38.57299 140 -0.036 8.10262 0.222222
67.00049 38.34834 140 -0.023 8.10372 0.250000
67.00931 38.12367 140 -0.001 8.10549 0.166667
67.01806 37.89898 140 -0.044 8.10198 0.166667
67.02677 37.67428 140 -0.037 8.10254 0.166667
67.03542 37.44957 140 -0.007 8.10501 0.055556
67.04402 37.22485 140 -0.035 8.10271 0.194444
67.05257 37.00012 140 -0.056 8.10099 0.222222
67.06107 36.77539 140 -0.037 8.10254 0.277778
67.06952 36.55067 140 -0.044 8.10199 0.250000
67.07793 36.32595 140 -0.033 8.10288 0.166667
67.08628 36.10124 140 -0.011 8.10470 0.083333
67.09458 35.87654 140 -0.008 8.10489 0.000000
67.10284 35.65186 140 -0.006 8.10508 0.000000
67.11105 35.42720 140 -0.005 8.10517 0.000000
67.12084 35.15764 140 -0.005 8.10514 0.000000
67.13056 34.88812 140 -0.004 8.10522 0.000000
67.14182 34.57374 140 -0.003 8.10535 0.000000
67.15300 34.25943 140 -0.001 8.10550 0.000000
67.16409 33.94520 140 0 8.10557 0.000000
67.17509 33.63106 140 0 8.10556 0.000000
67.18601 33.31702 140 0 8.10557 0.000000
67.19685 33.00309 140 0 8.10558 0.000000
67.30813 41.00624 140 0 8.10556 0.000000
67.31959 40.69231 140 0 8.10552 0.000000
67.33094 40.37827 140 0.017 8.10692 0.166667
67.34220 40.06413 140 0.148 8.11753 0.222222
67.35335 39.74989 140 0.417 8.13935 0.444444
67.36441 39.43557 140 -0.108 8.09683 0.333333
67.37537 39.12117 140 -0.084 8.09871 0.333333
67.38469 38.85164 140 -0.115 8.09622 0.277778
67.39394 38.58206 140 -0.666 8.05154 0.500000
67.40159 38.35738 140 -0.417 8.07177 0.666667
67.40920 38.13269 140 -0.039 8.10243 0.416667
67.41676 37.90797 140 -0.01 8.10475 0.361111
67.42428 37.68324 140 -0.091 8.09821 0.361111
67.43175 37.45850 140 -0.098 8.09761 0.333333
67.43918 37.23375 140 -0.35 8.07718 0.472222
67.44657 37.00900 140 -0.31 8.08039 0.500000
67.45391 36.78425 140 -0.129 8.09510 0.472222
67.46120 36.55950 140 -0.039 8.10238 0.388889
67.46846 36.33475 140 -0.067 8.10015 0.277778
67.47567 36.11002 140 -0.053 8.10127 0.250000
67.48284 35.88530 140 -0.037 8.10257 0.333333
67.48997 35.66059 140 0.018 8.10704 0.250000
67.49706 35.43591 140 0.006 8.10602 0.083333
67.50552 35.16632 140 -0.015 8.10434 0.000000
67.51391 34.89676 140 -0.006 8.10504 0.027778
67.52364 34.58235 140 -0.002 8.10542 0.000000
67.53329 34.26800 140 0.012 8.10653 0.055556
67.54286 33.95374 140 0.011 8.10641 0.083333
67.55236 33.63956 140 -0.001 8.10551 0.000000
67.56179 33.32549 140 -0.001 8.10549 0.000000
67.57115 33.01153 140 0.001 8.10562 0.000000
67.72410 41.01424 140 0 8.10553 0.000000
67.73374 40.70028 140 -0.001 8.10544 0.000000
67.74331 40.38620 140 0.004 8.10585 0.305556
67.75278 40.07202 140 0.059 8.11031 0.333333
67.76217 39.75775 140 0.187 8.12074 0.500000
67.77148 39.44340 140 -0.075 8.09945 0.388889
67.78071 39.12897 140 -0.029 8.10319 0.388889
67.78855 38.85940 140 -0.412 8.07219 0.500000
67.79634 38.58980 140 -1.059 8.01974 0.694444
67.80278 38.36510 140 -0.756 8.04431 0.833333
67.80919 38.14038 140 -0.259 8.08458 0.805556
67.81556 37.91564 140 -0.399 8.07322 0.638889
67.82188 37.69089 140 -0.604 8.05659 0.500000
67.82817 37.46613 140 -0.64 8.05372 0.416667
67.83443 37.24135 140 -0.488 8.06602 0.527778
67.84064 37.01658 140 -0.201 8.08930 0.555556
67.84682 36.79180 140 0.084 8.11232 0.500000
67.85297 36.56703 140 0.131 8.11615 0.416667
67.85907 36.34226 140 -0.008 8.10490 0.333333
67.86515 36.11751 140 0.057 8.11019 0.472222
67.87118 35.89276 140 0.28 8.12824 0.472222
67.87718 35.66804 140 0.367 8.13528 0.416667
67.88315 35.44333 140 0.054 8.10991 0.277778
67.89027 35.17371 140 0.069 8.11112 0.333333
67.89734 34.90414 140 0.199 8.12165 0.333333
67.90553 34.58969 140 0.101 8.11374 0.166667
67.91365 34.27532 140 0.074 8.11153 0.222222
67.92171 33.96102 140 0.052 8.10979 0.250000
67.92971 33.64682 140 -0.044 8.10198 0.083333
67.93765 33.33272 140 -0.004 8.10522 0.000000
67.94553 33.01873 140 0 8.10559 0.000000
68.14015 41.02087 140 0 8.10552 0.000000
68.14799 40.70688 140 -0.002 8.10536 0.000000
68.15575 40.39277 140 -0.013 8.10450 0.111111
68.16345 40.07856 140 0.038 8.10867 0.333333
68.17107 39.76426 140 0.575 8.15215 0.527778
68.17863 39.44988 140 0.784 8.16908 0.666667
68.18612 39.13542 140 0.244 8.12533 0.694444
68.19249 38.86584 140 -0.105 8.09704 0.833333
68.19882 38.59621 140 -0.575 8.05895 0.833333
68.20405 38.37149 140 -0.505 8.06460 0.833333
68.20925 38.14675 140 -0.495 8.06544 0.833333
68.21442 37.92199 140 -0.934 8.02988 0.666667
68.21956 37.69722 140 -1.069 8.01891 0.666667
68.22467 37.47244 140 -0.986 8.02564 0.527778
68.22975 37.24765 140 -0.557 8.06038 0.666667
68.23479 37.02286 140 -0.215 8.08813 0.666667
68.23981 36.79806 140 0.108 8.11428 0.833333
68.24480 36.57327 140 0.444 8.14153 0.583333
68.24976 36.34849 140 0.609 8.15491 0.611111
68.25469 36.12371 140 0.599 8.15409 0.583333
68.25959 35.89895 140 0.687 8.16124 0.527778
68.26446 35.67420 140 0.684 8.16098 0.527778
68.26931 35.44948 140 0.257 8.12637 0.388889
68.27509 35.17984 140 1.141 8.19802 0.500000
68.28083 34.91025 140 1.438 8.22210 0.500000
68.28748 34.59577 140 0.277 8.12800 0.333333
68.29407 34.28137 140 0.135 8.11650 0.333333
68.30062 33.96706 140 0.017 8.10696 0.250000
68.30711 33.65283 140 -0.083 8.09880 0.166667
68.31356 33.33870 140 -0.016 8.10423 0.083333
68.31996 33.02469 140 -0.002 8.10539 0.000000
68.49683 41.02545 140 0 8.10555 0.000000
68.50311 40.71144 140 -0.003 8.10534 0.000000
68.50934 40.39732 140 -0.014 8.10445 0.055556
68.51550 40.08309 140 0.058 8.11024 0.333333
68.52161 39.76877 140 1.105 8.19514 0.500000
68.52767 39.45437 140 1.266 8.20813 0.666667
68.53368 39.13989 140 0.367 8.13531 0.722222
68.53878 38.87029 140 -0.096 8.09775 0.888889
68.54385 38.60064 140 -0.473 8.06725 0.833333
68.54804 38.37591 140 -0.484 8.06634 0.833333
68.55221 38.15116 140 -0.639 8.05377 0.833333
68.55636 37.92639 140 -1.145 8.01278 0.833333
68.56047 37.70160 140 -1.366 7.99487 0.805556
68.56457 37.47681 140 -1.507 7.98341 0.833333
68.56864 37.25201 140 -1.002 8.02430 0.833333
68.57268 37.02720 140 -0.759 8.04406 0.833333
68.57670 36.80239 140 -0.347 8.07742 0.833333
68.58070 36.57759 140 0.499 8.14600 0.972222
68.58468 36.35279 140 1.379 8.21737 1.000000
68.58863 36.12800 140 1.536 8.23002 0.833333
68.59256 35.90323 140 1.022 8.18839 0.666667
68.59646 35.67847 140 0.875 8.17649 0.666667
68.60035 35.45374 140 1.305 8.21133 0.666667
68.60498 35.18408 140 2.046 8.27141 0.583333
68.60958 34.91447 140 2.081 8.27425 0.583333
68.61491 34.59998 140 0.937 8.18149 0.500000
68.62019 34.28557 140 0.056 8.11011 0.305556
68.62544 33.97123 140 -0.119 8.09593 0.166667
68.63064 33.65699 140 -0.155 8.09297 0.166667
68.63581 33.34285 140 -0.036 8.10264 0.166667
68.64094 33.02881 140 -0.001 8.10547 0.000000
68.85356 41.02903 140 0 8.10556 0.000000
68.85828 40.71500 140 -0.002 8.10537 0.000000
68.86296 40.40086 140 -0.011 8.10466 0.000000
68.86760 40.08662 140 0.058 8.11029 0.083333
68.87219 39.77228 140 0.646 8.15795 0.500000
68.87675 39.45786 140 0.534 8.14883 0.666667
68.88127 39.14337 140 -0.108 8.09679 0.805556
68.88511 38.87376 140 -0.601 8.05687 0.750000
68.88892 38.60410 140 -0.783 8.04208 0.833333
68.89207 38.37936 140 -0.607 8.05634 0.833333
68.89521 38.15459 140 -0.645 8.05331 1.000000
68.89833 37.92981 140 -1.191 8.00901 1.000000
68.90142 37.70502 140 -1.665 7.97062 1.000000
68.90450 37.48021 140 -1.936 7.94867 0.833333
68.90756 37.25540 140 -1.61 7.97504 0.722222
68.91061 37.03058 140 -0.966 8.02724 0.777778
68.91363 36.80577 140 -0.463 8.06806 0.861111
68.91664 36.58095 140 0.443 8.14148 1.000000
68.91963 36.35615 140 1.581 8.23374 1.000000
68.92260 36.13135 140 1.838 8.25451 1.000000
68.92555 35.90656 140 1.473 8.22492 0.944444
68.92849 35.68180 140 1.22 8.20442 0.777778
68.93141 35.45705 140 1.526 8.22926 0.833333
68.93490 35.18739 140 2.28 8.29038 0.833333
68.93836 34.91776 140 1.999 8.26757 0.833333
68.94236 34.60326 140 0.317 8.13123 0.305556
68.94634 34.28883 140 -0.008 8.10487 0.333333
68.95029 33.97449 140 -0.311 8.08031 0.333333
68.95420 33.66023 140 -0.298 8.08140 0.333333
68.95809 33.34607 140 -0.049 8.10159 0.166667
68.96194 33.03203 140 0.001 8.10562 0.000000
69.15085 41.03123 140 0 8.10554 0.000000
69.15428 40.71719 140 -0.002 8.10542 0.000000
69.15767 40.40304 140 -0.007 8.10503 0.000000
69.16103 40.08879 140 0.04 8.10878 0.166667
69.16437 39.77445 140 0.322 8.13163 0.611111
69.16767 39.46002 140 0.069 8.11118 0.666667
69.17095 39.14552 140 -0.753 8.04451 0.750000
69.17373 38.87590 140 -1.077 8.01823 0.916667
69.17650 38.60623 140 -0.85 8.03664 0.916667
69.17879 38.38148 140 -0.457 8.06853 1.000000
69.18106 38.15671 140 -0.344 8.07769 1.000000
69.18332 37.93193 140 -0.804 8.04038 1.000000
69.18557 37.70713 140 -1.378 7.99386 1.000000
69.18780 37.48231 140 -1.854 7.95531 0.833333
69.19002 37.25750 140 -1.779 7.96133 1.000000
69.19223 37.03267 140 -0.942 8.02921 0.833333
69.19442 36.80785 140 -0.456 8.06863 0.722222
69.19660 36.58303 140 0.339 8.13299 1.000000
69.19877 36.35822 140 0.835 8.17326 1.000000
69.20093 36.13341 140 1.595 8.23488 1.000000
69.20307 35.90862 140 2.225 8.28588 1.000000
69.20520 35.68385 140 2.028 8.26995 0.888889
69.20732 35.45910 140 1.456 8.22359 0.972222
69.20985 35.18943 140 1.871 8.25720 1.000000
69.21236 34.91980 140 1.838 8.25455 0.722222
69.21526 34.60529 140 1.397 8.21875 0.500000
69.21815 34.29085 140 0.07 8.11125 0.333333
69.22101 33.97649 140 -0.191 8.09010 0.333333
69.22385 33.66223 140 -0.235 8.08654 0.333333
69.22667 33.34807 140 -0.019 8.10399 0.000000
69.22946 33.03401 140 0.001 8.10560 0.000000
69.44816 41.03273 140 0 8.10554 0.000000
69.45029 40.71869 140 -0.001 8.10549 0.000000
69.45240 40.40453 140 -0.002 8.10542 0.000000
69.45449 40.09028 140 0.024 8.10747 0.166667
69.45656 39.77593 140 0.262 8.12682 0.666667
69.45861 39.46149 140 -0.263 8.08425 0.666667
69.46065 39.14699 140 -1.293 8.00074 0.694444
69.46238 38.87736 140 -1.033 8.02185 0.944444
69.46409 38.60769 140 -0.463 8.06802 1.000000
69.46552 38.38293 140 0.071 8.11135 1.000000
69.46693 38.15816 140 -0.157 8.09283 1.000000
69.46833 37.93337 140 -0.715 8.04760 1.000000
69.46973 37.70856 140 -0.917 8.03122 1.000000
69.47112 37.48375 140 -1.222 8.00651 1.000000
69.47250 37.25892 140 -1.246 8.00453 1.000000
69.47387 37.03410 140 -0.278 8.08302 1.000000
69.47523 36.80927 140 -0.016 8.10426 0.944444
69.47658 36.58445 140 -0.805 8.04031 1.000000
69.47793 36.35963 140 -0.648 8.05300 1.000000
69.47927 36.13482 140 1.196 8.20253 1.000000
69.48060 35.91003 140 2.537 8.31118 1.000000
69.48193 35.68525 140 2.202 8.28403 1.000000
69.48324 35.46049 140 1.382 8.21759 0.972222
69.48481 35.19082 140 1.5 8.22715 0.944444
69.48637 34.92118 140 1.516 8.22848 0.944444
69.48818 34.60667 140 1.049 8.19054 0.666667
69.48997 34.29222 140 0.288 8.12887 0.500000
69.49175 33.97786 140 0.068 8.11110 0.333333
69.49351 33.66359 140 -0.03 8.10314 0.166667
69.49526 33.34942 140 -0.009 8.10481 0.055556
69.49700 33.03537 140 -0.001 8.10551 0.000000
69.74548 41.03353 140 0 8.10556 0.000000
69.74631 40.71949 140 0 8.10558 0.000000
69.74713 40.40533 140 0.002 8.10575 0.000000
69.74795 40.09107 140 -0.014 8.10440 0.055556
69.74876 39.77671 140 -0.282 8.08273 0.666667
69.74956 39.46228 140 -0.72 8.04724 0.666667
69.75035 39.14777 140 -0.852 8.03653 0.666667
69.75103 38.87813 140 -0.273 8.08347 0.861111
69.75170 38.60846 140 0.269 8.12736 1.000000
69.75225 38.38371 140 0.465 8.14323 1.000000
69.75280 38.15893 140 -0.408 8.07251 1.000000
69.75335 37.93414 140 -0.905 8.03219 1.000000
69.75390 37.70933 140 -0.586 8.05802 1.000000
69.75444 37.48451 140 -0.541 8.06170 1.000000
69.75498 37.25968 140 -0.408 8.07248 1.000000
69.75551 37.03486 140 -0.28 8.08285 1.000000
69.75604 36.81003 140 -1.446 7.98832 1.000000
69.75657 36.58520 140 -2.772 7.88086 1.000000
69.75710 36.36038 140 -1.611 7.97497 1.000000
69.75762 36.13557 140 1.469 8.22459 1.000000
69.75814 35.91077 140 3.092 8.35616 1.000000
69.75866 35.68599 140 2.222 8.28566 1.000000
69.75917 35.46124 140 1.528 8.22938 1.000000
69.75978 35.19156 140 1.195 8.20244 0.833333
69.76039 34.92192 140 0.746 8.16605 0.888889
69.76110 34.60740 140 0.179 8.12009 0.666667
69.76179 34.29296 140 -0.12 8.09580 0.500000
69.76249 33.97859 140 0.34 8.13315 0.500000
69.76318 33.66432 140 0.04 8.10882 0.166667
69.76386 33.35015 140 -0.003 8.10529 0.027778
69.76454 33.03609 140 -0.001 8.10548 0.000000
70.04280 41.03363 140 0 8.10557 0.000000
70.04233 40.71958 140 0.001 8.10567 0.000000
70.04187 40.40543 140 0.004 8.10592 0.000000
70.04141 40.09116 140 -0.044 8.10201 0.111111
70.04096 39.77681 140 -0.707 8.04829 0.472222
70.04051 39.46237 140 -0.769 8.04321 0.666667
70.04006 39.14786 140 -0.123 8.09557 0.666667
70.03968 38.87823 140 0.477 8.14424 0.861111
70.03930 38.60856 140 1.022 8.18836 1.000000
70.03899 38.38380 140 0.976 8.18468 1.000000
70.03868 38.15902 140 -0.261 8.08443 1.000000
70.03837 37.93423 140 -0.743 8.04535 1.000000
70.03807 37.70942 140 -0.316 8.07997 1.000000
70.03776 37.48460 140 -0.324 8.07930 1.000000
70.03746 37.25978 140 -0.893 8.03320 1.000000
70.03716 37.03495 140 -2.175 7.92925 1.000000
70.03686 36.81012 140 -4.056 7.77681 0.833333
70.03656 36.58529 140 -4.583 7.73409 1.000000
70.03627 36.36047 140 -2.089 7.93622 1.000000
70.03597 36.13566 140 1.675 8.24133 1.000000
70.03568 35.91087 140 3.138 8.35992 1.000000
70.03539 35.68609 140 1.706 8.24380 0.916667
70.03510 35.46133 140 1.643 8.23869 0.833333
70.03476 35.19165 140 1.343 8.21444 0.833333
70.03441 34.92201 140 0.749 8.16629 0.722222
70.03402 34.60749 140 -0.288 8.08225 0.527778
70.03362 34.29305 140 -0.458 8.06846 0.500000
70.03323 33.97868 140 0.49 8.14523 0.500000
70.03285 33.66441 140 0.047 8.10940 0.166667
70.03246 33.35024 140 -0.002 8.10538 0.000000
70.03208 33.03618 140 -0.001 8.10545 0.000000
70.34012 41.03303 140 0 8.10558 0.000000
70.33836 40.71898 140 0.002 8.10569 0.000000
70.33661 40.40483 140 0.003 8.10583 0.000000
70.33488 40.09057 140 -0.054 8.10114 0.388889
70.33316 39.77622 140 -0.502 8.06483 0.500000
70.33145 39.46178 140 -0.478 8.06684 0.666667
70.32977 39.14727 140 -0.207 8.08876 0.666667
70.32833 38.87764 140 0.304 8.13017 0.833333
70.32691 38.60797 140 1.357 8.21552 1.000000
70.32573 38.38322 140 0.915 8.17972 0.972222
70.32456 38.15844 140 -0.018 8.10412 1.000000
70.32339 37.93365 140 -0.452 8.06889 1.000000
70.32224 37.70884 140 0.028 8.10784 1.000000
70.32108 37.48403 140 -0.505 8.06464 1.000000
70.31994 37.25920 140 -1.926 7.94946 1.000000
70.31880 37.03438 140 -2.856 7.87402 1.000000
70.31767 36.80955 140 -5.062 7.69529 0.888889
70.31655 36.58472 140 -5.229 7.68171 0.972222
70.31543 36.35990 140 -1.774 7.96179 1.000000
70.31432 36.13510 140 2.208 8.28452 1.000000
70.31322 35.91030 140 2.899 8.34056 0.916667
70.31212 35.68552 140 1.15 8.19876 0.861111
70.31103 35.46077 140 1.511 8.22806 0.777778
70.30973 35.19109 140 1.827 8.25361 0.805556
70.30843 34.92145 140 1.234 8.20558 0.583333
70.30694 34.60694 140 0.048 8.10941 0.333333
70.30545 34.29249 140 -0.082 8.09893 0.500000
70.30398 33.97813 140 0.023 8.10738 0.277778
70.30251 33.66386 140 0.013 8.10659 0.000000
70.30106 33.34969 140 -0.002 8.10536 0.000000
70.29962 33.03563 140 -0.001 8.10547 0.000000
70.63743 41.03172 140 0 8.10558 0.000000
70.63437 40.71768 140 0.002 8.10569 0.000000
70.63134 40.40353 140 0.002 8.10570 0.000000
70.62833 40.08928 140 -0.052 8.10136 0.388889
70.62535 39.77493 140 -0.249 8.08541 0.500000
70.62240 39.46050 140 -0.363 8.07611 0.666667
70.61947 39.14600 140 -0.261 8.08438 0.666667
70.61698 38.87637 140 0.363 8.13502 0.861111
70.61451 38.60671 140 0.967 8.18396 1.000000
70.61246 38.38196 140 0.65 8.15826 1.000000
70.61043 38.15719 140 -0.211 8.08846 1.000000
70.60841 37.93240 140 -0.355 8.07677 1.000000
70.60640 37.70760 140 0.619 8.15571 1.000000
70.60440 37.48278 140 0.269 8.12732 1.000000
70.60242 37.25796 140 -1.379 7.99378 1.000000
70.60044 37.03314 140 -1.665 7.97059 1.000000
70.59848 36.80831 140 -4.213 7.76408 1.000000
70.59653 36.58349 140 -4.577 7.73457 1.000000
70.59459 36.35868 140 -0.724 8.04688 1.000000
70.59267 36.13387 140 2.457 8.30470 1.000000
70.59075 35.90908 140 1.993 8.26710 0.694444
70.58885 35.68431 140 0.694 8.16181 0.666667
70.58695 35.45955 140 0.615 8.15542 0.722222
70.58469 35.18988 140 1.156 8.19927 0.666667
70.58245 34.92025 140 1.298 8.21077 0.666667
70.57985 34.60574 140 0.286 8.12873 0.333333
70.57727 34.29130 140 0.127 8.11586 0.333333
70.57472 33.97694 140 0.022 8.10736 0.166667
70.57218 33.66268 140 0 8.10553 0.000000
70.56966 33.34851 140 -0.002 8.10538 0.000000
70.56716 33.03446 140 -0.001 8.10551 0.000000
70.93473 41.02971 140 0 8.10560 0.000000
70.93037 40.71568 140 0.001 8.10566 0.000000
70.92605 40.40154 140 -0.002 8.10543 0.000000
70.92177 40.08730 140 -0.055 8.10111 0.388889
70.91753 39.77296 140 -0.218 8.08788 0.500000
70.91332 39.45854 140 -0.108 8.09682 0.666667
70.90915 39.14404 140 0.071 8.11133 0.777778
70.90561 38.87442 140 0.309 8.13064 1.000000
70.90209 38.60476 140 0.389 8.13706 1.000000
70.89918 38.38002 140 -0.146 8.09370 1.000000
70.89628 38.15526 140 -0.619 8.05537 1.000000
70.89341 37.93047 140 -0.509 8.06429 1.000000
70.89055 37.70568 140 0.152 8.11787 1.000000
70.88770 37.48087 140 0.308 8.13055 1.000000
70.88488 37.25605 140 -0.461 8.06819 1.000000
70.88207 37.03124 140 -1.594 7.97631 1.000000
70.87928 36.80642 140 -3.132 7.85168 1.000000
70.87650 36.58160 140 -2.233 7.92453 1.000000
70.87374 36.35679 140 0.229 8.12409 1.000000
70.87100 36.13199 140 1.869 8.25702 0.944444
70.86827 35.90721 140 1.104 8.19505 0.666667
70.86556 35.68244 140 0.006 8.10603 0.666667
70.86286 35.45769 140 -0.161 8.09247 0.666667
70.85965 35.18802 140 0.207 8.12232 0.666667
70.85645 34.91840 140 0.585 8.15296 0.611111
70.85276 34.60389 140 0.246 8.12547 0.333333
70.84908 34.28946 140 0.188 8.12080 0.333333
70.84544 33.97511 140 0.089 8.11274 0.166667
70.84183 33.66085 140 0.004 8.10592 0.000000
70.83824 33.34670 140 -0.001 8.10547 0.000000
70.83468 33.03265 140 0 8.10552 0.000000
71.29146 41.02638 140 0.001 8.10563 0.000000
71.28555 40.71236 140 -0.001 8.10548 0.000000
71.27969 40.39823 140 -0.039 8.10239 0.250000
71.27388 40.08400 140 -0.119 8.09592 0.333333
71.26812 39.76968 140 -0.348 8.07731 0.500000
71.26241 39.45527 140 0.298 8.12968 0.666667
71.25675 39.14079 140 0.658 8.15889 0.861111
71.25194 38.87118 140 0.971 8.18425 1.000000
71.24717 38.60154 140 0.392 8.13735 1.000000
71.24322 38.37680 140 -0.618 8.05547 1.000000
71.23929 38.15205 140 -0.621 8.05525 1.000000
71.23538 37.92727 140 -0.287 8.08230 1.000000
71.23150 37.70249 140 -0.694 8.04928 1.000000
71.22765 37.47769 140 -0.644 8.05337 1.000000
71.22381 37.25288 140 0.868 8.17590 1.000000
71.22000 37.02807 140 0.515 8.14733 1.000000
71.21621 36.80326 140 0.078 8.11188 1.000000
71.21245 36.57846 140 0.399 8.13793 1.000000
71.20870 36.35366 140 0.473 8.14393 1.000000
71.20498 36.12887 140 0.442 8.14137 0.694444
71.20128 35.90409 140 -0.238 8.08630 0.666667
71.19760 35.67933 140 -0.562 8.05996 0.527778
71.19394 35.45459 140 -0.071 8.09981 0.500000
71.18957 35.18494 140 0.027 8.10776 0.333333
71.18524 34.91532 140 0.036 8.10851 0.166667
71.18022 34.60083 140 0.031 8.10805 0.166667
71.17524 34.28641 140 0.041 8.10888 0.333333
71.17030 33.97207 140 0.06 8.11042 0.166667
71.16539 33.65783 140 0.009 8.10630 0.111111
71.16053 33.34368 140 0 8.10552 0.000000
71.15570 33.02965 140 0 8.10552 0.000000
71.64815 41.02203 140 0 8.10554 0.000000
71.64068 40.70803 140 -0.003 8.10534 0.000000
71.63328 40.39392 140 -0.064 8.10038 0.222222
71.62594 40.07971 140 -0.114 8.09631 0.333333
71.61867 39.76540 140 -0.215 8.08815 0.555556
71.61146 39.45102 140 0.634 8.15691 0.777778
71.60431 39.13655 140 1.219 8.20437 0.833333
71.59824 38.86696 140 1.679 8.24164 0.944444
71.59221 38.59733 140 1.241 8.20618 0.944444
71.58722 38.37261 140 0.303 8.13015 1.000000
71.58226 38.14787 140 0.222 8.12352 0.944444
71.57733 37.92311 140 0.3 8.12987 0.944444
71.57243 37.69833 140 0.287 8.12880 1.000000
71.56756 37.47354 140 1.425 8.22108 1.000000
71.56271 37.24875 140 2.554 8.31258 1.000000
71.55790 37.02395 140 2.534 8.31091 1.000000
71.55311 36.79916 140 2.008 8.26831 1.000000
71.54836 36.57436 140 1.485 8.22589 1.000000
71.54363 36.34958 140 0.048 8.10942 1.000000
71.53893 36.12480 140 -0.445 8.06949 0.500000
71.53425 35.90003 140 -0.83 8.03826 0.500000
71.52960 35.67528 140 -0.629 8.05457 0.500000
71.52498 35.45056 140 0.017 8.10690 0.388889
71.51947 35.18092 140 0.049 8.10952 0.166667
71.51400 34.91131 140 -0.003 8.10534 0.111111
71.50766 34.59684 140 -0.004 8.10524 0.138889
71.50137 34.28244 140 0 8.10556 0.055556
71.49512 33.96811 140 0.003 8.10578 0.027778
71.48893 33.65388 140 0.001 8.10566 0.000000
71.48278 33.33975 140 0 8.10553 0.000000
71.47668 33.02573 140 0 8.10553 0.000000
72.06423 41.01568 140 0 8.10555 0.000000
72.05494 40.70171 140 -0.005 8.10517 0.055556
72.04574 40.38763 140 -0.041 8.10222 0.111111
72.03662 40.07344 140 -0.123 8.09562 0.166667
72.02758 39.75916 140 -0.127 8.09529 0.333333
72.01863 39.44480 140 0.149 8.11760 0.583333
72.00975 39.13037 140 0.518 8.14750 0.777778
72.00220 38.86080 140 1.064 8.19182 0.833333
71.99470 38.59119 140 0.936 8.18139 0.833333
71.98850 38.36648 140 0.734 8.16508 0.750000
71.98233 38.14176 140 0.95 8.18253 0.833333
71.97621 37.91702 140 1.635 8.23811 0.833333
71.97012 37.69226 140 1.83 8.25386 0.944444
71.96406 37.46749 140 1.763 8.24843 1.000000
71.95804 37.24272 140 0.973 8.18439 1.000000
71.95206 37.01794 140 0.15 8.11774 1.000000
71.94611 36.79316 140 0.954 8.18290 1.000000
71.94020 36.56838 140 1.083 8.19336 0.833333
71.93432 36.34361 140 -0.183 8.09074 0.500000
71.92848 36.11885 140 -0.837 8.03770 0.500000
71.92267 35.89410 140 -0.396 8.07348 0.500000
71.91689 35.66937 140 -0.029 8.10318 0.388889
71.91115 35.44466 140 0.002 8.10575 0.166667
71.90430 35.17504 140 0.008 8.10618 0.000000
71.89750 34.90546 140 0 8.10559 0.000000
71.88962 34.59101 140 -0.002 8.10541 0.000000
71.88180 34.27663 140 -0.001 8.10545 0.000000
71.87404 33.96233 140 -0.001 8.10550 0.000000
71.86635 33.64812 140 0 8.10553 0.000000
71.85871 33.33402 140 0 8.10553 0.000000
71.85112 33.02002 140 0 8.10553 0.000000
72.48022 41.00795 140 0 8.10558 0.000000
72.46912 40.69402 140 0.001 8.10560 0.000000
72.45812 40.37997 140 -0.01 8.10475 0.111111
72.44722 40.06582 140 -0.124 8.09547 0.333333
72.43642 39.75157 140 -0.103 8.09718 0.333333
72.42571 39.43724 140 -0.374 8.07527 0.500000
72.41510 39.12284 140 -0.343 8.07772 0.500000
72.40608 38.85330 140 -0.647 8.05307 0.500000
72.39712 38.58371 140 -0.251 8.08521 0.500000
72.38971 38.35903 140 0.339 8.13307 0.500000
72.38234 38.13433 140 1.654 8.23964 0.500000
72.37501 37.90961 140 1.862 8.25651 0.611111
72.36773 37.68488 140 1.143 8.19819 0.750000
72.36050 37.46013 140 0.629 8.15655 0.861111
72.35331 37.23538 140 -0.634 8.05417 1.000000
72.34615 37.01062 140 -1.636 7.97293 0.944444
72.33905 36.78586 140 -0.909 8.03191 0.500000
72.33198 36.56111 140 -0.713 8.04774 0.416667
72.32495 36.33636 140 -1.35 7.99615 0.416667
72.31797 36.11162 140 -0.143 8.09398 0.333333
72.31103 35.88689 140 0.037 8.10857 0.166667
72.30412 35.66218 140 0.045 8.10923 0.166667
72.29726 35.43749 140 0.013 8.10665 0.166667
72.28907 35.16790 140 0.001 8.10567 0.000000
72.28094 34.89834 140 0 8.10552 0.000000
72.27152 34.58392 140 -0.001 8.10551 0.000000
72.26218 34.26956 140 0 8.10553 0.000000
72.25290 33.95529 140 0 8.10554 0.000000
72.24370 33.64111 140 0 8.10555 0.000000
72.23457 33.32704 140 0 8.10556 0.000000
72.22551 33.01307 140 0 8.10555 0.000000
72.89610 40.99885 140 0 8.10559 0.000000
72.88320 40.68496 140 0.001 8.10563 0.000000
72.87040 40.37095 140 -0.002 8.10543 0.000000
72.85773 40.05683 140 0.016 8.10688 0.333333
72.84516 39.74263 140 0.119 8.11519 0.333333
72.83271 39.42834 140 -0.012 8.10462 0.388889
72.82036 39.11397 140 -0.67 8.05127 0.500000
72.80987 38.84446 140 -0.885 8.03386 0.500000
72.79945 38.57491 140 -0.745 8.04513 0.444444
72.79082 38.35026 140 0.089 8.11274 0.500000
72.78225 38.12558 140 1.089 8.19386 0.500000
72.77373 37.90089 140 1.134 8.19751 0.500000
72.76527 37.67618 140 0.523 8.14794 0.500000
72.75685 37.45146 140 0.12 8.11531 0.472222
72.74848 37.22673 140 -0.259 8.08459 0.361111
72.74017 37.00200 140 -1.897 7.95178 0.500000
72.73190 36.77727 140 -0.616 8.05563 0.333333
72.72368 36.55254 140 -0.818 8.03927 0.333333
72.71551 36.32781 140 -0.643 8.05342 0.333333
72.70738 36.10310 140 -0.119 8.09593 0.333333
72.69930 35.87840 140 0.057 8.11020 0.166667
72.69127 35.65371 140 0.05 8.10959 0.166667
72.68329 35.42905 140 0.006 8.10604 0.083333
72.67376 35.15948 140 0 8.10555 0.000000
72.66430 34.88995 140 0 8.10552 0.000000
72.65335 34.57556 140 0 8.10555 0.000000
72.64248 34.26124 140 0 8.10556 0.000000
72.63169 33.94701 140 0 8.10555 0.000000
72.62099 33.63286 140 0 8.10555 0.000000
72.61037 33.31881 140 0 8.10557 0.000000
72.59982 33.00488 140 0 8.10557 0.000000
73.31187 40.98838 140 0 8.10557 0.000000
73.29716 40.67453 140 0 8.10558 0.000000
73.28257 40.36056 140 0.001 8.10561 0.000000
73.26812 40.04650 140 0.009 8.10627 0.000000
73.25379 39.73233 140 0.049 8.10951 0.166667
73.23959 39.41809 140 -0.01 8.10474 0.166667
73.22552 39.10376 140 -0.081 8.09903 0.277778
73.21355 38.83429 140 -0.152 8.09322 0.166667
73.20167 38.56478 140 -0.124 8.09553 0.222222
73.19184 38.34015 140 0.001 8.10561 0.166667
73.18207 38.11551 140 0.099 8.11355 0.194444
73.17235 37.89085 140 0.069 8.11112 0.333333
73.16270 37.66617 140 -0.022 8.10377 0.333333
73.15310 37.44148 140 -0.025 8.10349 0.333333
73.14356 37.21678 140 -0.227 8.08712 0.166667
73.13408 36.99208 140 -0.379 8.07481 0.333333
73.12465 36.76737 140 -0.366 8.07585 0.333333
73.11528 36.54267 140 -0.299 8.08135 0.333333
73.10596 36.31798 140 -0.151 8.09328 0.333333
73.09670 36.09329 140 -0.017 8.10417 0.222222
73.08749 35.86862 140 0.008 8.10621 0.166667
73.07833 35.64396 140 0.006 8.10601 0.083333
73.06923 35.41933 140 0.001 8.10565 0.000000
73.05837 35.14979 140 0 8.10553 0.000000
73.04758 34.88030 140 0 8.10554 0.000000
73.03509 34.56595 140 0 8.10556 0.000000
73.02270 34.25167 140 0 8.10557 0.000000
73.01040 33.93747 140 0 8.10556 0.000000
72.99820 33.62336 140 0 8.10556 0.000000
72.98608 33.30935 140 0 8.10556 0.000000
72.97406 32.99545 140 0 8.10556 0.000000
73.72751 40.97653 140 0 8.10555 0.000000
73.71098 40.66273 140 0 8.10553 0.000000
73.69461 40.34882 140 0 8.10553 0.000000
73.67838 40.03480 140 0.001 8.10564 0.000000
73.66230 39.72069 140 0.004 8.10585 0.000000
73.64635 39.40649 140 0.004 8.10590 0.000000
73.63055 39.09222 140 0.003 8.10579 0.000000
73.61711 38.82279 140 -0.001 8.10547 0.083333
73.60378 38.55332 140 -0.002 8.10536 0.027778
73.59274 38.32873 140 -0.004 8.10522 0.000000
73.58177 38.10412 140 -0.009 8.10485 0.000000
73.57086 37.87949 140 -0.014 8.10441 0.000000
73.56002 37.65484 140 -0.012 8.10460 0.194444
73.54924 37.43019 140 -0.002 8.10541 0.166667
73.53853 37.20552 140 -0.014 8.10439 0.166667
73.52788 36.98085 140 -0.021 8.10388 0.166667
73.51730 36.75618 140 -0.013 8.10451 0.000000
73.50678 36.53152 140 -0.01 8.10475 0.083333
73.49631 36.30685 140 -0.004 8.10526 0.166667
73.48591 36.08220 140 0.003 8.10577 0.000000
73.47557 35.85756 140 0.003 8.10579 0.000000
73.46529 35.63293 140 0.001 8.10562 0.000000
73.45507 35.40833 140 0 8.10554 0.000000
73.44287 35.13883 140 0 8.10554 0.000000
73.43076 34.86938 140 0 8.10555 0.000000
73.41674 34.55507 140 0 8.10556 0.000000
73.40282 34.24083 140 0 8.10556 0.000000
73.38901 33.92668 140 0 8.10556 0.000000
73.37531 33.61261 140 0 8.10556 0.000000
73.36171 33.29865 140 0 8.10555 0.000000
73.34821 32.98479 140 0 8.10556 0.000000
74.14299 40.96331 140 0 8.10554 0.000000
74.12466 40.64957 140 0 8.10554 0.000000
74.10650 40.33572 140 0 8.10554 0.000000
74.08850 40.02176 140 0 8.10557 0.000000
74.07066 39.70770 140 0.001 8.10566 0.000000
74.05298 39.39356 140 0.001 8.10565 0.000000
74.03545 39.07934 140 0.001 8.10562 0.000000
74.02054 38.80996 140 0.003 8.10579 0.000000
74.00575 38.54053 140 0.002 8.10571 0.000000
73.99350 38.31598 140 -0.001 8.10551 0.000000
73.98133 38.09141 140 -0.003 8.10535 0.000000
73.96924 37.86682 140 -0.003 8.10534 0.000000
73.95721 37.64221 140 -0.001 8.10546 0.000000
73.94526 37.41759 140 0.001 8.10562 0.000000
73.93338 37.19296 140 0.003 8.10577 0.000000
73.92157 36.96833 140 0.004 8.10589 0.000000
73.90983 36.74370 140 0.005 8.10594 0.000000
73.89815 36.51907 140 0.005 8.10593 0.000000
73.88655 36.29444 140 0.004 8.10584 0.000000
73.87501 36.06982 140 0.002 8.10572 0.000000
73.86354 35.84522 140 0.001 8.10562 0.000000
73.85213 35.62063 140 0 8.10558 0.000000
73.84079 35.39606 140 0 8.10556 0.000000
73.82727 35.12661 140 0 8.10555 0.000000
73.81383 34.85719 140 0 8.10555 0.000000
73.79828 34.54294 140 0 8.10555 0.000000
73.78284 34.22875 140 0 8.10555 0.000000
73.76752 33.91464 140 0 8.10555 0.000000
73.75232 33.60062 140 0 8.10555 0.000000
73.73723 33.28670 140 0 8.10555 0.000000
73.72226 32.97289 140 0 8.10555 0.000000
65.64546 40.96051 160 0 8.16109 0.000000
65.66415 40.64678 160 0 8.16112 0.000000
65.68267 40.33293 160 0.001 8.16116 0.000000
65.70103 40.01898 160 0 8.16113 0.000000
65.71922 39.70494 160 -0.003 8.16086 0.000000
65.73725 39.39081 160 -0.006 8.16058 0.027778
65.75512 39.07660 160 -0.003 8.16091 0.000000
65.77032 38.80723 160 0 8.16107 0.000000
65.78540 38.53781 160 0.001 8.16116 0.000000
65.79789 38.31327 160 0.001 8.16118 0.000000
65.81030 38.08871 160 0.001 8.16116 0.000000
65.82264 37.86412 160 0 8.16114 0.000000
65.83490 37.63953 160 0 8.16113 0.000000
65.84708 37.41491 160 0 8.16113 0.000000
65.85920 37.19029 160 0 8.16114 0.000000
65.87124 36.96567 160 0 8.16113 0.000000
65.88322 36.74104 160 0 8.16112 0.000000
65.89512 36.51642 160 0 8.16112 0.000000
65.90695 36.29180 160 0 8.16113 0.000000
65.91872 36.06719 160 0 8.16113 0.000000
65.93041 35.84260 160 0 8.16112 0.000000
65.94204 35.61802 160 0 8.16111 0.000000
65.95361 35.39345 160 0 8.16111 0.000000
65.96740 35.12401 160 0 8.16112 0.000000
65.98110 34.85461 160 0 8.16111 0.000000
65.99696 34.54036 160 0 8.16111 0.000000
66.01270 34.22618 160 0 8.16111 0.000000
66.02832 33.91208 160 0 8.16111 0.000000
66.04382 33.59807 160 0 8.16111 0.000000
66.05921 33.28416 160 0 8.16111 0.000000
66.07448 32.97036 160 0 8.16111 0.000000
66.06091 40.97400 160 0 8.16108 0.000000
66.07780 40.66021 160 -0.001 8.16106 0.000000
66.09453 40.34631 160 0 8.16113 0.000000
66.11111 40.03230 160 0.003 8.16137 0.166667
66.12755 39.71820 160 -0.018 8.15965 0.166667
66.14384 39.40401 160 -0.06 8.15619 0.166667
66.15999 39.08975 160 -0.011 8.16019 0.055556
66.17372 38.82033 160 -0.011 8.16021 0.111111
66.18735 38.55087 160 -0.001 8.16106 0.055556
66.19863 38.32629 160 0.006 8.16164 0.055556
66.20984 38.10168 160 0.003 8.16132 0.027778
66.22098 37.87706 160 -0.001 8.16101 0.000000
66.23206 37.65242 160 -0.001 8.16103 0.000000
66.24307 37.42777 160 0.001 8.16120 0.000000
66.25402 37.20312 160 0.002 8.16128 0.000000
66.26490 36.97845 160 0.001 8.16119 0.027778
66.27572 36.75379 160 -0.001 8.16100 0.083333
66.28647 36.52913 160 -0.004 8.16078 0.083333
66.29716 36.30447 160 0 8.16108 0.000000
66.30779 36.07983 160 0.001 8.16117 0.000000
66.31836 35.85519 160 0.001 8.16116 0.000000
66.32886 35.63058 160 0 8.16111 0.000000
66.33931 35.40598 160 0 8.16109 0.000000
66.35177 35.13649 160 0 8.16110 0.000000
66.36414 34.86704 160 0 8.16110 0.000000
66.37847 34.55274 160 0 8.16110 0.000000
66.39270 34.23852 160 0 8.16110 0.000000
66.40681 33.92437 160 0 8.16111 0.000000
66.42081 33.61031 160 0 8.16111 0.000000
66.43471 33.29636 160 0 8.16111 0.000000
66.44850 32.98251 160 0 8.16111 0.000000
66.47652 40.98612 160 -0.001 8.16105 0.000000
66.49160 40.67228 160 -0.001 8.16106 0.000000
66.50654 40.35832 160 0.001 8.16121 0.000000
66.52135 40.04427 160 0.005 8.16150 0.166667
66.53603 39.73011 160 -0.011 8.16023 0.166667
66.55057 39.41588 160 -0.049 8.15708 0.166667
66.56500 39.10156 160 -0.017 8.15974 0.111111
66.57726 38.83210 160 -0.012 8.16017 0.138889
66.58943 38.56259 160 0.011 8.16205 0.166667
66.59950 38.33798 160 0.015 8.16234 0.222222
66.60951 38.11334 160 0.001 8.16120 0.222222
66.61947 37.88868 160 -0.029 8.15872 0.166667
66.62936 37.66401 160 -0.021 8.15940 0.166667
66.63919 37.43932 160 0.003 8.16139 0.000000
66.64896 37.21463 160 0.004 8.16142 0.027778
66.65868 36.98994 160 -0.004 8.16076 0.055556
66.66834 36.76524 160 -0.027 8.15892 0.194444
66.67794 36.54054 160 -0.027 8.15895 0.250000
66.68749 36.31586 160 -0.017 8.15974 0.194444
66.69698 36.09118 160 -0.002 8.16096 0.000000
66.70642 35.86651 160 -0.001 8.16099 0.000000
66.71580 35.64186 160 -0.002 8.16093 0.000000
66.72513 35.41723 160 -0.003 8.16088 0.000000
66.73625 35.14770 160 -0.003 8.16088 0.000000
66.74730 34.87822 160 -0.002 8.16096 0.000000
66.76010 34.56387 160 -0.001 8.16103 0.000000
66.77280 34.24960 160 -0.001 8.16107 0.000000
66.78540 33.93541 160 0 8.16108 0.000000
66.79790 33.62131 160 0 8.16109 0.000000
66.81031 33.30731 160 0 8.16111 0.000000
66.82263 32.99342 160 0 8.16112 0.000000
66.89226 40.99687 160 0 8.16108 0.000000
66.90553 40.68298 160 0.001 8.16121 0.000000
66.91868 40.36898 160 0.01 8.16192 0.000000
66.93172 40.05487 160 0.067 8.16659 0.166667
66.94463 39.74068 160 0.045 8.16480 0.333333
66.95744 39.42639 160 -0.063 8.15601 0.333333
66.97013 39.11204 160 -0.053 8.15675 0.250000
66.98092 38.84253 160 -0.029 8.15876 0.222222
66.99163 38.57299 160 -0.052 8.15686 0.333333
67.00049 38.34834 160 -0.041 8.15779 0.333333
67.00931 38.12367 160 -0.012 8.16016 0.361111
67.01806 37.89898 160 -0.037 8.15806 0.194444
67.02677 37.67428 160 -0.043 8.15758 0.166667
67.03542 37.44957 160 -0.027 8.15887 0.194444
67.04402 37.22485 160 -0.056 8.15657 0.250000
67.05257 37.00012 160 -0.072 8.15521 0.333333
67.06107 36.77539 160 -0.056 8.15656 0.333333
67.06952 36.55067 160 -0.055 8.15666 0.305556
67.07793 36.32595 160 -0.043 8.15760 0.222222
67.08628 36.10124 160 -0.019 8.15956 0.138889
67.09458 35.87654 160 -0.02 8.15948 0.083333
67.10284 35.65186 160 -0.01 8.16026 0.000000
67.11105 35.42720 160 -0.009 8.16040 0.000000
67.12084 35.15764 160 -0.009 8.16041 0.000000
67.13056 34.88812 160 -0.006 8.16065 0.000000
67.14182 34.57374 160 -0.002 8.16092 0.000000
67.15300 34.25943 160 0.001 8.16117 0.000000
67.16409 33.94520 160 0.002 8.16129 0.000000
67.17509 33.63106 160 0 8.16115 0.000000
67.18601 33.31702 160 0 8.16109 0.000000
67.19685 33.00309 160 0 8.16113 0.000000
67.30813 41.00624 160 0.001 8.16116 0.000000
67.31959 40.69231 160 0.003 8.16136 0.027778
67.33094 40.37827 160 0.068 8.16670 0.222222
67.34220 40.06413 160 0.106 8.16977 0.333333
67.35335 39.74989 160 0.158 8.17398 0.500000
67.36441 39.43557 160 -0.074 8.15503 0.333333
67.37537 39.12117 160 -0.044 8.15755 0.250000
67.38469 38.85164 160 -0.035 8.15826 0.333333
67.39394 38.58206 160 -0.607 8.11161 0.666667
67.40159 38.35738 160 -0.602 8.11198 0.666667
67.40920 38.13269 160 -0.222 8.14297 0.666667
67.41676 37.90797 160 -0.138 8.14984 0.416667
67.42428 37.68324 160 -0.108 8.15229 0.361111
67.43175 37.45850 160 -0.427 8.12628 0.416667
67.43918 37.23375 160 -0.456 8.12390 0.500000
67.44657 37.00900 160 -0.385 8.12967 0.500000
67.45391 36.78425 160 -0.062 8.15608 0.361111
67.46120 36.55950 160 -0.043 8.15756 0.388889
67.46846 36.33475 160 -0.064 8.15592 0.305556
67.47567 36.11002 160 -0.08 8.15462 0.250000
67.48284 35.88530 160 -0.032 8.15849 0.333333
67.48997 35.66059 160 0.026 8.16323 0.277778
67.49706 35.43591 160 0.057 8.16572 0.083333
67.50552 35.16632 160 0.002 8.16130 0.138889
67.51391 34.89676 160 0.034 8.16389 0.166667
67.52364 34.58235 160 0.007 8.16169 0.083333
67.53329 34.26800 160 0.028 8.16342 0.083333
67.54286 33.95374 160 0.046 8.16488 0.083333
67.55236 33.63956 160 -0.005 8.16068 0.083333
67.56179 33.32549 160 -0.002 8.16095 0.000000
67.57115 33.01153 160 0 8.16115 0.000000
67.72410 41.01424 160 0 8.16110 0.000000
67.73374 40.70028 160 0.001 8.16116 0.000000
67.74331 40.38620 160 0.012 8.16206 0.333333
67.75278 40.07202 160 0.009 8.16182 0.333333
67.76217 39.75775 160 -0.04 8.15781 0.416667
67.77148 39.44340 160 -0.1 8.15292 0.500000
67.78071 39.12897 160 0.107 8.16985 0.361111
67.78855 38.85940 160 -0.118 8.15150 0.638889
67.79634 38.58980 160 -0.99 8.08029 0.833333
67.80278 38.36510 160 -0.949 8.08366 0.833333
67.80919 38.14038 160 -0.502 8.12016 0.833333
67.81556 37.91564 160 -0.42 8.12682 0.722222
67.82188 37.69089 160 -0.556 8.11574 0.555556
67.82817 37.46613 160 -0.655 8.10769 0.500000
67.83443 37.24135 160 -0.52 8.11863 0.527778
67.84064 37.01658 160 -0.218 8.14334 0.527778
67.84682 36.79180 160 0.134 8.17203 0.527778
67.85297 36.56703 160 0.287 8.18452 0.444444
67.85907 36.34226 160 0.038 8.16425 0.388889
67.86515 36.11751 160 0.001 8.16123 0.388889
67.87118 35.89276 160 0.261 8.18245 0.500000
67.87718 35.66804 160 0.598 8.20990 0.472222
67.88315 35.44333 160 0.192 8.17682 0.361111
67.89027 35.17371 160 0.149 8.17331 0.388889
67.89734 34.90414 160 0.214 8.17856 0.388889
67.90553 34.58969 160 0.099 8.16921 0.166667
67.91365 34.27532 160 0.081 8.16769 0.222222
67.92171 33.96102 160 0.078 8.16747 0.250000
67.92971 33.64682 160 -0.05 8.15699 0.083333
67.93765 33.33272 160 -0.014 8.15997 0.055556
67.94553 33.01873 160 -0.001 8.16099 0.000000
68.14015 41.02087 160 -0.001 8.16106 0.000000
68.14799 40.70688 160 -0.002 8.16091 0.055556
68.15575 40.39277 160 -0.018 8.15966 0.250000
68.16345 40.07856 160 0.004 8.16143 0.333333
68.17107 39.76426 160 0.358 8.19036 0.527778
68.17863 39.44988 160 0.484 8.20064 0.666667
68.18612 39.13542 160 0.274 8.18351 0.666667
68.19249 38.86584 160 -0.311 8.13576 0.888889
68.19882 38.59621 160 -0.748 8.10008 0.916667
68.20405 38.37149 160 -0.661 8.10714 0.833333
68.20925 38.14675 160 -0.414 8.12735 0.833333
68.21442 37.92199 160 -0.554 8.11588 0.777778
68.21956 37.69722 160 -0.695 8.10443 0.500000
68.22467 37.47244 160 -0.711 8.10309 0.500000
68.22975 37.24765 160 -0.441 8.12516 0.555556
68.23479 37.02286 160 0.071 8.16695 0.666667
68.23981 36.79806 160 0.475 8.19986 0.833333
68.24480 36.57327 160 0.767 8.22371 0.777778
68.24976 36.34849 160 0.754 8.22266 0.444444
68.25469 36.12371 160 0.468 8.19934 0.500000
68.25959 35.89895 160 0.329 8.18798 0.583333
68.26446 35.67420 160 0.531 8.20448 0.527778
68.26931 35.44948 160 0.304 8.18592 0.388889
68.27509 35.17984 160 1.308 8.26785 0.500000
68.28083 34.91025 160 1.485 8.28232 0.500000
68.28748 34.59577 160 0.25 8.18150 0.305556
68.29407 34.28137 160 0.103 8.16953 0.305556
68.30062 33.96706 160 0.041 8.16443 0.166667
68.30711 33.65283 160 -0.11 8.15212 0.166667
68.31356 33.33870 160 -0.059 8.15628 0.083333
68.31996 33.02469 160 -0.009 8.16040 0.000000
68.49683 41.02545 160 0 8.16109 0.000000
68.50311 40.71144 160 -0.003 8.16083 0.000000
68.50934 40.39732 160 -0.015 8.15986 0.138889
68.51550 40.08309 160 0.064 8.16637 0.333333
68.52161 39.76877 160 1.165 8.25618 0.500000
68.52767 39.45437 160 1.313 8.26830 0.666667
68.53368 39.13989 160 0.356 8.19020 0.722222
68.53878 38.87029 160 -0.336 8.13372 0.916667
68.54385 38.60064 160 -0.979 8.08125 0.916667
68.54804 38.37591 160 -0.814 8.09466 0.833333
68.55221 38.15116 160 -0.702 8.10378 0.833333
68.55636 37.92639 160 -0.657 8.10749 0.833333
68.56047 37.70160 160 -0.853 8.09152 0.638889
68.56457 37.47681 160 -0.826 8.09366 0.611111
68.56864 37.25201 160 -0.54 8.11701 0.833333
68.57268 37.02720 160 -0.214 8.14368 0.972222
68.57670 36.80239 160 0.288 8.18464 0.861111
68.58070 36.57759 160 0.941 8.23793 1.000000
68.58468 36.35279 160 1.541 8.28691 0.972222
68.58863 36.12800 160 1.24 8.26232 0.833333
68.59256 35.90323 160 0.509 8.20268 0.666667
68.59646 35.67847 160 0.628 8.21237 0.666667
68.60035 35.45374 160 1.207 8.25962 0.666667
68.60498 35.18408 160 1.877 8.31432 0.611111
68.60958 34.91447 160 2.026 8.32646 0.583333
68.61491 34.59998 160 0.925 8.23660 0.583333
68.62019 34.28557 160 0.041 8.16448 0.305556
68.62544 33.97123 160 -0.065 8.15583 0.166667
68.63064 33.65699 160 -0.164 8.14772 0.166667
68.63581 33.34285 160 -0.1 8.15299 0.166667
68.64094 33.02881 160 -0.012 8.16014 0.000000
68.85356 41.02903 160 0 8.16108 0.000000
68.85828 40.71500 160 -0.004 8.16081 0.000000
68.86296 40.40086 160 -0.01 8.16033 0.055556
68.86760 40.08662 160 0.094 8.16880 0.250000
68.87219 39.77228 160 1.05 8.24678 0.666667
68.87675 39.45786 160 0.817 8.22776 0.666667
68.88127 39.14337 160 0.036 8.16403 0.722222
68.88511 38.87376 160 -0.495 8.12073 0.833333
68.88892 38.60410 160 -0.818 8.09437 0.833333
68.89207 38.37936 160 -0.987 8.08058 0.833333
68.89521 38.15459 160 -0.808 8.09519 1.000000
68.89833 37.92981 160 -1 8.07950 1.000000
68.90142 37.70502 160 -1.239 8.05999 0.944444
68.90450 37.48021 160 -1.335 8.05216 0.833333
68.90756 37.25540 160 -0.829 8.09347 0.777778
68.91061 37.03058 160 -0.33 8.13421 0.777778
68.91363 36.80577 160 0.105 8.16968 1.000000
68.91664 36.58095 160 1.031 8.24527 1.000000
68.91963 36.35615 160 1.909 8.31690 1.000000
68.92260 36.13135 160 1.874 8.31402 1.000000
68.92555 35.90656 160 1.265 8.26437 1.000000
68.92849 35.68180 160 1.141 8.25419 0.722222
68.93141 35.45705 160 1.4 8.27535 0.833333
68.93490 35.18739 160 1.739 8.30305 0.833333
68.93836 34.91776 160 1.454 8.27974 0.666667
68.94236 34.60326 160 0.205 8.17784 0.333333
68.94634 34.28883 160 -0.015 8.15991 0.305556
68.95029 33.97449 160 -0.186 8.14593 0.333333
68.95420 33.66023 160 -0.253 8.14044 0.333333
68.95809 33.34607 160 -0.169 8.14728 0.166667
68.96194 33.03203 160 -0.009 8.16036 0.000000
69.15085 41.03123 160 0 8.16107 0.000000
69.15428 40.71719 160 -0.003 8.16086 0.000000
69.15767 40.40304 160 -0.006 8.16061 0.055556
69.16103 40.08879 160 0.064 8.16633 0.222222
69.16437 39.77445 160 0.42 8.19537 0.666667
69.16767 39.46002 160 0.027 8.16329 0.666667
69.17095 39.14552 160 -0.493 8.12087 0.750000
69.17373 38.87590 160 -0.864 8.09059 0.833333
69.17650 38.60623 160 -0.934 8.08490 0.861111
69.17879 38.38148 160 -0.755 8.09950 1.000000
69.18106 38.15671 160 -0.527 8.11809 1.000000
69.18332 37.93193 160 -1.001 8.07940 1.000000
69.18557 37.70713 160 -1.57 8.03298 1.000000
69.18780 37.48231 160 -1.701 8.02233 0.972222
69.19002 37.25750 160 -1.544 8.03514 0.916667
69.19223 37.03267 160 -0.66 8.10727 0.833333
69.19442 36.80785 160 0.028 8.16337 0.888889
69.19660 36.58303 160 0.793 8.22587 1.000000
69.19877 36.35822 160 1.359 8.27198 1.000000
69.20093 36.13341 160 2.081 8.33097 1.000000
69.20307 35.90862 160 1.955 8.32064 1.000000
69.20520 35.68385 160 1.467 8.28084 0.972222
69.20732 35.45910 160 1.152 8.25517 1.000000
69.20985 35.18943 160 1.417 8.27677 1.000000
69.21236 34.91980 160 0.872 8.23231 0.722222
69.21526 34.60529 160 0.655 8.21454 0.666667
69.21815 34.29085 160 0.031 8.16363 0.333333
69.22101 33.97649 160 -0.117 8.15158 0.333333
69.22385 33.66223 160 -0.239 8.14159 0.333333
69.22667 33.34807 160 -0.067 8.15568 0.166667
69.22946 33.03401 160 -0.007 8.16052 0.000000
69.44816 41.03273 160 0 8.16107 0.000000
69.45029 40.71869 160 -0.002 8.16094 0.000000
69.45240 40.40453 160 -0.002 8.16093 0.000000
69.45449 40.09028 160 0.042 8.16455 0.277778
69.45656 39.77593 160 0.296 8.18525 0.666667
69.45861 39.46149 160 -0.169 8.14734 0.666667
69.46065 39.14699 160 -1.298 8.05516 0.694444
69.46238 38.87736 160 -1.274 8.05711 0.944444
69.46409 38.60769 160 -1.029 8.07709 1.000000
69.46552 38.38293 160 -0.525 8.11828 1.000000
69.46693 38.15816 160 -0.626 8.11002 1.000000
69.46833 37.93337 160 -0.781 8.09740 1.000000
69.46973 37.70856 160 -1.233 8.06049 1.000000
69.47112 37.48375 160 -1.824 8.01222 1.000000
69.47250 37.25892 160 -1.819 8.01268 0.972222
69.47387 37.03410 160 -0.965 8.08239 1.000000
69.47523 36.80927 160 0.031 8.16365 1.000000
69.47658 36.58445 160 0.061 8.16612 1.000000
69.47793 36.35963 160 0.438 8.19684 1.000000
69.47927 36.13482 160 1.654 8.29613 1.000000
69.48060 35.91003 160 1.934 8.31893 0.916667
69.48193 35.68525 160 1.268 8.26461 1.000000
69.48324 35.46049 160 0.952 8.23879 0.888889
69.48481 35.19082 160 1.021 8.24441 0.888889
69.48637 34.92118 160 0.931 8.23713 0.888889
69.48818 34.60667 160 0.768 8.22381 0.666667
69.48997 34.29222 160 0.269 8.18303 0.500000
69.49175 33.97786 160 -0.016 8.15982 0.333333
69.49351 33.66359 160 -0.046 8.15738 0.222222
69.49526 33.34942 160 -0.019 8.15960 0.083333
69.49700 33.03537 160 -0.005 8.16072 0.000000
69.74548 41.03353 160 0 8.16110 0.000000
69.74631 40.71949 160 -0.001 8.16105 0.000000
69.74713 40.40533 160 0.001 8.16116 0.000000
69.74795 40.09107 160 0.004 8.16141 0.333333
69.74876 39.77671 160 -0.032 8.15853 0.666667
69.74956 39.46228 160 -0.414 8.12735 0.666667
69.75035 39.14777 160 -1.009 8.07880 0.666667
69.75103 38.87813 160 -0.981 8.08108 0.833333
69.75170 38.60846 160 -0.406 8.12795 1.000000
69.75225 38.38371 160 -0.324 8.13463 1.000000
69.75280 38.15893 160 -0.825 8.09380 1.000000
69.75335 37.93414 160 -1.037 8.07646 1.000000
69.75390 37.70933 160 -1.026 8.07739 1.000000
69.75444 37.48451 160 -1.076 8.07333 1.000000
69.75498 37.25968 160 -1.248 8.05929 1.000000
69.75551 37.03486 160 -0.6 8.11214 1.000000
69.75604 36.81003 160 -0.785 8.09701 1.000000
69.75657 36.58520 160 -1.412 8.04584 1.000000
69.75710 36.36038 160 -0.538 8.11722 1.000000
69.75762 36.13557 160 1.544 8.28714 1.000000
69.75814 35.91077 160 1.668 8.29721 0.972222
69.75866 35.68599 160 1.104 8.25118 1.000000
69.75917 35.46124 160 0.913 8.23563 1.000000
69.75978 35.19156 160 0.577 8.20817 0.722222
69.76039 34.92192 160 0.305 8.18600 0.888889
69.76110 34.60740 160 0.295 8.18517 0.666667
69.76179 34.29296 160 -0.105 8.15251 0.500000
69.76249 33.97859 160 0.709 8.21894 0.500000
69.76318 33.66432 160 0.114 8.17037 0.222222
69.76386 33.35015 160 -0.008 8.16044 0.083333
69.76454 33.03609 160 -0.002 8.16092 0.000000
70.04280 41.03363 160 0 8.16113 0.000000
70.04233 40.71958 160 0.001 8.16116 0.000000
70.04187 40.40543 160 -0.001 8.16104 0.000000
70.04141 40.09116 160 -0.036 8.15816 0.388889
70.04096 39.77681 160 -0.419 8.12692 0.666667
70.04051 39.46237 160 -0.399 8.12855 0.666667
70.04006 39.14786 160 -0.375 8.13051 0.666667
70.03968 38.87823 160 -0.143 8.14943 0.833333
70.03930 38.60856 160 0.208 8.17812 1.000000
70.03899 38.38380 160 -0.03 8.15870 1.000000
70.03868 38.15902 160 -0.88 8.08926 1.000000
70.03837 37.93423 160 -1.462 8.04178 1.000000
70.03807 37.70942 160 -0.772 8.09812 1.000000
70.03776 37.48460 160 -0.249 8.14081 1.000000
70.03746 37.25978 160 -0.623 8.11025 1.000000
70.03716 37.03495 160 -1.123 8.06946 1.000000
70.03686 36.81012 160 -2.48 7.95874 0.805556
70.03656 36.58529 160 -3.181 7.90152 1.000000
70.03627 36.36047 160 -0.686 8.10510 1.000000
70.03597 36.13566 160 1.681 8.29833 1.000000
70.03568 35.91087 160 1.623 8.29354 0.916667
70.03539 35.68609 160 1.024 8.24471 0.888889
70.03510 35.46133 160 1.225 8.26105 0.833333
70.03476 35.19165 160 0.647 8.21391 0.833333
70.03441 34.92201 160 0.229 8.17977 0.722222
70.03402 34.60749 160 -0.445 8.12478 0.416667
70.03362 34.29305 160 -0.308 8.13599 0.500000
70.03323 33.97868 160 0.699 8.21815 0.500000
70.03285 33.66441 160 0.181 8.17587 0.222222
70.03246 33.35024 160 0.003 8.16133 0.055556
70.03208 33.03618 160 -0.002 8.16094 0.000000
70.34012 41.03303 160 0 8.16115 0.000000
70.33836 40.71898 160 0.001 8.16122 0.000000
70.33661 40.40483 160 -0.008 8.16042 0.111111
70.33488 40.09057 160 -0.063 8.15598 0.388889
70.33316 39.77622 160 -0.187 8.14583 0.500000
70.33145 39.46178 160 -0.186 8.14591 0.666667
70.32977 39.14727 160 -0.347 8.13282 0.666667
70.32833 38.87764 160 0.153 8.17363 0.833333
70.32691 38.60797 160 0.717 8.21961 1.000000
70.32573 38.38322 160 0.467 8.19920 1.000000
70.32456 38.15844 160 -0.554 8.11586 1.000000
70.32339 37.93365 160 -1.221 8.06143 1.000000
70.32224 37.70884 160 -0.457 8.12378 1.000000
70.32108 37.48403 160 -0.202 8.14459 1.000000
70.31994 37.25920 160 -1.021 8.07782 1.000000
70.31880 37.03438 160 -1.549 8.03473 1.000000
70.31767 36.80955 160 -3.667 7.86180 0.861111
70.31655 36.58472 160 -3.972 7.83693 1.000000
70.31543 36.35990 160 -0.769 8.09834 1.000000
70.31432 36.13510 160 1.722 8.30165 1.000000
70.31322 35.91030 160 1.212 8.26000 0.944444
70.31212 35.68552 160 0.892 8.23392 0.833333
70.31103 35.46077 160 1.366 8.27261 0.777778
70.30973 35.19109 160 1.435 8.27819 0.805556
70.30843 34.92145 160 0.775 8.22433 0.527778
70.30694 34.60694 160 -0.032 8.15853 0.361111
70.30545 34.29249 160 -0.162 8.14791 0.500000
70.30398 33.97813 160 0.053 8.16544 0.333333
70.30251 33.66386 160 0.04 8.16436 0.222222
70.30106 33.34969 160 0.001 8.16116 0.000000
70.29962 33.03563 160 -0.002 8.16097 0.000000
70.63743 41.03172 160 0.001 8.16117 0.000000
70.63437 40.71768 160 0.001 8.16123 0.000000
70.63134 40.40353 160 -0.011 8.16018 0.138889
70.62833 40.08928 160 -0.169 8.14730 0.444444
70.62535 39.77493 160 -0.089 8.15385 0.500000
70.62240 39.46050 160 -0.268 8.13922 0.666667
70.61947 39.14600 160 -0.293 8.13722 0.694444
70.61698 38.87637 160 0.02 8.16277 0.833333
70.61451 38.60671 160 0.736 8.22116 1.000000
70.61246 38.38196 160 0.647 8.21393 1.000000
70.61043 38.15719 160 -0.048 8.15716 1.000000
70.60841 37.93240 160 -0.656 8.10760 1.000000
70.60640 37.70760 160 0.027 8.16335 1.000000
70.60440 37.48278 160 0.605 8.21049 1.000000
70.60242 37.25796 160 -0.775 8.09790 1.000000
70.60044 37.03314 160 -1.395 8.04723 1.000000
70.59848 36.80831 160 -3.469 7.87804 1.000000
70.59653 36.58349 160 -3.741 7.85582 1.000000
70.59459 36.35868 160 -0.14 8.14970 1.000000
70.59267 36.13387 160 1.853 8.31232 1.000000
70.59075 35.90908 160 1.066 8.24809 0.694444
70.58885 35.68431 160 0.441 8.19710 0.722222
70.58695 35.45955 160 0.871 8.23218 0.777778
70.58469 35.18988 160 1.186 8.25788 0.666667
70.58245 34.92025 160 1.263 8.26419 0.583333
70.57985 34.60574 160 0.258 8.18215 0.333333
70.57727 34.29130 160 0.097 8.16902 0.333333
70.57472 33.97694 160 0.027 8.16331 0.194444
70.57218 33.66268 160 0.002 8.16127 0.000000
70.56966 33.34851 160 -0.003 8.16090 0.000000
70.56716 33.03446 160 -0.001 8.16102 0.000000
70.93473 41.02971 160 0.001 8.16118 0.000000
70.93037 40.71568 160 0 8.16111 0.000000
70.92605 40.40154 160 -0.018 8.15965 0.166667
70.92177 40.08730 160 -0.061 8.15614 0.388889
70.91753 39.77296 160 -0.213 8.14373 0.500000
70.91332 39.45854 160 -0.168 8.14736 0.666667
70.90915 39.14404 160 -0.355 8.13212 0.722222
70.90561 38.87442 160 -0.135 8.15012 1.000000
70.90209 38.60476 160 -0.05 8.15702 1.000000
70.89918 38.38002 160 -0.161 8.14796 1.000000
70.89628 38.15526 160 -0.68 8.10562 1.000000
70.89341 37.93047 160 -0.473 8.12250 1.000000
70.89055 37.70568 160 -0.006 8.16061 1.000000
70.88770 37.48087 160 0.831 8.22889 1.000000
70.88488 37.25605 160 -0.053 8.15681 1.000000
70.88207 37.03124 160 -1.793 8.01479 1.000000
70.87928 36.80642 160 -3.196 7.90030 1.000000
70.87650 36.58160 160 -2.077 7.99157 1.000000
70.87374 36.35679 160 0.714 8.21938 1.000000
70.87100 36.13199 160 1.202 8.25925 0.916667
70.86827 35.90721 160 0.5 8.20195 0.666667
70.86556 35.68244 160 -0.245 8.14109 0.666667
70.86286 35.45769 160 -0.25 8.14068 0.666667
70.85965 35.18802 160 0.287 8.18451 0.666667
70.85645 34.91840 160 0.838 8.22951 0.666667
70.85276 34.60389 160 0.298 8.18544 0.361111
70.84908 34.28946 160 0.165 8.17455 0.333333
70.84544 33.97511 160 0.084 8.16794 0.166667
70.84183 33.66085 160 0.005 8.16150 0.000000
70.83824 33.34670 160 -0.001 8.16099 0.000000
70.83468 33.03265 160 -0.001 8.16105 0.000000
71.29146 41.02638 160 0 8.16115 0.000000
71.28555 40.71236 160 -0.004 8.16079 0.000000
71.27969 40.39823 160 -0.073 8.15513 0.305556
71.27388 40.08400 160 -0.127 8.15073 0.333333
71.26812 39.76968 160 -0.414 8.12736 0.500000
71.26241 39.45527 160 -0.024 8.15914 0.666667
71.25675 39.14079 160 -0.037 8.15807 0.666667
71.25194 38.87118 160 0.378 8.19198 0.944444
71.24717 38.60154 160 -0.248 8.14083 0.944444
71.24322 38.37680 160 -0.943 8.08415 1.000000
71.23929 38.15205 160 -1.155 8.06686 0.944444
71.23538 37.92727 160 -0.915 8.08644 1.000000
71.23150 37.70249 160 -0.366 8.13125 1.000000
71.22765 37.47769 160 -0.265 8.13950 1.000000
71.22381 37.25288 160 0.509 8.20264 1.000000
71.22000 37.02807 160 -0.386 8.12959 1.000000
71.21621 36.80326 160 -1.247 8.05936 1.000000
71.21245 36.57846 160 0.137 8.17227 1.000000
71.20870 36.35366 160 0.619 8.21159 1.000000
71.20498 36.12887 160 0.374 8.19166 0.666667
71.20128 35.90409 160 -0.129 8.15057 0.583333
71.19760 35.67933 160 -0.647 8.10828 0.500000
71.19394 35.45459 160 -0.42 8.12684 0.555556
71.18957 35.18494 160 -0.048 8.15722 0.611111
71.18524 34.91532 160 0.062 8.16619 0.333333
71.18022 34.60083 160 0.077 8.16737 0.222222
71.17524 34.28641 160 0.093 8.16872 0.333333
71.17030 33.97207 160 0.078 8.16750 0.166667
71.16539 33.65783 160 0.025 8.16313 0.166667
71.16053 33.34368 160 0.001 8.16116 0.000000
71.15570 33.02965 160 -0.001 8.16106 0.000000
71.64815 41.02203 160 -0.001 8.16099 0.000000
71.64068 40.70803 160 -0.014 8.15998 0.055556
71.63328 40.39392 160 -0.074 8.15511 0.277778
71.62594 40.07971 160 -0.11 8.15209 0.333333
71.61867 39.76540 160 -0.267 8.13933 0.500000
71.61146 39.45102 160 0.659 8.21493 0.666667
71.60431 39.13655 160 0.824 8.22837 0.833333
71.59824 38.86696 160 1.461 8.28035 0.944444
71.59221 38.59733 160 1.045 8.24637 0.944444
71.58722 38.37261 160 -0.196 8.14510 1.000000
71.58226 38.14787 160 -0.533 8.11763 0.944444
71.57733 37.92311 160 -0.691 8.10475 0.944444
71.57243 37.69833 160 -0.505 8.11986 1.000000
71.56756 37.47354 160 0.861 8.23136 1.000000
71.56271 37.24875 160 2.798 8.38943 1.000000
71.55790 37.02395 160 3.043 8.40942 1.000000
71.55311 36.79916 160 1.916 8.31750 1.000000
71.54836 36.57436 160 1.248 8.26296 1.000000
71.54363 36.34958 160 0.366 8.19100 1.000000
71.53893 36.12480 160 -0.03 8.15865 0.527778
71.53425 35.90003 160 -0.352 8.13236 0.500000
71.52960 35.67528 160 -0.423 8.12661 0.500000
71.52498 35.45056 160 -0.006 8.16063 0.500000
71.51947 35.18092 160 0.064 8.16629 0.305556
71.51400 34.91131 160 0.006 8.16159 0.333333
71.50766 34.59684 160 -0.002 8.16095 0.138889
71.50137 34.28244 160 0.004 8.16143 0.055556
71.49512 33.96811 160 0.012 8.16209 0.111111
71.48893 33.65388 160 0.015 8.16232 0.111111
71.48278 33.33975 160 0.001 8.16116 0.000000
71.47668 33.02573 160 0 8.16109 0.000000
72.06423 41.01568 160 -0.001 8.16100 0.000000
72.05494 40.70171 160 -0.019 8.15953 0.055556
72.04574 40.38763 160 -0.041 8.15780 0.166667
72.03662 40.07344 160 -0.128 8.15066 0.166667
72.02758 39.75916 160 -0.038 8.15800 0.333333
72.01863 39.44480 160 0.523 8.20376 0.472222
72.00975 39.13037 160 1.024 8.24470 0.666667
72.00220 38.86080 160 1.416 8.27667 0.777778
71.99470 38.59119 160 1.227 8.26128 0.833333
71.98850 38.36648 160 0.779 8.22465 0.833333
71.98233 38.14176 160 0.365 8.19087 0.833333
71.97621 37.91702 160 0.589 8.20918 0.833333
71.97012 37.69226 160 1.127 8.25308 0.833333
71.96406 37.46749 160 2.046 8.32806 1.000000
71.95804 37.24272 160 2.238 8.34379 1.000000
71.95206 37.01794 160 1.495 8.28314 1.000000
71.94611 36.79316 160 0.991 8.24199 0.944444
71.94020 36.56838 160 1.535 8.28640 0.694444
71.93432 36.34361 160 0.554 8.20631 0.500000
71.92848 36.11885 160 -0.392 8.12914 0.500000
71.92267 35.89410 160 -0.31 8.13578 0.500000
71.91689 35.66937 160 -0.097 8.15318 0.500000
71.91115 35.44466 160 0.019 8.16262 0.333333
71.90430 35.17504 160 0.035 8.16400 0.166667
71.89750 34.90546 160 0.004 8.16144 0.027778
71.88962 34.59101 160 -0.003 8.16087 0.000000
71.88180 34.27663 160 -0.002 8.16093 0.000000
71.87404 33.96233 160 0 8.16107 0.000000
71.86635 33.64812 160 0 8.16113 0.000000
71.85871 33.33402 160 0 8.16109 0.000000
71.85112 33.02002 160 0 8.16107 0.000000
72.48022 41.00795 160 -0.001 8.16106 0.000000
72.46912 40.69402 160 -0.001 8.16106 0.000000
72.45812 40.37997 160 -0.027 8.15887 0.166667
72.44722 40.06582 160 -0.15 8.14884 0.333333
72.43642 39.75157 160 -0.123 8.15107 0.333333
72.42571 39.43724 160 -0.034 8.15831 0.500000
72.41510 39.12284 160 0.081 8.16772 0.500000
72.40608 38.85330 160 -0.19 8.14558 0.500000
72.39712 38.58371 160 -0.127 8.15075 0.500000
72.38971 38.35903 160 0.167 8.17473 0.500000
72.38234 38.13433 160 1.024 8.24469 0.500000
72.37501 37.90961 160 1.406 8.27584 0.527778
72.36773 37.68488 160 1.151 8.25504 0.805556
72.36050 37.46013 160 0.686 8.21711 0.805556
72.35331 37.23538 160 0.076 8.16728 1.000000
72.34615 37.01062 160 -0.968 8.08213 0.833333
72.33905 36.78586 160 -0.087 8.15400 0.361111
72.33198 36.56111 160 0.12 8.17090 0.333333
72.32495 36.33636 160 -0.225 8.14274 0.416667
72.31797 36.11162 160 -0.153 8.14866 0.333333
72.31103 35.88689 160 -0.005 8.16072 0.333333
72.30412 35.66218 160 0.042 8.16457 0.166667
72.29726 35.43749 160 0.033 8.16383 0.166667
72.28907 35.16790 160 0.004 8.16146 0.027778
72.28094 34.89834 160 -0.001 8.16106 0.000000
72.27152 34.58392 160 -0.001 8.16102 0.000000
72.26218 34.26956 160 -0.001 8.16105 0.000000
72.25290 33.95529 160 0 8.16108 0.000000
72.24370 33.64111 160 0 8.16109 0.000000
72.23457 33.32704 160 0 8.16109 0.000000
72.22551 33.01307 160 0 8.16109 0.000000
72.89610 40.99885 160 0 8.16114 0.000000
72.88320 40.68496 160 0.001 8.16119 0.000000
72.87040 40.37095 160 -0.005 8.16067 0.055556
72.85773 40.05683 160 0.01 8.16195 0.333333
72.84516 39.74263 160 0.099 8.16921 0.333333
72.83271 39.42834 160 -0.08 8.15458 0.388889
72.82036 39.11397 160 -0.529 8.11791 0.500000
72.80987 38.84446 160 -0.716 8.10267 0.500000
72.79945 38.57491 160 -0.525 8.11829 0.500000
72.79082 38.35026 160 0.131 8.17178 0.500000
72.78225 38.12558 160 1.073 8.24872 0.500000
72.77373 37.90089 160 1.234 8.26185 0.500000
72.76527 37.67618 160 0.741 8.22162 0.500000
72.75685 37.45146 160 0.293 8.18506 0.500000
72.74848 37.22673 160 -0.195 8.14516 0.388889
72.74017 37.00200 160 -1.307 8.05448 0.500000
72.73190 36.77727 160 -0.454 8.12406 0.333333
72.72368 36.55254 160 -0.664 8.10696 0.333333
72.71551 36.32781 160 -0.541 8.11693 0.333333
72.70738 36.10310 160 -0.253 8.14049 0.333333
72.69930 35.87840 160 0.036 8.16408 0.194444
72.69127 35.65371 160 0.076 8.16735 0.166667
72.68329 35.42905 160 0.032 8.16375 0.166667
72.67376 35.15948 160 0.001 8.16123 0.000000
72.66430 34.88995 160 -0.001 8.16103 0.000000
72.65335 34.57556 160 -0.001 8.16107 0.000000
72.64248 34.26124 160 0 8.16110 0.000000
72.63169 33.94701 160 0 8.16110 0.000000
72.62099 33.63286 160 0 8.16110 0.000000
72.61037 33.31881 160 0 8.16112 0.000000
72.59982 33.00488 160 0 8.16111 0.000000
73.31187 40.98838 160 0 8.16112 0.000000
73.29716 40.67453 160 0 8.16114 0.000000
73.28257 40.36056 160 0.001 8.16122 0.000000
73.26812 40.04650 160 0.02 8.16271 0.305556
73.25379 39.73233 160 0.097 8.16900 0.166667
73.23959 39.41809 160 -0.02 8.15947 0.277778
73.22552 39.10376 160 -0.143 8.14943 0.333333
73.21355 38.83429 160 -0.217 8.14343 0.222222
73.20167 38.56478 160 -0.144 8.14932 0.277778
73.19184 38.34015 160 0.001 8.16121 0.250000
73.18207 38.11551 160 0.12 8.17092 0.250000
73.17235 37.89085 160 0.085 8.16806 0.333333
73.16270 37.66617 160 0.01 8.16193 0.333333
73.15310 37.44148 160 0.006 8.16157 0.333333
73.14356 37.21678 160 -0.15 8.14887 0.277778
73.13408 36.99208 160 -0.325 8.13458 0.333333
73.12465 36.76737 160 -0.474 8.12243 0.333333
73.11528 36.54267 160 -0.377 8.13037 0.333333
73.10596 36.31798 160 -0.382 8.12990 0.333333
73.09670 36.09329 160 -0.072 8.15525 0.333333
73.08749 35.86862 160 0.005 8.16153 0.194444
73.07833 35.64396 160 0.015 8.16233 0.166667
73.06923 35.41933 160 0.005 8.16154 0.166667
73.05837 35.14979 160 0 8.16114 0.000000
73.04758 34.88030 160 -0.001 8.16106 0.000000
73.03509 34.56595 160 0 8.16110 0.000000
73.02270 34.25167 160 0 8.16112 0.000000
73.01040 33.93747 160 0 8.16111 0.000000
72.99820 33.62336 160 0 8.16111 0.000000
72.98608 33.30935 160 0 8.16113 0.000000
72.97406 32.99545 160 0 8.16113 0.000000
73.72751 40.97653 160 0 8.16111 0.000000
73.71098 40.66273 160 0 8.16107 0.000000
73.69461 40.34882 160 0 8.16109 0.000000
73.67838 40.03480 160 0.004 8.16141 0.000000
73.66230 39.72069 160 0.01 8.16195 0.166667
73.64635 39.40649 160 0.002 8.16129 0.000000
73.63055 39.09222 160 -0.01 8.16026 0.083333
73.61711 38.82279 160 -0.026 8.15903 0.166667
73.60378 38.55332 160 -0.018 8.15965 0.166667
73.59274 38.32873 160 0.001 8.16118 0.111111
73.58177 38.10412 160 0.003 8.16136 0.166667
73.57086 37.87949 160 -0.019 8.15957 0.277778
73.56002 37.65484 160 -0.014 8.15998 0.277778
73.54924 37.43019 160 0.019 8.16268 0.166667
73.53853 37.20552 160 -0.018 8.15964 0.166667
73.52788 36.98085 160 -0.129 8.15061 0.166667
73.51730 36.75618 160 -0.072 8.15528 0.166667
73.50678 36.53152 160 -0.048 8.15716 0.333333
73.49631 36.30685 160 -0.031 8.15858 0.250000
73.48591 36.08220 160 -0.007 8.16053 0.166667
73.47557 35.85756 160 0.004 8.16143 0.000000
73.46529 35.63293 160 0.002 8.16130 0.000000
73.45507 35.40833 160 0 8.16114 0.000000
73.44287 35.13883 160 0 8.16110 0.000000
73.43076 34.86938 160 0 8.16109 0.000000
73.41674 34.55507 160 0 8.16111 0.000000
73.40282 34.24083 160 0 8.16112 0.000000
73.38901 33.92668 160 0 8.16111 0.000000
73.37531 33.61261 160 0 8.16110 0.000000
73.36171 33.29865 160 0 8.16112 0.000000
73.34821 32.98479 160 0 8.16112 0.000000
74.14299 40.96331 160 0 8.16110 0.000000
74.12466 40.64957 160 0 8.16110 0.000000
74.10650 40.33572 160 0 8.16108 0.000000
74.08850 40.02176 160 0.001 8.16116 0.000000
74.07066 39.70770 160 0.003 8.16134 0.000000
74.05298 39.39356 160 0.002 8.16128 0.000000
74.03545 39.07934 160 -0.002 8.16096 0.000000
74.02054 38.80996 160 0.002 8.16129 0.000000
74.00575 38.54053 160 0.002 8.16126 0.000000
73.99350 38.31598 160 -0.001 8.16104 0.000000
73.98133 38.09141 160 -0.004 8.16080 0.000000
73.96924 37.86682 160 -0.004 8.16076 0.000000
73.95721 37.64221 160 -0.002 8.16093 0.000000
73.94526 37.41759 160 -0.001 8.16104 0.000000
73.93338 37.19296 160 -0.002 8.16093 0.027778
73.92157 36.96833 160 -0.004 8.16077 0.000000
73.90983 36.74370 160 -0.004 8.16081 0.000000
73.89815 36.51907 160 0 8.16107 0.000000
73.88655 36.29444 160 0.002 8.16129 0.000000
73.87501 36.06982 160 0.002 8.16130 0.000000
73.86354 35.84522 160 0.002 8.16124 0.000000
73.85213 35.62063 160 0.001 8.16116 0.000000
73.84079 35.39606 160 0 8.16112 0.000000
73.82727 35.12661 160 0 8.16111 0.000000
73.81383 34.85719 160 0 8.16111 0.000000
73.79828 34.54294 160 0 8.16111 0.000000
73.78284 34.22875 160 0 8.16111 0.000000
73.76752 33.91464 160 0 8.16111 0.000000
73.75232 33.60062 160 0 8.16110 0.000000
73.73723 33.28670 160 0 8.16111 0.000000
73.72226 32.97289 160 0 8.16111 0.000000
65.64546 40.96051 180 0 8.21688 0.000000
65.66415 40.64678 180 0 8.21691 0.000000
65.68267 40.33293 180 0.001 8.21695 0.000000
65.70103 40.01898 180 0.001 8.21699 0.166667
65.71922 39.70494 180 -0.012 8.21592 0.166667
65.73725 39.39081 180 -0.037 8.21389 0.166667
65.75512 39.07660 180 -0.005 8.21651 0.027778
65.77032 38.80723 180 -0.005 8.21652 0.083333
65.78540 38.53781 180 0 8.21687 0.055556
65.79789 38.31327 180 0.001 8.21696 0.000000
65.81030 38.08871 180 0 8.21693 0.000000
65.82264 37.86412 180 0 8.21690 0.000000
65.83490 37.63953 180 0 8.21690 0.000000
65.84708 37.41491 180 0 8.21692 0.000000
65.85920 37.19029 180 0 8.21693 0.000000
65.87124 36.96567 180 0 8.21689 0.000000
65.88322 36.74104 180 -0.001 8.21684 0.000000
65.89512 36.51642 180 -0.001 8.21685 0.000000
65.90695 36.29180 180 0 8.21690 0.000000
65.91872 36.06719 180 0.001 8.21696 0.000000
65.93041 35.84260 180 0.001 8.21695 0.000000
65.94204 35.61802 180 0 8.21692 0.000000
65.95361 35.39345 180 0 8.21689 0.000000
65.96740 35.12401 180 0 8.21689 0.000000
65.98110 34.85461 180 0 8.21689 0.000000
65.99696 34.54036 180 0 8.21688 0.000000
66.01270 34.22618 180 0 8.21688 0.000000
66.02832 33.91208 180 0 8.21689 0.000000
66.04382 33.59807 180 0 8.21690 0.000000
66.05921 33.28416 180 0 8.21690 0.000000
66.07448 32.97036 180 0 8.21690 0.000000
66.06091 40.97400 180 0 8.21687 0.000000
66.07780 40.66021 180 -0.001 8.21683 0.000000
66.09453 40.34631 180 0 8.21693 0.000000
66.11111 40.03230 180 0.011 8.21781 0.166667
66.12755 39.71820 180 -0.027 8.21468 0.166667
66.14384 39.40401 180 -0.05 8.21278 0.166667
66.15999 39.08975 180 -0.015 8.21564 0.083333
66.17372 38.82033 180 -0.013 8.21583 0.111111
66.18735 38.55087 180 -0.003 8.21665 0.111111
66.19863 38.32629 180 0.01 8.21771 0.250000
66.20984 38.10168 180 0.008 8.21753 0.222222
66.22098 37.87706 180 -0.013 8.21580 0.194444
66.23206 37.65242 180 -0.003 8.21664 0.166667
66.24307 37.42777 180 0.002 8.21706 0.000000
66.25402 37.20312 180 0.002 8.21710 0.027778
66.26490 36.97845 180 -0.001 8.21679 0.055556
66.27572 36.75379 180 -0.013 8.21585 0.166667
66.28647 36.52913 180 -0.021 8.21518 0.166667
66.29716 36.30447 180 -0.001 8.21682 0.083333
66.30779 36.07983 180 0.002 8.21705 0.000000
66.31836 35.85519 180 0.001 8.21699 0.000000
66.32886 35.63058 180 -0.001 8.21686 0.000000
66.33931 35.40598 180 -0.002 8.21676 0.000000
66.35177 35.13649 180 -0.002 8.21677 0.000000
66.36414 34.86704 180 -0.001 8.21681 0.000000
66.37847 34.55274 180 -0.001 8.21683 0.000000
66.39270 34.23852 180 -0.001 8.21685 0.000000
66.40681 33.92437 180 0 8.21688 0.000000
66.42081 33.61031 180 0 8.21689 0.000000
66.43471 33.29636 180 0 8.21690 0.000000
66.44850 32.98251 180 0 8.21690 0.000000
66.47652 40.98612 180 -0.001 8.21683 0.000000
66.49160 40.67228 180 0 8.21693 0.000000
66.50654 40.35832 180 0.005 8.21735 0.000000
66.52135 40.04427 180 0.009 8.21767 0.194444
66.53603 39.73011 180 -0.003 8.21665 0.222222
66.55057 39.41588 180 -0.068 8.21135 0.166667
66.56500 39.10156 180 -0.03 8.21442 0.166667
66.57726 38.83210 180 -0.017 8.21551 0.194444
66.58943 38.56259 180 -0.008 8.21628 0.250000
66.59950 38.33798 180 0 8.21687 0.333333
66.60951 38.11334 180 -0.008 8.21626 0.305556
66.61947 37.88868 180 -0.032 8.21431 0.194444
66.62936 37.66401 180 -0.027 8.21466 0.166667
66.63919 37.43932 180 0.005 8.21727 0.027778
66.64896 37.21463 180 0.003 8.21717 0.138889
66.65868 36.98994 180 -0.011 8.21602 0.250000
66.66834 36.76524 180 -0.04 8.21364 0.333333
66.67794 36.54054 180 -0.04 8.21360 0.250000
66.68749 36.31586 180 -0.023 8.21498 0.250000
66.69698 36.09118 180 -0.006 8.21641 0.000000
66.70642 35.86651 180 -0.007 8.21636 0.000000
66.71580 35.64186 180 -0.008 8.21627 0.000000
66.72513 35.41723 180 -0.009 8.21619 0.000000
66.73625 35.14770 180 -0.008 8.21624 0.000000
66.74730 34.87822 180 -0.005 8.21647 0.000000
66.76010 34.56387 180 -0.002 8.21671 0.000000
66.77280 34.24960 180 0 8.21689 0.000000
66.78540 33.93541 180 0.001 8.21695 0.000000
66.79790 33.62131 180 0 8.21692 0.000000
66.81031 33.30731 180 0 8.21691 0.000000
66.82263 32.99342 180 0 8.21692 0.000000
66.89226 40.99687 180 0.001 8.21695 0.000000
66.90553 40.68298 180 0.006 8.21735 0.027778
66.91868 40.36898 180 0.067 8.22237 0.166667
66.93172 40.05487 180 0.086 8.22393 0.166667
66.94463 39.74068 180 0.004 8.21723 0.333333
66.95744 39.42639 180 -0.13 8.20618 0.333333
66.97013 39.11204 180 -0.045 8.21322 0.194444
66.98092 38.84253 180 -0.01 8.21610 0.277778
66.99163 38.57299 180 -0.06 8.21201 0.333333
67.00049 38.34834 180 -0.197 8.20072 0.500000
67.00931 38.12367 180 -0.172 8.20278 0.500000
67.01806 37.89898 180 -0.062 8.21182 0.277778
67.02677 37.67428 180 -0.071 8.21109 0.166667
67.03542 37.44957 180 -0.05 8.21278 0.222222
67.04402 37.22485 180 -0.054 8.21250 0.333333
67.05257 37.00012 180 -0.085 8.20993 0.333333
67.06107 36.77539 180 -0.097 8.20891 0.361111
67.06952 36.55067 180 -0.092 8.20935 0.361111
67.07793 36.32595 180 -0.095 8.20911 0.388889
67.08628 36.10124 180 -0.061 8.21187 0.222222
67.09458 35.87654 180 -0.065 8.21160 0.166667
67.10284 35.65186 180 -0.02 8.21527 0.083333
67.11105 35.42720 180 0.001 8.21697 0.027778
67.12084 35.15764 180 0.002 8.21706 0.000000
67.13056 34.88812 180 0 8.21692 0.027778
67.14182 34.57374 180 -0.003 8.21668 0.000000
67.15300 34.25943 180 0.015 8.21812 0.055556
67.16409 33.94520 180 0.01 8.21768 0.027778
67.17509 33.63106 180 0.002 8.21704 0.000000
67.18601 33.31702 180 -0.002 8.21677 0.000000
67.19685 33.00309 180 -0.001 8.21683 0.000000
67.30813 41.00624 180 0.002 8.21704 0.000000
67.31959 40.69231 180 0.014 8.21808 0.166667
67.33094 40.37827 180 0.098 8.22496 0.222222
67.34220 40.06413 180 0.089 8.22421 0.361111
67.35335 39.74989 180 -0.074 8.21084 0.500000
67.36441 39.43557 180 -0.075 8.21071 0.333333
67.37537 39.12117 180 0.081 8.22356 0.250000
67.38469 38.85164 180 0.22 8.23494 0.444444
67.39394 38.58206 180 -0.417 8.18261 0.555556
67.40159 38.35738 180 -0.744 8.15573 0.666667
67.40920 38.13269 180 -0.537 8.17276 0.666667
67.41676 37.90797 180 -0.368 8.18666 0.555556
67.42428 37.68324 180 -0.446 8.18025 0.416667
67.43175 37.45850 180 -0.461 8.17902 0.500000
67.43918 37.23375 180 -0.421 8.18227 0.500000
67.44657 37.00900 180 -0.392 8.18472 0.500000
67.45391 36.78425 180 -0.275 8.19432 0.416667
67.46120 36.55950 180 -0.213 8.19939 0.444444
67.46846 36.33475 180 -0.091 8.20939 0.388889
67.47567 36.11002 180 -0.067 8.21140 0.277778
67.48284 35.88530 180 -0.026 8.21477 0.305556
67.48997 35.66059 180 0.09 8.22432 0.333333
67.49706 35.43591 180 0.195 8.23292 0.333333
67.50552 35.16632 180 0.124 8.22712 0.361111
67.51391 34.89676 180 0.109 8.22587 0.166667
67.52364 34.58235 180 0.019 8.21846 0.166667
67.53329 34.26800 180 0.031 8.21949 0.138889
67.54286 33.95374 180 0.073 8.22294 0.222222
67.55236 33.63956 180 -0.001 8.21682 0.166667
67.56179 33.32549 180 -0.031 8.21438 0.083333
67.57115 33.01153 180 -0.002 8.21670 0.000000
67.72410 41.01424 180 0 8.21691 0.000000
67.73374 40.70028 180 0.005 8.21729 0.222222
67.74331 40.38620 180 0.015 8.21811 0.333333
67.75278 40.07202 180 -0.044 8.21325 0.333333
67.76217 39.75775 180 -0.236 8.19753 0.500000
67.77148 39.44340 180 0 8.21691 0.333333
67.78071 39.12897 180 0.138 8.22828 0.277778
67.78855 38.85940 180 0.166 8.23055 0.638889
67.79634 38.58980 180 -0.615 8.16635 0.833333
67.80278 38.36510 180 -0.919 8.14140 0.777778
67.80919 38.14038 180 -0.833 8.14842 0.833333
67.81556 37.91564 180 -0.483 8.17725 0.722222
67.82188 37.69089 180 -0.544 8.17220 0.555556
67.82817 37.46613 180 -0.555 8.17129 0.527778
67.83443 37.24135 180 -0.471 8.17818 0.527778
67.84064 37.01658 180 -0.194 8.20099 0.527778
67.84682 36.79180 180 0.181 8.23179 0.500000
67.85297 36.56703 180 0.122 8.22696 0.388889
67.85907 36.34226 180 0.083 8.22375 0.388889
67.86515 36.11751 180 0.036 8.21988 0.333333
67.87118 35.89276 180 0.329 8.24394 0.472222
67.87718 35.66804 180 0.841 8.28603 0.472222
67.88315 35.44333 180 1.372 8.32966 0.555556
67.89027 35.17371 180 1.094 8.30678 0.500000
67.89734 34.90414 180 0.273 8.23937 0.388889
67.90553 34.58969 180 0.108 8.22580 0.166667
67.91365 34.27532 180 0.064 8.22212 0.222222
67.92171 33.96102 180 0.101 8.22517 0.250000
67.92971 33.64682 180 -0.01 8.21610 0.166667
67.93765 33.33272 180 -0.034 8.21412 0.111111
67.94553 33.01873 180 -0.006 8.21637 0.000000
68.14015 41.02087 180 -0.001 8.21683 0.000000
68.14799 40.70688 180 -0.005 8.21646 0.166667
68.15575 40.39277 180 -0.018 8.21546 0.333333
68.16345 40.07856 180 -0.03 8.21446 0.333333
68.17107 39.76426 180 0.029 8.21924 0.472222
68.17863 39.44988 180 0.158 8.22987 0.500000
68.18612 39.13542 180 0.105 8.22554 0.666667
68.19249 38.86584 180 -0.405 8.18359 0.916667
68.19882 38.59621 180 -0.937 8.13995 0.916667
68.20405 38.37149 180 -0.91 8.14211 0.833333
68.20925 38.14675 180 -0.661 8.16263 0.833333
68.21442 37.92199 180 -0.436 8.18111 0.833333
68.21956 37.69722 180 -0.396 8.18437 0.555556
68.22467 37.47244 180 -0.445 8.18031 0.500000
68.22975 37.24765 180 -0.303 8.19200 0.555556
68.23479 37.02286 180 0.217 8.23470 0.666667
68.23981 36.79806 180 0.735 8.27732 0.833333
68.24480 36.57327 180 1.024 8.30108 0.833333
68.24976 36.34849 180 0.848 8.28658 0.527778
68.25469 36.12371 180 0.377 8.24789 0.500000
68.25959 35.89895 180 0.012 8.21791 0.583333
68.26446 35.67420 180 0.624 8.26817 0.583333
68.26931 35.44948 180 1.349 8.32773 0.500000
68.27509 35.17984 180 1.642 8.35183 0.500000
68.28083 34.91025 180 1.588 8.34735 0.500000
68.28748 34.59577 180 0.913 8.29193 0.500000
68.29407 34.28137 180 0.099 8.22503 0.305556
68.30062 33.96706 180 0.045 8.22063 0.166667
68.30711 33.65283 180 -0.067 8.21135 0.166667
68.31356 33.33870 180 -0.084 8.20998 0.166667
68.31996 33.02469 180 -0.034 8.21415 0.083333
68.49683 41.02545 180 -0.001 8.21685 0.000000
68.50311 40.71144 180 -0.004 8.21655 0.000000
68.50934 40.39732 180 -0.009 8.21615 0.138889
68.51550 40.08309 180 0.075 8.22310 0.333333
68.52161 39.76877 180 0.897 8.29064 0.666667
68.52767 39.45437 180 0.753 8.27879 0.666667
68.53368 39.13989 180 0.142 8.22858 0.611111
68.53878 38.87029 180 -0.73 8.15692 0.972222
68.54385 38.60064 180 -1.136 8.12359 0.944444
68.54804 38.37591 180 -1.149 8.12250 0.833333
68.55221 38.15116 180 -1.209 8.11754 0.833333
68.55636 37.92639 180 -0.807 8.15058 0.833333
68.56047 37.70160 180 -0.574 8.16977 0.638889
68.56457 37.47681 180 -0.446 8.18027 0.555556
68.56864 37.25201 180 -0.244 8.19687 0.805556
68.57268 37.02720 180 0.147 8.22902 1.000000
68.57670 36.80239 180 0.765 8.27976 0.833333
68.58070 36.57759 180 1.266 8.32094 1.000000
68.58468 36.35279 180 1.378 8.33013 0.833333
68.58863 36.12800 180 0.819 8.28420 0.722222
68.59256 35.90323 180 0.42 8.25138 0.666667
68.59646 35.67847 180 0.627 8.26839 0.666667
68.60035 35.45374 180 1.211 8.31638 0.666667
68.60498 35.18408 180 1.594 8.34789 0.583333
68.60958 34.91447 180 1.803 8.36503 0.583333
68.61491 34.59998 180 1.093 8.30669 0.444444
68.62019 34.28557 180 0.054 8.22131 0.166667
68.62544 33.97123 180 -0.045 8.21317 0.166667
68.63064 33.65699 180 -0.13 8.20618 0.166667
68.63581 33.34285 180 -0.145 8.20498 0.166667
68.64094 33.02881 180 -0.06 8.21197 0.138889
68.85356 41.02903 180 0 8.21686 0.000000
68.85828 40.71500 180 -0.005 8.21645 0.000000
68.86296 40.40086 180 0.01 8.21769 0.055556
68.86760 40.08662 180 0.461 8.25475 0.416667
68.87219 39.77228 180 1.433 8.33461 0.666667
68.87675 39.45786 180 0.935 8.29372 0.666667
68.88127 39.14337 180 0.187 8.23224 0.666667
68.88511 38.87376 180 -0.459 8.17914 0.833333
68.88892 38.60410 180 -0.854 8.14675 0.861111
68.89207 38.37936 180 -1.121 8.12477 0.833333
68.89521 38.15459 180 -1.405 8.10142 1.000000
68.89833 37.92981 180 -1.14 8.12320 1.000000
68.90142 37.70502 180 -1.067 8.12924 0.861111
68.90450 37.48021 180 -0.822 8.14934 0.833333
68.90756 37.25540 180 -0.324 8.19029 0.777778
68.91061 37.03058 180 0.016 8.21824 0.944444
68.91363 36.80577 180 0.623 8.26811 1.000000
68.91664 36.58095 180 1.419 8.33351 1.000000
68.91963 36.35615 180 1.84 8.36809 1.000000
68.92260 36.13135 180 1.836 8.36773 0.833333
68.92555 35.90656 180 1.227 8.31773 0.944444
68.92849 35.68180 180 1.213 8.31659 0.777778
68.93141 35.45705 180 1.196 8.31519 0.833333
68.93490 35.18739 180 1.114 8.30846 0.833333
68.93836 34.91776 180 1.023 8.30097 0.527778
68.94236 34.60326 180 0.143 8.22862 0.333333
68.94634 34.28883 180 0.012 8.21791 0.250000
68.95029 33.97449 180 -0.095 8.20907 0.333333
68.95420 33.66023 180 -0.269 8.19479 0.333333
68.95809 33.34607 180 -0.296 8.19261 0.333333
68.96194 33.03203 180 -0.045 8.21319 0.166667
69.15085 41.03123 180 -0.001 8.21684 0.000000
69.15428 40.71719 180 -0.006 8.21643 0.027778
69.15767 40.40304 180 0.012 8.21788 0.055556
69.16103 40.08879 180 0.137 8.22812 0.388889
69.16437 39.77445 180 0.799 8.28256 0.666667
69.16767 39.46002 180 0.255 8.23783 0.666667
69.17095 39.14552 180 -0.29 8.19309 0.750000
69.17373 38.87590 180 -0.778 8.15300 0.833333
69.17650 38.60623 180 -1.082 8.12803 0.833333
69.17879 38.38148 180 -1.066 8.12931 1.000000
69.18106 38.15671 180 -0.999 8.13482 1.000000
69.18332 37.93193 180 -1.214 8.11712 1.000000
69.18557 37.70713 180 -1.613 8.08439 1.000000
69.18780 37.48231 180 -1.645 8.08172 1.000000
69.19002 37.25750 180 -1.04 8.13146 0.888889
69.19223 37.03267 180 -0.313 8.19116 0.888889
69.19442 36.80785 180 0.32 8.24321 1.000000
69.19660 36.58303 180 1.137 8.31034 1.000000
69.19877 36.35822 180 1.746 8.36039 1.000000
69.20093 36.13341 180 2.218 8.39918 1.000000
69.20307 35.90862 180 1.752 8.36086 1.000000
69.20520 35.68385 180 1.292 8.32309 1.000000
69.20732 35.45910 180 1.196 8.31515 0.833333
69.20985 35.18943 180 0.979 8.29738 1.000000
69.21236 34.91980 180 0.447 8.25365 0.666667
69.21526 34.60529 180 0.328 8.24386 0.500000
69.21815 34.29085 180 0.03 8.21936 0.333333
69.22101 33.97649 180 -0.077 8.21061 0.333333
69.22385 33.66223 180 -0.202 8.20030 0.333333
69.22667 33.34807 180 -0.189 8.20141 0.333333
69.22946 33.03401 180 -0.024 8.21489 0.111111
69.44816 41.03273 180 -0.001 8.21684 0.000000
69.45029 40.71869 180 -0.004 8.21655 0.000000
69.45240 40.40453 180 0.008 8.21755 0.166667
69.45449 40.09028 180 0.25 8.23743 0.527778
69.45656 39.77593 180 0.307 8.24214 0.666667
69.45861 39.46149 180 -0.275 8.19433 0.666667
69.46065 39.14699 180 -1.002 8.13457 0.694444
69.46238 38.87736 180 -1.272 8.11239 0.972222
69.46409 38.60769 180 -1.203 8.11806 1.000000
69.46552 38.38293 180 -1.028 8.13247 1.000000
69.46693 38.15816 180 -1.065 8.12936 1.000000
69.46833 37.93337 180 -1.181 8.11985 1.000000
69.46973 37.70856 180 -1.642 8.08199 1.000000
69.47112 37.48375 180 -1.982 8.05407 1.000000
69.47250 37.25892 180 -1.802 8.06883 1.000000
69.47387 37.03410 180 -1.11 8.12569 1.000000
69.47523 36.80927 180 -0.079 8.21038 1.000000
69.47658 36.58445 180 0.579 8.26450 1.000000
69.47793 36.35963 180 1.221 8.31720 1.000000
69.47927 36.13482 180 1.984 8.37995 1.000000
69.48060 35.91003 180 1.627 8.35057 0.972222
69.48193 35.68525 180 1.12 8.30895 1.000000
69.48324 35.46049 180 1.23 8.31795 0.944444
69.48481 35.19082 180 0.894 8.29039 0.777778
69.48637 34.92118 180 0.349 8.24562 0.888889
69.48818 34.60667 180 0.807 8.28317 0.666667
69.48997 34.29222 180 0.322 8.24333 0.500000
69.49175 33.97786 180 -0.002 8.21672 0.333333
69.49351 33.66359 180 -0.048 8.21293 0.305556
69.49526 33.34942 180 -0.035 8.21399 0.166667
69.49700 33.03537 180 -0.014 8.21574 0.027778
69.74548 41.03353 180 0 8.21687 0.000000
69.74631 40.71949 180 -0.002 8.21670 0.000000
69.74713 40.40533 180 0.002 8.21710 0.138889
69.74795 40.09107 180 0.119 8.22671 0.500000
69.74876 39.77671 180 0.279 8.23981 0.666667
69.74956 39.46228 180 -0.309 8.19155 0.666667
69.75035 39.14777 180 -1.193 8.11890 0.666667
69.75103 38.87813 180 -1.121 8.12480 0.888889
69.75170 38.60846 180 -0.811 8.15026 1.000000
69.75225 38.38371 180 -0.967 8.13742 1.000000
69.75280 38.15893 180 -1.193 8.11888 1.000000
69.75335 37.93414 180 -1.283 8.11146 1.000000
69.75390 37.70933 180 -1.147 8.12266 1.000000
69.75444 37.48451 180 -1.442 8.09837 1.000000
69.75498 37.25968 180 -1.421 8.10017 1.000000
69.75551 37.03486 180 -0.883 8.14435 1.000000
69.75604 36.81003 180 -0.367 8.18673 1.000000
69.75657 36.58520 180 -0.325 8.19023 1.000000
69.75710 36.36038 180 0.533 8.26069 1.000000
69.75762 36.13557 180 1.696 8.35625 1.000000
69.75814 35.91077 180 1.305 8.32414 0.944444
69.75866 35.68599 180 1.007 8.29967 0.916667
69.75917 35.46124 180 1.168 8.31288 0.916667
69.75978 35.19156 180 0.46 8.25469 0.722222
69.76039 34.92192 180 0.213 8.23444 0.888889
69.76110 34.60740 180 0.654 8.27061 0.666667
69.76179 34.29296 180 0.433 8.25251 0.500000
69.76249 33.97859 180 0.531 8.26055 0.500000
69.76318 33.66432 180 0.099 8.22501 0.333333
69.76386 33.35015 180 -0.011 8.21601 0.166667
69.76454 33.03609 180 -0.008 8.21627 0.055556
70.04280 41.03363 180 0 8.21690 0.000000
70.04233 40.71958 180 -0.001 8.21678 0.000000
70.04187 40.40543 180 -0.009 8.21614 0.250000
70.04141 40.09116 180 -0.059 8.21203 0.500000
70.04096 39.77681 180 0.306 8.24202 0.666667
70.04051 39.46237 180 -0.171 8.20284 0.666667
70.04006 39.14786 180 -0.515 8.17459 0.666667
70.03968 38.87823 180 -0.575 8.16965 0.833333
70.03930 38.60856 180 -0.404 8.18369 1.000000
70.03899 38.38380 180 -0.581 8.16918 1.000000
70.03868 38.15902 180 -1.208 8.11765 1.000000
70.03837 37.93423 180 -1.587 8.08651 1.000000
70.03807 37.70942 180 -1.008 8.13410 1.000000
70.03776 37.48460 180 -0.631 8.16506 1.000000
70.03746 37.25978 180 -0.62 8.16592 1.000000
70.03716 37.03495 180 -0.415 8.18283 1.000000
70.03686 36.81012 180 -0.736 8.15641 0.805556
70.03656 36.58529 180 -1.278 8.11185 1.000000
70.03627 36.36047 180 0.261 8.23832 1.000000
70.03597 36.13566 180 1.675 8.35452 1.000000
70.03568 35.91087 180 1.278 8.32188 0.972222
70.03539 35.68609 180 1.072 8.30498 0.888889
70.03510 35.46133 180 1.068 8.30462 0.833333
70.03476 35.19165 180 0.368 8.24716 0.722222
70.03441 34.92201 180 -0.027 8.21472 0.666667
70.03402 34.60749 180 -0.076 8.21068 0.500000
70.03362 34.29305 180 0.057 8.22156 0.500000
70.03323 33.97868 180 0.819 8.28417 0.500000
70.03285 33.66441 180 0.242 8.23679 0.333333
70.03246 33.35024 180 0.004 8.21723 0.166667
70.03208 33.03618 180 -0.003 8.21665 0.027778
70.34012 41.03303 180 0 8.21692 0.000000
70.33836 40.71898 180 -0.001 8.21681 0.000000
70.33661 40.40483 180 -0.028 8.21459 0.361111
70.33488 40.09057 180 -0.12 8.20703 0.500000
70.33316 39.77622 180 0 8.21688 0.666667
70.33145 39.46178 180 -0.069 8.21124 0.666667
70.32977 39.14727 180 -0.413 8.18297 0.666667
70.32833 38.87764 180 -0.08 8.21029 0.833333
70.32691 38.60797 180 0.322 8.24335 1.000000
70.32573 38.38322 180 0.107 8.22570 1.000000
70.32456 38.15844 180 -0.757 8.15470 1.000000
70.32339 37.93365 180 -1.508 8.09301 1.000000
70.32224 37.70884 180 -1.181 8.11983 1.000000
70.32108 37.48403 180 -0.527 8.17363 1.000000
70.31994 37.25920 180 -0.358 8.18750 1.000000
70.31880 37.03438 180 -0.276 8.19423 1.000000
70.31767 36.80955 180 -1.663 8.08027 0.805556
70.31655 36.58472 180 -2.174 8.03824 1.000000
70.31543 36.35990 180 0.228 8.23563 1.000000
70.31432 36.13510 180 1.601 8.34848 1.000000
70.31322 35.91030 180 0.978 8.29726 0.972222
70.31212 35.68552 180 1.026 8.30124 0.805556
70.31103 35.46077 180 1.277 8.32182 0.805556
70.30973 35.19109 180 0.801 8.28274 0.666667
70.30843 34.92145 180 0.449 8.25382 0.666667
70.30694 34.60694 180 -0.044 8.21329 0.444444
70.30545 34.29249 180 -0.039 8.21370 0.333333
70.30398 33.97813 180 0.345 8.24528 0.500000
70.30251 33.66386 180 0.187 8.23229 0.222222
70.30106 33.34969 180 0.011 8.21780 0.166667
70.29962 33.03563 180 -0.002 8.21673 0.000000
70.63743 41.03172 180 0.001 8.21695 0.000000
70.63437 40.71768 180 -0.001 8.21685 0.000000
70.63134 40.40353 180 -0.03 8.21445 0.333333
70.62833 40.08928 180 -0.131 8.20615 0.500000
70.62535 39.77493 180 -0.046 8.21310 0.500000
70.62240 39.46050 180 -0.464 8.17877 0.666667
70.61947 39.14600 180 -0.373 8.18626 0.694444
70.61698 38.87637 180 -0.102 8.20852 0.833333
70.61451 38.60671 180 0.384 8.24848 1.000000
70.61246 38.38196 180 0.303 8.24177 1.000000
70.61043 38.15719 180 -0.101 8.20860 1.000000
70.60841 37.93240 180 -0.857 8.14651 1.000000
70.60640 37.70760 180 -0.639 8.16441 1.000000
70.60440 37.48278 180 0.22 8.23495 1.000000
70.60242 37.25796 180 0.321 8.24326 1.000000
70.60044 37.03314 180 -0.667 8.16210 1.000000
70.59848 36.80831 180 -1.687 8.07831 1.000000
70.59653 36.58349 180 -2.23 8.03370 1.000000
70.59459 36.35868 180 0.562 8.26307 1.000000
70.59267 36.13387 180 1.288 8.32273 0.916667
70.59075 35.90908 180 0.821 8.28434 0.694444
70.58885 35.68431 180 0.805 8.28303 0.722222
70.58695 35.45955 180 1.109 8.30799 0.722222
70.58469 35.18988 180 1.25 8.31959 0.666667
70.58245 34.92025 180 1.123 8.30919 0.500000
70.57985 34.60574 180 0.536 8.26096 0.472222
70.57727 34.29130 180 0.058 8.22167 0.333333
70.57472 33.97694 180 0.038 8.22005 0.166667
70.57218 33.66268 180 0.019 8.21847 0.194444
70.56966 33.34851 180 0.001 8.21696 0.027778
70.56716 33.03446 180 -0.002 8.21677 0.000000
70.93473 41.02971 180 0 8.21691 0.000000
70.93037 40.71568 180 -0.004 8.21656 0.083333
70.92605 40.40154 180 -0.035 8.21403 0.333333
70.92177 40.08730 180 -0.061 8.21190 0.333333
70.91753 39.77296 180 -0.308 8.19159 0.500000
70.91332 39.45854 180 -0.402 8.18389 0.666667
70.90915 39.14404 180 -0.661 8.16259 0.694444
70.90561 38.87442 180 -0.499 8.17589 0.777778
70.90209 38.60476 180 -0.439 8.18079 1.000000
70.89918 38.38002 180 -0.287 8.19331 1.000000
70.89628 38.15526 180 -0.536 8.17287 1.000000
70.89341 37.93047 180 -0.612 8.16657 1.000000
70.89055 37.70568 180 -0.252 8.19623 1.000000
70.88770 37.48087 180 0.73 8.27691 1.000000
70.88488 37.25605 180 1.077 8.30539 1.000000
70.88207 37.03124 180 -0.649 8.16360 1.000000
70.87928 36.80642 180 -2.33 8.02545 1.000000
70.87650 36.58160 180 -1.332 8.10743 1.000000
70.87374 36.35679 180 1.013 8.30016 1.000000
70.87100 36.13199 180 0.851 8.28680 0.722222
70.86827 35.90721 180 0.535 8.26086 0.666667
70.86556 35.68244 180 0.141 8.22853 0.666667
70.86286 35.45769 180 -0.079 8.21038 0.666667
70.85965 35.18802 180 0.355 8.24604 0.666667
70.85645 34.91840 180 1.258 8.32026 0.583333
70.85276 34.60389 180 1.022 8.30086 0.444444
70.84908 34.28946 180 0.188 8.23239 0.333333
70.84544 33.97511 180 0.056 8.22150 0.166667
70.84183 33.66085 180 0.007 8.21745 0.055556
70.83824 33.34670 180 -0.002 8.21674 0.000000
70.83468 33.03265 180 -0.001 8.21679 0.000000
71.29146 41.02638 180 -0.002 8.21672 0.000000
71.28555 40.71236 180 -0.031 8.21434 0.250000
71.27969 40.39823 180 -0.075 8.21072 0.333333
71.27388 40.08400 180 -0.116 8.20739 0.333333
71.26812 39.76968 180 -0.463 8.17887 0.527778
71.26241 39.45527 180 -0.277 8.19418 0.666667
71.25675 39.14079 180 -0.637 8.16460 0.638889
71.25194 38.87118 180 -0.298 8.19243 0.944444
71.24717 38.60154 180 -0.261 8.19542 0.944444
71.24322 38.37680 180 -0.912 8.14194 1.000000
71.23929 38.15205 180 -1.143 8.12294 0.944444
71.23538 37.92727 180 -0.872 8.14529 1.000000
71.23150 37.70249 180 -0.109 8.20796 1.000000
71.22765 37.47769 180 0.574 8.26406 1.000000
71.22381 37.25288 180 1.098 8.30715 1.000000
71.22000 37.02807 180 -0.066 8.21144 1.000000
71.21621 36.80326 180 -0.83 8.14872 1.000000
71.21245 36.57846 180 0.464 8.25500 1.000000
71.20870 36.35366 180 1.031 8.30160 1.000000
71.20498 36.12887 180 0.497 8.25772 0.666667
71.20128 35.90409 180 0.181 8.23177 0.583333
71.19760 35.67933 180 -0.279 8.19395 0.500000
71.19394 35.45459 180 -0.551 8.17160 0.666667
71.18957 35.18494 180 -0.203 8.20019 0.666667
71.18524 34.91532 180 0.134 8.22787 0.333333
71.18022 34.60083 180 0.179 8.23159 0.333333
71.17524 34.28641 180 0.152 8.22937 0.333333
71.17030 33.97207 180 0.09 8.22432 0.166667
71.16539 33.65783 180 0.059 8.22172 0.166667
71.16053 33.34368 180 0.002 8.21709 0.000000
71.15570 33.02965 180 -0.001 8.21683 0.000000
71.64815 41.02203 180 -0.005 8.21652 0.000000
71.64068 40.70803 180 -0.03 8.21442 0.166667
71.63328 40.39392 180 -0.088 8.20966 0.333333
71.62594 40.07971 180 -0.093 8.20925 0.305556
71.61867 39.76540 180 -0.299 8.19232 0.500000
71.61146 39.45102 180 0.382 8.24825 0.527778
71.60431 39.13655 180 0.386 8.24864 0.666667
71.59824 38.86696 180 0.994 8.29854 0.944444
71.59221 38.59733 180 0.522 8.25980 0.944444
71.58722 38.37261 180 -0.584 8.16888 0.833333
71.58226 38.14787 180 -0.67 8.16184 0.944444
71.57733 37.92311 180 -0.351 8.18804 0.833333
71.57243 37.69833 180 0.029 8.21926 0.888889
71.56756 37.47354 180 1.363 8.32892 1.000000
71.56271 37.24875 180 3.147 8.47547 1.000000
71.55790 37.02395 180 2.91 8.45603 1.000000
71.55311 36.79916 180 1.762 8.36171 1.000000
71.54836 36.57436 180 1.606 8.34883 1.000000
71.54363 36.34958 180 0.894 8.29039 0.916667
71.53893 36.12480 180 0.251 8.23749 0.527778
71.53425 35.90003 180 0.259 8.23818 0.500000
71.52960 35.67528 180 -0.074 8.21083 0.500000
71.52498 35.45056 180 0.049 8.22097 0.500000
71.51947 35.18092 180 0.197 8.23308 0.500000
71.51400 34.91131 180 0.049 8.22094 0.333333
71.50766 34.59684 180 0.01 8.21772 0.194444
71.50137 34.28244 180 0.015 8.21810 0.166667
71.49512 33.96811 180 0.025 8.21897 0.166667
71.48893 33.65388 180 0.036 8.21988 0.166667
71.48278 33.33975 180 0.004 8.21724 0.055556
71.47668 33.02573 180 0 8.21692 0.000000
72.06423 41.01568 180 -0.012 8.21595 0.055556
72.05494 40.70171 180 -0.033 8.21419 0.055556
72.04574 40.38763 180 -0.055 8.21240 0.166667
72.03662 40.07344 180 -0.132 8.20605 0.166667
72.02758 39.75916 180 0.028 8.21920 0.333333
72.01863 39.44480 180 1.015 8.30028 0.444444
72.00975 39.13037 180 1.234 8.31832 0.638889
72.00220 38.86080 180 1.647 8.35221 0.666667
71.99470 38.59119 180 1.286 8.32255 0.833333
71.98850 38.36648 180 0.252 8.23758 0.833333
71.98233 38.14176 180 0.243 8.23686 0.805556
71.97621 37.91702 180 0.496 8.25765 0.833333
71.97012 37.69226 180 1.615 8.34961 0.833333
71.96406 37.46749 180 2.979 8.46170 1.000000
71.95804 37.24272 180 3.721 8.52266 1.000000
71.95206 37.01794 180 2.911 8.45608 1.000000
71.94611 36.79316 180 1.349 8.32776 0.888889
71.94020 36.56838 180 1.364 8.32900 0.694444
71.93432 36.34361 180 0.961 8.29590 0.500000
71.92848 36.11885 180 0.222 8.23513 0.500000
71.92267 35.89410 180 0.028 8.21918 0.500000
71.91689 35.66937 180 0.033 8.21965 0.500000
71.91115 35.44466 180 0.17 8.23086 0.500000
71.90430 35.17504 180 0.084 8.22379 0.166667
71.89750 34.90546 180 0.044 8.22053 0.222222
71.88962 34.59101 180 -0.003 8.21669 0.083333
71.88180 34.27663 180 -0.004 8.21661 0.000000
71.87404 33.96233 180 0 8.21689 0.000000
71.86635 33.64812 180 0.001 8.21702 0.027778
71.85871 33.33402 180 0 8.21693 0.000000
71.85112 33.02002 180 0 8.21688 0.000000
72.48022 41.00795 180 -0.002 8.21674 0.000000
72.46912 40.69402 180 -0.004 8.21657 0.000000
72.45812 40.37997 180 -0.071 8.21109 0.166667
72.44722 40.06582 180 -0.147 8.20482 0.222222
72.43642 39.75157 180 -0.082 8.21014 0.333333
72.42571 39.43724 180 0.073 8.22294 0.361111
72.41510 39.12284 180 0.522 8.25978 0.500000
72.40608 38.85330 180 0.276 8.23954 0.500000
72.39712 38.58371 180 0.032 8.21954 0.500000
72.38971 38.35903 180 0.096 8.22478 0.500000
72.38234 38.13433 180 0.516 8.25929 0.500000
72.37501 37.90961 180 1.281 8.32218 0.500000
72.36773 37.68488 180 1.441 8.33529 0.833333
72.36050 37.46013 180 1.348 8.32764 0.833333
72.35331 37.23538 180 0.862 8.28770 1.000000
72.34615 37.01062 180 -0.035 8.21400 0.750000
72.33905 36.78586 180 0.019 8.21844 0.333333
72.33198 36.56111 180 0.216 8.23462 0.333333
72.32495 36.33636 180 0.317 8.24292 0.416667
72.31797 36.11162 180 0.047 8.22073 0.388889
72.31103 35.88689 180 -0.006 8.21641 0.333333
72.30412 35.66218 180 0.033 8.21959 0.250000
72.29726 35.43749 180 0.047 8.22078 0.166667
72.28907 35.16790 180 0.029 8.21932 0.166667
72.28094 34.89834 180 0.002 8.21708 0.000000
72.27152 34.58392 180 -0.003 8.21669 0.000000
72.26218 34.26956 180 -0.002 8.21675 0.000000
72.25290 33.95529 180 -0.001 8.21682 0.000000
72.24370 33.64111 180 -0.001 8.21685 0.000000
72.23457 33.32704 180 -0.001 8.21685 0.000000
72.22551 33.01307 180 0 8.21687 0.000000
72.89610 40.99885 180 0 8.21690 0.000000
72.88320 40.68496 180 0 8.21686 0.000000
72.87040 40.37095 180 -0.017 8.21554 0.222222
72.85773 40.05683 180 -0.011 8.21596 0.333333
72.84516 39.74263 180 0.083 8.22372 0.333333
72.83271 39.42834 180 -0.145 8.20497 0.388889
72.82036 39.11397 180 -0.45 8.17995 0.500000
72.80987 38.84446 180 -0.512 8.17483 0.500000
72.79945 38.57491 180 -0.418 8.18253 0.500000
72.79082 38.35026 180 0.02 8.21853 0.500000
72.78225 38.12558 180 0.803 8.28291 0.500000
72.77373 37.90089 180 1.202 8.31566 0.500000
72.76527 37.67618 180 0.997 8.29881 0.500000
72.75685 37.45146 180 0.226 8.23550 0.500000
72.74848 37.22673 180 -0.547 8.17191 0.500000
72.74017 37.00200 180 -0.972 8.13700 0.500000
72.73190 36.77727 180 -0.258 8.19567 0.333333
72.72368 36.55254 180 -0.343 8.18871 0.333333
72.71551 36.32781 180 -0.427 8.18180 0.333333
72.70738 36.10310 180 -0.241 8.19711 0.333333
72.69930 35.87840 180 0.061 8.22191 0.222222
72.69127 35.65371 180 0.067 8.22237 0.166667
72.68329 35.42905 180 0.074 8.22297 0.166667
72.67376 35.15948 180 0.007 8.21750 0.166667
72.66430 34.88995 180 -0.002 8.21676 0.000000
72.65335 34.57556 180 -0.002 8.21677 0.000000
72.64248 34.26124 180 -0.001 8.21686 0.000000
72.63169 33.94701 180 0 8.21688 0.000000
72.62099 33.63286 180 0 8.21688 0.000000
72.61037 33.31881 180 0 8.21689 0.000000
72.59982 33.00488 180 0 8.21689 0.000000
73.31187 40.98838 180 0 8.21691 0.000000
73.29716 40.67453 180 0 8.21692 0.000000
73.28257 40.36056 180 0.004 8.21727 0.277778
73.26812 40.04650 180 0.065 8.22222 0.333333
73.25379 39.73233 180 0.093 8.22456 0.166667
73.23959 39.41809 180 -0.067 8.21141 0.333333
73.22552 39.10376 180 -0.63 8.16516 0.444444
73.21355 38.83429 180 -0.258 8.19570 0.333333
73.20167 38.56478 180 -0.14 8.20536 0.361111
73.19184 38.34015 180 0.04 8.22020 0.388889
73.18207 38.11551 180 0.558 8.26272 0.472222
73.17235 37.89085 180 0.508 8.25861 0.416667
73.16270 37.66617 180 0.3 8.24156 0.416667
73.15310 37.44148 180 0.044 8.22049 0.388889
73.14356 37.21678 180 -0.116 8.20739 0.333333
73.13408 36.99208 180 -0.37 8.18646 0.361111
73.12465 36.76737 180 -0.435 8.18113 0.333333
73.11528 36.54267 180 -0.476 8.17780 0.333333
73.10596 36.31798 180 -0.57 8.17003 0.333333
73.09670 36.09329 180 -0.259 8.19563 0.333333
73.08749 35.86862 180 -0.015 8.21568 0.222222
73.07833 35.64396 180 0.031 8.21945 0.166667
73.06923 35.41933 180 0.031 8.21941 0.166667
73.05837 35.14979 180 0.004 8.21724 0.083333
73.04758 34.88030 180 -0.001 8.21682 0.000000
73.03509 34.56595 180 -0.001 8.21685 0.000000
73.02270 34.25167 180 0 8.21691 0.000000
73.01040 33.93747 180 0 8.21690 0.000000
72.99820 33.62336 180 0 8.21689 0.000000
72.98608 33.30935 180 0 8.21691 0.000000
72.97406 32.99545 180 0 8.21691 0.000000
73.72751 40.97653 180 0 8.21688 0.000000
73.71098 40.66273 180 -0.001 8.21684 0.000000
73.69461 40.34882 180 0.001 8.21701 0.000000
73.67838 40.03480 180 0.01 8.21773 0.111111
73.66230 39.72069 180 0.038 8.21999 0.166667
73.64635 39.40649 180 -0.015 8.21563 0.194444
73.63055 39.09222 180 -0.051 8.21267 0.166667
73.61711 38.82279 180 -0.084 8.21001 0.194444
73.60378 38.55332 180 -0.056 8.21226 0.166667
73.59274 38.32873 180 0.016 8.21825 0.166667
73.58177 38.10412 180 0.05 8.22103 0.250000
73.57086 37.87949 180 -0.002 8.21675 0.333333
73.56002 37.65484 180 -0.014 8.21574 0.333333
73.54924 37.43019 180 0.028 8.21922 0.166667
73.53853 37.20552 180 -0.043 8.21337 0.166667
73.52788 36.98085 180 -0.223 8.19854 0.166667
73.51730 36.75618 180 -0.243 8.19692 0.333333
73.50678 36.53152 180 -0.18 8.20210 0.333333
73.49631 36.30685 180 -0.117 8.20732 0.333333
73.48591 36.08220 180 -0.047 8.21305 0.250000
73.47557 35.85756 180 0 8.21686 0.166667
73.46529 35.63293 180 0.006 8.21741 0.083333
73.45507 35.40833 180 0.003 8.21716 0.083333
73.44287 35.13883 180 0.001 8.21695 0.000000
73.43076 34.86938 180 -0.001 8.21685 0.000000
73.41674 34.55507 180 0 8.21687 0.000000
73.40282 34.24083 180 0 8.21691 0.000000
73.38901 33.92668 180 0 8.21690 0.000000
73.37531 33.61261 180 0 8.21689 0.000000
73.36171 33.29865 180 0 8.21691 0.000000
73.34821 32.98479 180 0 8.21691 0.000000
74.14299 40.96331 180 0 8.21688 0.000000
74.12466 40.64957 180 0 8.21688 0.000000
74.10650 40.33572 180 0 8.21686 0.000000
74.08850 40.02176 180 0.003 8.21713 0.000000
74.07066 39.70770 180 0.005 8.21732 0.000000
74.05298 39.39356 180 0.002 8.21709 0.000000
74.03545 39.07934 180 -0.011 8.21596 0.055556
74.02054 38.80996 180 -0.002 8.21675 0.055556
74.00575 38.54053 180 0 8.21693 0.027778
73.99350 38.31598 180 0 8.21687 0.055556
73.98133 38.09141 180 -0.004 8.21655 0.000000
73.96924 37.86682 180 -0.005 8.21645 0.000000
73.95721 37.64221 180 -0.002 8.21672 0.083333
73.94526 37.41759 180 -0.002 8.21672 0.166667
73.93338 37.19296 180 -0.017 8.21550 0.166667
73.92157 36.96833 180 -0.027 8.21468 0.166667
73.90983 36.74370 180 -0.026 8.21480 0.027778
73.89815 36.51907 180 -0.02 8.21529 0.000000
73.88655 36.29444 180 -0.01 8.21604 0.055556
73.87501 36.06982 180 -0.003 8.21662 0.138889
73.86354 35.84522 180 0 8.21694 0.000000
73.85213 35.62063 180 0.001 8.21701 0.000000
73.84079 35.39606 180 0.001 8.21696 0.000000
73.82727 35.12661 180 0 8.21691 0.000000
73.81383 34.85719 180 0 8.21690 0.000000
73.79828 34.54294 180 0 8.21689 0.000000
73.78284 34.22875 180 0 8.21690 0.000000
73.76752 33.91464 180 0 8.21690 0.000000
73.75232 33.60062 180 0 8.21689 0.000000
73.73723 33.28670 180 0 8.21690 0.000000
73.72226 32.97289 180 0 8.21690 0.000000
65.64546 40.96051 200 0 8.27276 0.000000
65.66415 40.64678 200 0 8.27280 0.000000
65.68267 40.33293 200 0 8.27280 0.000000
65.70103 40.01898 200 0.007 8.27338 0.166667
65.71922 39.70494 200 -0.027 8.27052 0.166667
65.73725 39.39081 200 -0.045 8.26906 0.166667
65.75512 39.07660 200 -0.01 8.27194 0.083333
65.77032 38.80723 200 -0.013 8.27172 0.111111
65.78540 38.53781 200 -0.006 8.27225 0.083333
65.79789 38.31327 200 -0.002 8.27264 0.138889
65.81030 38.08871 200 0.001 8.27283 0.083333
65.82264 37.86412 200 -0.001 8.27270 0.194444
65.83490 37.63953 200 -0.001 8.27270 0.000000
65.84708 37.41491 200 0 8.27277 0.000000
65.85920 37.19029 200 0 8.27279 0.027778
65.87124 36.96567 200 -0.001 8.27270 0.000000
65.88322 36.74104 200 -0.004 8.27246 0.083333
65.89512 36.51642 200 -0.004 8.27247 0.083333
65.90695 36.29180 200 -0.001 8.27272 0.000000
65.91872 36.06719 200 0.001 8.27283 0.000000
65.93041 35.84260 200 0.001 8.27284 0.000000
65.94204 35.61802 200 0 8.27278 0.000000
65.95361 35.39345 200 -0.001 8.27270 0.000000
65.96740 35.12401 200 -0.001 8.27268 0.000000
65.98110 34.85461 200 -0.001 8.27271 0.000000
65.99696 34.54036 200 0 8.27273 0.000000
66.01270 34.22618 200 0 8.27274 0.000000
66.02832 33.91208 200 0 8.27275 0.000000
66.04382 33.59807 200 0 8.27275 0.000000
66.05921 33.28416 200 0 8.27276 0.000000
66.07448 32.97036 200 0 8.27277 0.000000
66.06091 40.97400 200 0 8.27278 0.000000
66.07780 40.66021 200 -0.001 8.27266 0.000000
66.09453 40.34631 200 0.001 8.27283 0.000000
66.11111 40.03230 200 0.011 8.27369 0.166667
66.12755 39.71820 200 -0.026 8.27060 0.166667
66.14384 39.40401 200 -0.077 8.26642 0.166667
66.15999 39.08975 200 -0.02 8.27113 0.055556
66.17372 38.82033 200 -0.016 8.27145 0.111111
66.18735 38.55087 200 -0.006 8.27225 0.222222
66.19863 38.32629 200 0.003 8.27304 0.250000
66.20984 38.10168 200 -0.007 8.27217 0.222222
66.22098 37.87706 200 -0.02 8.27113 0.222222
66.23206 37.65242 200 -0.015 8.27149 0.194444
66.24307 37.42777 200 0.003 8.27298 0.027778
66.25402 37.20312 200 0 8.27273 0.083333
66.26490 36.97845 200 -0.004 8.27240 0.138889
66.27572 36.75379 200 -0.034 8.26992 0.166667
66.28647 36.52913 200 -0.035 8.26988 0.194444
66.29716 36.30447 200 -0.005 8.27234 0.111111
66.30779 36.07983 200 0.001 8.27286 0.027778
66.31836 35.85519 200 0 8.27274 0.000000
66.32886 35.63058 200 -0.003 8.27254 0.000000
66.33931 35.40598 200 -0.005 8.27235 0.000000
66.35177 35.13649 200 -0.005 8.27233 0.000000
66.36414 34.86704 200 -0.003 8.27249 0.000000
66.37847 34.55274 200 -0.002 8.27263 0.000000
66.39270 34.23852 200 -0.001 8.27270 0.000000
66.40681 33.92437 200 0 8.27274 0.000000
66.42081 33.61031 200 0 8.27274 0.000000
66.43471 33.29636 200 0 8.27276 0.000000
66.44850 32.98251 200 0 8.27275 0.000000
66.47652 40.98612 200 0 8.27279 0.000000
66.49160 40.67228 200 0.002 8.27297 0.000000
66.50654 40.35832 200 0.009 8.27352 0.000000
66.52135 40.04427 200 0.021 8.27447 0.138889
66.53603 39.73011 200 -0.016 8.27147 0.333333
66.55057 39.41588 200 -0.079 8.26622 0.166667
66.56500 39.10156 200 -0.051 8.26851 0.166667
66.57726 38.83210 200 -0.013 8.27167 0.305556
66.58943 38.56259 200 -0.023 8.27085 0.333333
66.59950 38.33798 200 -0.006 8.27231 0.333333
66.60951 38.11334 200 -0.019 8.27120 0.333333
66.61947 37.88868 200 -0.052 8.26849 0.277778
66.62936 37.66401 200 -0.033 8.27005 0.166667
66.63919 37.43932 200 0.005 8.27321 0.166667
66.64896 37.21463 200 -0.001 8.27267 0.194444
66.65868 36.98994 200 -0.037 8.26971 0.333333
66.66834 36.76524 200 -0.077 8.26637 0.333333
66.67794 36.54054 200 -0.103 8.26426 0.361111
66.68749 36.31586 200 -0.052 8.26847 0.305556
66.69698 36.09118 200 -0.021 8.27100 0.166667
66.70642 35.86651 200 -0.024 8.27075 0.083333
66.71580 35.64186 200 -0.012 8.27179 0.000000
66.72513 35.41723 200 -0.002 8.27259 0.000000
66.73625 35.14770 200 0.001 8.27286 0.000000
66.74730 34.87822 200 -0.003 8.27250 0.000000
66.76010 34.56387 200 -0.004 8.27245 0.000000
66.77280 34.24960 200 0.002 8.27294 0.027778
66.78540 33.93541 200 0.005 8.27314 0.000000
66.79790 33.62131 200 0.003 8.27301 0.000000
66.81031 33.30731 200 0 8.27278 0.000000
66.82263 32.99342 200 -0.001 8.27272 0.000000
66.89226 40.99687 200 0.005 8.27316 0.000000
66.90553 40.68298 200 0.025 8.27484 0.166667
66.91868 40.36898 200 0.11 8.28185 0.166667
66.93172 40.05487 200 0.074 8.27890 0.194444
66.94463 39.74068 200 -0.036 8.26978 0.333333
66.95744 39.42639 200 -0.141 8.26112 0.333333
66.97013 39.11204 200 -0.018 8.27128 0.194444
66.98092 38.84253 200 0.037 8.27584 0.333333
66.99163 38.57299 200 -0.144 8.26081 0.416667
67.00049 38.34834 200 -0.248 8.25224 0.500000
67.00931 38.12367 200 -0.35 8.24384 0.500000
67.01806 37.89898 200 -0.344 8.24429 0.500000
67.02677 37.67428 200 -0.095 8.26493 0.166667
67.03542 37.44957 200 -0.066 8.26729 0.277778
67.04402 37.22485 200 -0.057 8.26801 0.333333
67.05257 37.00012 200 -0.102 8.26434 0.361111
67.06107 36.77539 200 -0.149 8.26042 0.388889
67.06952 36.55067 200 -0.485 8.23261 0.416667
67.07793 36.32595 200 -0.122 8.26268 0.388889
67.08628 36.10124 200 -0.133 8.26177 0.277778
67.09458 35.87654 200 -0.103 8.26425 0.166667
67.10284 35.65186 200 -0.007 8.27215 0.166667
67.11105 35.42720 200 0.109 8.28182 0.138889
67.12084 35.15764 200 0.104 8.28135 0.194444
67.13056 34.88812 200 0.066 8.27823 0.166667
67.14182 34.57374 200 -0.003 8.27255 0.027778
67.15300 34.25943 200 0.028 8.27512 0.055556
67.16409 33.94520 200 0.06 8.27769 0.138889
67.17509 33.63106 200 0.028 8.27509 0.083333
67.18601 33.31702 200 -0.004 8.27243 0.027778
67.19685 33.00309 200 -0.004 8.27247 0.000000
67.30813 41.00624 200 0.006 8.27329 0.027778
67.31959 40.69231 200 0.046 8.27659 0.166667
67.33094 40.37827 200 0.134 8.28385 0.222222
67.34220 40.06413 200 0.026 8.27491 0.361111
67.35335 39.74989 200 -0.158 8.25972 0.500000
67.36441 39.43557 200 -0.023 8.27083 0.222222
67.37537 39.12117 200 0.245 8.29300 0.250000
67.38469 38.85164 200 0.647 8.32631 0.500000
67.39394 38.58206 200 -0.199 8.25633 0.527778
67.40159 38.35738 200 -0.739 8.21164 0.666667
67.40920 38.13269 200 -0.819 8.20499 0.666667
67.41676 37.90797 200 -0.718 8.21333 0.666667
67.42428 37.68324 200 -0.602 8.22300 0.527778
67.43175 37.45850 200 -0.474 8.23351 0.527778
67.43918 37.23375 200 -0.326 8.24576 0.500000
67.44657 37.00900 200 -0.397 8.23994 0.472222
67.45391 36.78425 200 -0.307 8.24738 0.444444
67.46120 36.55950 200 -0.163 8.25927 0.472222
67.46846 36.33475 200 -0.074 8.26664 0.416667
67.47567 36.11002 200 -0.037 8.26975 0.333333
67.48284 35.88530 200 -0.025 8.27067 0.250000
67.48997 35.66059 200 0.234 8.29211 0.388889
67.49706 35.43591 200 1.213 8.37313 0.500000
67.50552 35.16632 200 1.199 8.37192 0.416667
67.51391 34.89676 200 0.21 8.29011 0.250000
67.52364 34.58235 200 0.035 8.27564 0.166667
67.53329 34.26800 200 0.037 8.27582 0.083333
67.54286 33.95374 200 0.099 8.28096 0.222222
67.55236 33.63956 200 0.03 8.27521 0.250000
67.56179 33.32549 200 -0.059 8.26790 0.083333
67.57115 33.01153 200 -0.009 8.27204 0.027778
67.72410 41.01424 200 0.002 8.27291 0.000000
67.73374 40.70028 200 0.012 8.27373 0.333333
67.74331 40.38620 200 0.008 8.27343 0.333333
67.75278 40.07202 200 -0.107 8.26395 0.333333
67.76217 39.75775 200 -0.383 8.24109 0.500000
67.77148 39.44340 200 -0.026 8.27062 0.333333
67.78071 39.12897 200 0.152 8.28536 0.361111
67.78855 38.85940 200 0.411 8.30676 0.722222
67.79634 38.58980 200 -0.279 8.24969 0.805556
67.80278 38.36510 200 -0.76 8.20991 0.833333
67.80919 38.14038 200 -1.001 8.18997 0.833333
67.81556 37.91564 200 -0.865 8.20124 0.666667
67.82188 37.69089 200 -0.565 8.22601 0.611111
67.82817 37.46613 200 -0.4 8.23964 0.555556
67.83443 37.24135 200 -0.305 8.24750 0.555556
67.84064 37.01658 200 -0.061 8.26770 0.472222
67.84682 36.79180 200 0.324 8.29955 0.500000
67.85297 36.56703 200 0.671 8.32827 0.444444
67.85907 36.34226 200 0.584 8.32108 0.416667
67.86515 36.11751 200 0.281 8.29600 0.472222
67.87118 35.89276 200 0.262 8.29440 0.555556
67.87718 35.66804 200 1.008 8.35619 0.472222
67.88315 35.44333 200 1.999 8.43812 0.583333
67.89027 35.17371 200 1.783 8.42029 0.500000
67.89734 34.90414 200 0.379 8.30410 0.388889
67.90553 34.58969 200 0.12 8.28270 0.277778
67.91365 34.27532 200 0.024 8.27473 0.166667
67.92171 33.96102 200 0.106 8.28157 0.250000
67.92971 33.64682 200 0.019 8.27437 0.166667
67.93765 33.33272 200 -0.071 8.26687 0.166667
67.94553 33.01873 200 -0.029 8.27038 0.083333
68.14015 41.02087 200 -0.001 8.27266 0.055556
68.14799 40.70688 200 -0.009 8.27199 0.250000
68.15575 40.39277 200 -0.022 8.27092 0.333333
68.16345 40.07856 200 -0.047 8.26890 0.333333
68.17107 39.76426 200 -0.237 8.25316 0.500000
68.17863 39.44988 200 -0.17 8.25873 0.500000
68.18612 39.13542 200 -0.139 8.26127 0.638889
68.19249 38.86584 200 -0.557 8.22670 0.888889
68.19882 38.59621 200 -1.009 8.18926 0.916667
68.20405 38.37149 200 -1.191 8.17428 0.833333
68.20925 38.14675 200 -1.118 8.18028 0.833333
68.21442 37.92199 200 -0.684 8.21615 0.833333
68.21956 37.69722 200 -0.359 8.24310 0.611111
68.22467 37.47244 200 -0.334 8.24517 0.555556
68.22975 37.24765 200 -0.14 8.26120 0.527778
68.23479 37.02286 200 0.378 8.30400 0.583333
68.23981 36.79806 200 1.046 8.35929 0.833333
68.24480 36.57327 200 1.389 8.38769 0.777778
68.24976 36.34849 200 1.126 8.36595 0.611111
68.25469 36.12371 200 0.484 8.31280 0.500000
68.25959 35.89895 200 -0.003 8.27252 0.583333
68.26446 35.67420 200 0.56 8.31913 0.583333
68.26931 35.44948 200 1.576 8.40314 0.583333
68.27509 35.17984 200 1.903 8.43023 0.500000
68.28083 34.91025 200 1.746 8.41722 0.500000
68.28748 34.59577 200 0.371 8.30342 0.361111
68.29407 34.28137 200 0.084 8.27973 0.277778
68.30062 33.96706 200 0.035 8.27570 0.166667
68.30711 33.65283 200 -0.025 8.27071 0.166667
68.31356 33.33870 200 -0.098 8.26465 0.166667
68.31996 33.02469 200 -0.076 8.26644 0.138889
68.49683 41.02545 200 -0.001 8.27268 0.000000
[truncated: 429,079 more chars]
