# Supplementary material for: The Hindu Kush slab break-off as revealed by deep structure and crustal deformation
Source: Nat Commun. 2021 Mar 16;12:1685. doi: 10.1038/s41467-021-21760-w (PMC7966371; doi:10.1038/s41467-021-21760-w)
Supplement: Supplementary file 3 — Source Data [file 41467_2021_21760_MOESM3_ESM.zip › datasets_Kufner_et_al/2_local_earthquakes_Kufner_et_al.txt]

# event locations after final inversion step
lon[degE] lat[degN] depth[km]
71.4954 37.1988 103.5069 
71.8590 37.1971 189.9290 
71.0402 36.5216 128.0218 
71.5956 37.1653 94.8788 
71.0187 36.7689 220.8011 
71.3167 37.0302 101.7024 
71.4035 38.3254 6.8233 
71.2023 36.7579 93.8748 
72.1252 37.5974 183.0037 
70.3383 38.6981 14.6566 
71.0283 36.4823 153.0377 
71.5475 37.1136 11.7075 
72.1236 37.3798 211.0518 
70.8628 36.4332 128.4213 
70.8153 36.5492 216.8628 
70.3243 38.6981 14.0466 
71.8358 37.5087 116.1270 
70.3686 36.4470 220.1105 
71.7412 37.5984 6.5173 
71.9438 37.2352 9.0619 
71.9477 37.3829 156.7169 
71.0332 36.6640 214.4998 
71.8428 37.3268 182.2117 
72.2472 37.8162 140.7920 
70.6890 36.4362 206.2216 
71.4750 39.0875 12.1145 
71.0402 36.6750 222.9638 
71.8414 37.3627 134.7093 
71.6446 38.4276 11.5040 
71.7242 37.3682 120.6277 
71.3083 39.0429 11.3005 
71.8888 37.0167 242.7975 
71.7426 37.4615 111.2223 
70.7813 38.7278 14.6566 
71.9474 37.3719 147.3656 
71.2030 36.6642 238.3844 
69.6341 38.5131 13.8432 
71.5474 37.1118 10.4865 
70.0877 38.7023 13.8432 
70.9779 36.5369 132.5142 
71.3781 36.7017 121.2278 
71.3236 36.7795 166.9487 
71.3167 37.2800 93.4732 
71.4953 37.1951 98.7930 
71.3147 36.6630 148.9583 
70.2461 36.5245 212.8254 
71.3082 36.4289 105.3114 
72.1288 37.4027 209.5744 
72.1197 38.5656 0.0000 
71.5451 37.1100 9.0619 
71.8889 37.3766 138.7979 
70.9834 36.2761 84.6301 
70.6057 38.8693 12.3180 
68.9591 37.4318 19.8401 
70.9185 36.4346 138.1997 
71.0345 36.4391 99.7963 
72.1178 37.4194 209.8694 
70.9734 36.3772 128.5230 
71.2403 36.5114 118.7294 
70.7621 36.3650 133.4141 
71.2045 36.6173 138.9973 
71.6463 37.4327 104.2104 
71.7167 37.2425 126.6238 
70.7023 36.4040 210.4606 
70.9881 36.6213 144.4779 
71.5398 36.7483 89.3546 
70.6549 36.3115 104.0101 
70.4185 36.6158 206.6160 
72.3456 37.6362 180.8257 
71.2533 36.4745 231.5135 
71.9197 37.1025 181.8157 
71.5427 36.6711 89.5556 
71.8407 37.1506 152.8388 
71.7852 37.3672 114.5255 
71.8741 37.3392 191.9059 
72.1211 37.3744 216.4689 
70.7765 38.7224 6.3137 
69.7327 37.4660 37.4936 
71.1968 36.4264 242.3074 
71.0795 36.4873 160.5928 
71.0896 36.7048 220.7008 
72.1155 37.4194 206.8133 
71.8960 37.3838 145.5738 
71.7695 37.1967 129.4198 
70.8738 36.4009 128.6210 
70.7630 36.4449 141.0908 
72.1939 38.3926 90.7614 
71.0848 36.3807 109.0186 
71.0977 36.4871 107.4159 
72.0573 37.6023 137.8009 
72.0037 37.4554 145.0757 
71.8378 37.4022 125.9247 
71.9061 37.3313 144.2787 
71.0918 36.3972 111.7229 
70.7835 38.7223 14.0466 
71.9014 37.4159 138.1997 
71.3961 36.9283 98.9937 
72.0654 37.6434 125.3251 
70.5045 38.8432 8.8584 
71.0367 36.7540 221.2911 
71.7234 37.2351 113.7248 
71.8395 37.2856 138.9973 
71.2015 36.7092 240.5420 
71.9061 37.5094 127.0233 
71.0915 36.5267 150.3520 
71.6084 37.2257 112.6247 
71.2580 36.7499 140.5926 
71.7825 37.5435 108.2172 
70.1438 36.5523 227.3880 
71.4938 37.1254 104.9104 
71.7970 37.1944 156.0217 
71.3807 36.9624 94.0756 
71.6065 37.2459 113.9249 
72.2002 37.3261 93.4732 
71.4910 36.7618 84.0268 
71.7221 37.3756 118.8275 
71.8431 37.1561 167.0464 
71.5524 37.2375 108.6179 
71.0972 37.0537 75.3719 
71.3113 36.6033 80.7072 
70.7192 38.9566 15.0633 
71.8355 37.4941 118.8275 
71.8907 37.3564 132.2158 
70.7927 36.5668 182.2117 
71.0928 37.0684 74.3647 
71.4022 38.2612 0.0000 
71.2128 37.2545 80.5060 
71.4950 37.0712 21.4656 
71.4978 36.9830 105.5119 
72.1878 37.7238 133.1129 
71.7183 37.4077 124.3257 
72.4458 38.5370 17.4019 
71.3666 36.5742 99.9969 
71.4678 36.6289 84.2279 
70.7836 38.7296 8.8584 
71.4959 38.4563 19.2305 
71.4035 38.3254 6.8233 
71.8289 37.5070 112.3235 
69.7938 38.7115 7.3320 
70.7430 36.4919 198.0321 
72.1368 38.5506 26.5428 
71.7014 37.2749 0.0000 
71.8392 37.5500 113.7248 
72.1790 37.5046 185.2801 
71.2550 36.5736 229.9419 
72.2525 37.7620 143.6810 
71.0281 36.4703 152.9401 
72.0231 37.4890 157.8121 
70.7000 36.4022 151.4462 
71.9593 37.4727 134.5098 
71.8406 37.5160 117.0272 
71.4022 38.2612 0.0000 
72.1865 37.6807 157.7108 
71.0312 36.5272 138.0003 
71.4046 38.3263 7.1283 
71.1478 36.7079 225.3231 
71.7367 37.5066 109.0186 
71.8900 37.1516 153.4355 
70.5464 38.9448 9.6724 
72.2002 37.5978 188.0499 
71.7349 37.2349 129.8193 
71.6078 37.1973 110.0203 
71.8418 37.3774 123.5263 
72.2401 37.7338 121.5276 
71.2052 36.5237 94.4772 
71.3696 36.6155 124.5256 
71.0345 36.4354 102.5044 
71.7813 37.5867 109.4193 
71.2696 36.7590 200.7955 
71.7771 37.1277 130.2187 
71.8772 37.3694 139.1967 
71.2714 37.2539 91.1634 
70.7521 36.4918 199.4138 
70.9719 36.4286 137.8009 
69.7481 37.7883 18.6210 
71.9014 37.5940 118.0273 
70.9623 36.3947 157.3132 
70.9500 36.5794 225.6199 
71.7278 37.4223 103.5069 
71.3865 37.1478 95.4813 
71.4035 38.3254 6.8233 
70.1903 36.5017 225.9129 
70.3739 36.5765 204.8410 
71.9379 37.0967 245.7373 
71.4022 38.2612 0.0000 
71.8850 37.5814 119.2275 
71.4273 37.0665 103.3064 
72.0667 37.6884 116.2271 
71.0841 36.4909 139.1967 
70.7415 36.3514 141.6885 
72.1893 37.7724 136.2057 
72.3572 37.6378 186.6650 
72.4100 38.0176 118.0273 
71.7745 39.4882 6.8233 
70.3509 36.5426 211.8401 
71.8292 37.1489 225.3231 
71.7235 37.3361 122.9267 
71.1502 36.7134 232.4958 
72.0943 36.5109 95.0797 
72.0627 37.4636 173.8904 
71.8301 37.2802 138.0003 
72.3989 37.1835 2.0375 
70.8081 36.5181 172.1057 
71.8921 37.3205 185.8737 
71.5472 36.8850 108.6179 
72.2317 37.9909 110.7220 
70.3359 36.4939 217.4535 
69.9378 36.9262 19.9437 
71.5535 37.2880 109.0186 
71.2280 36.6584 221.4879 
71.0916 36.5303 125.3251 
71.3755 36.9304 89.1537 
71.2565 36.6618 93.6740 
72.2666 38.4417 38.1012 
69.6271 38.5204 8.8584 
71.4752 36.8841 102.9054 
71.7695 37.1930 138.5985 
71.3250 36.9796 93.4732 
71.6889 37.7791 2.4440 
70.5365 38.0100 4.2770 
72.0084 37.2883 151.4462 
71.6642 37.4104 118.8275 
70.8641 36.5342 178.9441 
70.3040 36.4885 217.0597 
71.5509 37.0594 105.1109 
71.4323 37.1996 100.1976 
72.4815 37.9050 133.3124 
71.8943 37.3205 167.6418 
70.7656 36.4752 163.5721 
70.4129 36.4395 225.9129 
71.4445 38.2790 9.2654 
71.9487 37.4206 147.9629 
71.5486 37.1660 91.2642 
71.0890 36.6653 220.7008 
71.6492 38.4257 10.6900 
70.2017 36.5145 230.6312 
71.4022 38.2612 0.0000 
70.3172 38.6982 10.8935 
69.9185 36.0878 81.3111 
70.5337 36.4839 149.7547 
72.1004 37.3729 209.0811 
72.1325 38.0075 109.6196 
71.4955 37.2043 100.3983 
71.8256 37.2821 175.7737 
71.3918 38.5044 14.4533 
71.7579 37.1914 138.5985 
71.3852 37.2020 74.9691 
70.7000 36.4022 211.0518 
71.6725 37.6214 0.0000 
70.2596 36.4813 221.6846 
71.6964 38.4012 18.4178 
71.8246 37.0590 226.3061 
72.1210 37.3689 3.8697 
71.8957 37.1065 250.3407 
71.6925 37.3384 8.3503 
71.4161 39.2606 9.2654 
72.4601 37.1629 28.7743 
72.3842 37.2251 211.8401 
71.2008 36.5292 108.8182 
70.7502 36.5258 183.5977 
71.6175 37.4294 103.1059 
71.5405 37.1101 4.8880 
71.3767 36.7504 137.6015 
71.8793 37.3602 129.8193 
71.4389 37.4208 90.3595 
71.3193 36.7924 158.9034 
70.0529 36.6442 220.8011 
70.7621 36.5744 231.7099 
70.9085 36.5356 186.8629 
72.4637 37.9953 129.2201 
71.1530 37.7500 6.8233 
71.4501 38.3257 10.0794 
71.4035 38.3254 6.8233 
71.0433 36.5740 142.2863 
71.8921 37.3205 186.4672 
71.3353 36.7977 169.2296 
71.8889 37.3766 133.1129 
72.0629 38.9903 18.1135 
71.6748 37.3707 93.8748 
70.8726 36.4909 194.7720 
71.9428 37.2839 103.7074 
72.0153 37.4571 181.8157 
72.2524 37.3443 230.4349 
71.8337 37.4225 100.3983 
71.0805 36.3955 119.6276 
71.7774 37.3297 123.3264 
71.0921 36.4128 86.6414 
71.7205 37.2085 131.3168 
70.9765 36.4377 113.5246 
70.9226 36.5750 200.7955 
71.3769 36.7632 162.7776 
71.7975 37.7774 0.0000 
72.2370 37.6329 175.3773 
70.9853 36.5800 239.1690 
72.1096 37.3746 213.1214 
71.0373 36.7935 211.6430 
72.0591 37.4168 189.7313 
71.6130 37.3303 113.9249 
71.2008 36.5311 95.0797 
72.1601 37.7243 0.0000 
71.6592 37.1873 112.9240 
70.9643 39.0070 5.2953 
71.4231 36.6111 138.1997 
71.4886 36.9794 99.5956 
71.5474 37.1081 112.3235 
71.3870 37.0523 98.7930 
71.1926 36.4448 238.7767 
71.5714 37.1583 8.2479 
72.4078 37.8093 168.6342 
69.1095 38.1077 12.1145 
70.1857 36.4833 231.7099 
71.6467 38.2670 7.5356 
71.8361 37.1507 230.3348 
72.1666 37.3193 10.0794 
71.6964 38.4966 19.6369 
71.4008 38.2474 9.6724 
70.8182 36.6061 182.6077 
71.4022 38.2612 0.0000 
71.4022 38.2612 0.0000 
71.4034 38.3244 6.8233 
71.2671 37.1419 93.2723 
72.0722 37.6378 133.1129 
71.4438 37.2013 99.5956 
71.6525 39.1804 14.2499 
70.9782 36.3964 111.0220 
71.8873 37.3151 142.6847 
70.7289 38.9822 0.0000 
72.3531 37.5837 24.0042 
71.2017 36.4484 235.9313 
72.0807 37.3678 215.8782 
71.9638 37.5553 131.7160 
71.2130 36.8551 84.6301 
72.0077 37.5150 123.7261 
71.2035 36.6963 240.1498 
71.4035 38.3254 6.8233 
71.7620 37.4557 114.3253 
71.7664 37.7347 0.2037 
72.3604 37.8121 148.9583 
70.7037 36.5390 225.5197 
70.6891 36.4436 215.2874 
71.5452 37.1118 7.2304 
69.7481 37.7754 17.7068 
71.8428 37.3268 193.8828 
71.8991 37.4159 152.2420 
70.9601 36.4002 128.2215 
72.0005 37.4197 157.3132 
70.8103 36.3133 104.7099 
72.0910 38.5404 35.9734 
70.1914 37.5293 23.5982 
72.0737 37.6919 116.8272 
72.1751 37.3733 214.3029 
72.2179 37.6874 0.0000 
71.8543 37.3285 134.9089 
71.9754 37.6432 10.7930 
71.9945 37.6245 121.4278 
71.9971 37.6355 115.6270 
71.8831 37.3299 166.6495 
70.6232 36.3172 145.0757 
71.7238 37.1543 139.3961 
70.0857 36.5450 217.3559 
71.0299 36.4317 120.6277 
71.7350 37.2386 134.5098 
71.3680 36.5292 123.1265 
70.9343 37.1259 20.6529 
71.2602 36.6131 124.9254 
71.4222 36.5680 118.0273 
72.2936 37.6336 172.7006 
71.7175 37.2783 127.2230 
72.3574 37.8627 142.4855 
71.3132 36.5840 85.0324 
70.7765 38.7205 12.0131 
70.4806 36.5384 219.3235 
71.7707 37.1499 205.0382 
71.0874 36.7067 256.3105 
70.1057 36.2925 136.3058 
71.9486 37.3288 191.7082 
70.6206 38.9627 8.4514 
70.9157 36.5714 232.2993 
70.8640 36.5323 188.4456 
71.8950 37.4343 142.2863 
71.2517 36.5140 99.7963 
72.0695 37.4598 100.1976 
71.7809 37.2847 129.4198 
71.1884 37.0261 14.4533 
71.4035 38.3254 6.8233 
71.6701 37.4645 110.2206 
71.4035 38.3254 6.8233 
71.8390 37.3572 125.5250 
71.2586 36.5213 235.3424 
70.2016 36.4888 232.1028 
71.8153 37.2373 138.1997 
71.1449 36.5243 94.6780 
71.4934 37.1033 97.9904 
71.3232 36.6325 79.7008 
71.8406 37.1488 226.6993 
72.0746 37.6414 137.6015 
71.4966 37.2585 107.4159 
71.4337 37.0380 101.9029 
71.9793 37.7891 105.1109 
71.0870 36.5285 136.8039 
70.7076 38.9695 0.0000 
72.1271 37.7396 121.9273 
70.8129 36.5382 224.1434 
71.3791 36.7558 169.4280 
71.4999 36.9738 103.9079 
71.7648 37.2849 123.9260 
71.5527 37.2504 109.4193 
71.5474 37.1100 6.7210 
72.1821 37.7652 121.5276 
72.0059 37.4499 175.9718 
71.8417 37.3755 128.2215 
72.0489 37.4243 162.6802 
71.5614 38.7847 14.0466 
71.6044 36.6234 99.3950 
72.4745 39.2442 18.6210 
71.0387 36.5722 152.0430 
71.5535 37.2880 9.2654 
71.5509 37.2770 109.2189 
70.8448 36.6353 219.5203 
71.4046 38.3263 7.1283 
71.3085 36.4491 138.9973 
72.4852 37.8783 136.6045 
71.7237 37.1506 138.7979 
72.0565 37.2443 93.2723 
71.7846 37.4398 123.3264 
71.3281 37.2799 86.4403 
70.9045 36.4062 118.4274 
71.5497 37.1099 7.1283 
71.3658 36.5310 99.7963 
70.0789 36.5267 229.7454 
71.9049 37.3745 142.2863 
71.9902 37.6356 121.3277 
71.6574 37.4123 107.8165 
71.9592 37.6398 114.1251 
70.8042 36.1728 87.3449 
72.2887 37.5511 184.4887 
69.5352 37.3544 15.8767 
70.0811 36.4945 228.7631 
71.1576 36.8915 2.9543 
71.3101 36.6630 195.7597 
71.4965 37.2548 103.5069 
72.3104 37.8021 162.5790 
71.0390 36.7540 64.4861 
71.5520 37.1117 10.4865 
70.9037 36.5182 186.9637 
71.6520 36.9717 123.9260 
71.8890 37.2021 170.9158 
71.8547 37.5250 119.6276 
71.9371 37.3290 196.5498 
70.8693 36.4010 99.3950 
71.6145 37.5029 99.5956 
71.1528 36.4489 243.3854 
71.9415 37.2334 7.8409 
72.2394 37.5575 183.0037 
71.7190 37.1451 134.7093 
71.7116 36.9240 137.4021 
71.8647 37.1465 231.3170 
71.3184 36.7456 182.0137 
71.7866 37.2378 140.7920 
71.4022 38.2612 0.0000 
71.8299 37.3629 133.9111 
70.7245 39.0125 10.0794 
71.4022 38.2612 0.0000 
71.3760 36.8367 167.2449 
71.1618 36.4387 79.4008 
69.6411 38.5149 16.4868 
72.2468 37.9135 115.6270 
71.7234 37.3324 123.1265 
71.5518 37.1026 3.6660 
72.2343 37.5430 201.5850 
71.4022 38.2612 0.0000 
70.6595 38.9753 9.9796 
70.9744 36.6196 220.3073 
71.3094 36.4941 95.7832 
70.7473 36.2540 131.4170 
71.4022 38.2612 0.0000 
70.6983 36.4619 203.8549 
71.2695 36.7516 156.9157 
71.7831 37.2810 2.4450 
70.7800 36.5431 167.5445 
69.7995 38.1124 24.2073 
70.2140 39.9146 0.0000 
71.9558 37.5141 143.0832 
71.0954 36.4835 201.9797 
71.6747 37.6645 6.8233 
70.9749 36.4846 151.8441 
71.8867 38.5871 19.9437 
70.6435 36.3052 80.5060 
71.5474 37.1118 5.2953 
70.5277 36.5887 207.0105 
69.7402 36.3760 138.0003 
71.8066 37.4918 0.0000 
71.5474 37.1118 10.8935 
71.0959 36.6634 211.4459 
71.2633 36.5267 115.3262 
72.3552 37.7930 149.1574 
71.2045 36.6155 75.7748 
70.3340 36.5693 208.1938 
70.9761 36.5746 149.3565 
71.0832 36.4294 236.3239 
71.8938 37.3875 137.8009 
72.2751 37.8552 123.9260 
72.3228 37.9028 120.0276 
71.3184 36.6197 84.6301 
70.9806 36.5690 109.2189 
71.1977 36.6174 181.6177 
70.7036 36.5316 192.4990 
71.4428 37.2693 89.7566 
71.9739 37.4146 155.2259 
71.4704 39.0894 17.8082 
71.9130 37.5093 114.9259 
70.7005 36.4453 212.0371 
72.2469 37.7300 133.3124 
71.9438 37.0608 230.1383 
71.0323 36.6034 249.6572 
71.8992 37.3314 158.9034 
71.6078 37.1973 6.3137 
72.0719 37.3826 140.8915 
72.3084 37.7398 157.5120 
71.0953 36.4743 103.3064 
71.5948 37.0212 112.5237 
71.2489 36.6187 239.1690 
70.6379 36.4457 146.1711 
71.9541 37.0174 20.4497 
71.0233 36.4502 147.5647 
71.2443 36.3488 88.3498 
71.2150 37.2490 59.5410 
72.1761 37.4449 98.6943 
70.6891 36.4472 209.2781 
70.5068 38.8377 8.8584 
72.0544 37.4958 152.8388 
71.1399 36.4904 138.1997 
71.5451 37.1100 7.8409 
71.1464 36.4719 148.3611 
71.8922 37.0598 242.1112 
71.9569 37.4691 152.4409 
71.1056 36.7065 222.6684 
70.1882 36.5467 223.5536 
70.9669 36.5645 167.5445 
71.7140 37.3233 119.8276 
72.1931 37.8228 117.8273 
70.3156 36.5390 212.4313 
70.5267 36.1635 89.5556 
70.9868 36.5258 139.7949 
71.9647 37.5874 122.6280 
70.5412 36.5739 202.9666 
72.2842 37.5548 204.8410 
71.7831 37.3765 109.4193 
69.6644 36.5990 177.2617 
71.3124 36.7925 177.1607 
71.1997 36.4659 98.7930 
71.5451 37.1082 7.3320 
70.2622 36.5511 206.1247 
71.7862 37.5995 114.7257 
71.7875 37.4645 117.6273 
71.9371 37.1564 178.8457 
72.2508 39.2525 20.6529 
71.9475 37.2030 224.7333 
70.2418 38.8690 4.9918 
72.2233 37.6763 167.5445 
69.8674 36.3018 129.8193 
72.4806 37.8096 127.6224 
70.7071 36.4251 210.1661 
70.8506 39.1280 4.0733 
71.5255 37.1571 11.8098 
69.7555 36.6074 214.7961 
71.2114 37.0332 82.2166 
69.4229 36.2759 176.7644 
70.4703 36.0398 101.7024 
68.4280 35.7708 13.8432 
70.8612 36.4818 108.8182 
69.4147 36.4806 20.0433 
69.8475 37.8820 10.4865 
70.7361 36.4827 197.1424 
70.3756 36.0833 85.0324 
71.4376 36.5393 78.2918 
70.2069 37.9717 0.0000 
69.8747 35.6719 1.4262 
69.0459 36.2158 18.4178 
69.6317 36.2224 132.3146 
69.3405 37.3931 23.2943 
70.8618 36.5360 175.3773 
69.6882 35.9397 115.1260 
70.3513 36.6234 137.8009 
72.3196 37.5431 0.0000 
70.3620 36.0852 79.2982 
69.8123 36.0373 49.6391 
71.7397 37.5359 0.0000 
71.7330 37.2514 4.0733 
71.5492 37.0879 0.0000 
69.9683 38.7006 9.6724 
71.8835 37.0783 248.5782 
70.3129 35.9917 105.9129 
71.7726 37.3243 133.7115 
70.6745 37.1691 20.0433 
71.1736 36.8876 1.5281 
70.2035 37.6752 15.4700 
70.4723 35.9966 90.9624 
70.4952 36.3491 100.1976 
68.7547 36.3593 19.8401 
71.1717 37.0548 79.2982 
69.7289 36.3291 128.0218 
69.8383 36.0051 83.4234 
69.4998 35.9107 99.3950 
70.2440 38.8387 2.0375 
71.4287 37.0179 96.7865 
68.5789 36.8680 16.7923 
70.9271 36.5676 194.7720 
69.4198 36.3998 29.9915 
70.8613 35.9309 70.4354 
70.5456 38.5623 0.0000 
69.7443 36.5321 243.0919 
71.0849 36.3917 98.1910 
71.9636 37.2459 148.0644 
70.2805 36.0800 110.8217 
69.4275 36.9453 3.8697 
70.5193 36.0882 111.1224 
70.9732 36.6967 228.7631 
72.3748 37.9357 131.7160 
71.2546 36.5516 95.9838 
70.2393 36.5190 217.6504 
68.9246 36.1341 128.0218 
69.8610 38.2207 9.6724 
71.7307 37.2533 4.2770 
70.7071 36.4269 210.5605 
72.0138 37.4874 134.1106 
69.1860 35.9092 91.3643 
69.0051 38.4685 8.8584 
69.6191 37.6365 21.9739 
70.5514 38.9815 1.0187 
70.0549 37.1943 41.4440 
70.3595 36.0366 103.7074 
69.3615 36.1425 89.2561 
69.6956 35.7258 76.3792 
69.6677 37.9341 2.8513 
71.1259 36.6935 215.9785 
71.2725 36.5303 230.5312 
67.4910 36.7000 10.0794 
69.6289 36.9277 18.0114 
70.4357 38.5574 6.7210 
70.6087 36.3504 127.8221 
71.9082 37.6765 2.8513 
70.6407 36.0049 73.1561 
70.4674 35.9498 90.3595 
71.5472 36.8832 119.2275 
71.5889 37.1737 2.0375 
70.4626 36.2290 161.3873 
69.7020 38.8297 24.4103 
71.6244 37.1722 0.0000 
69.1458 34.6535 19.4337 
70.9856 36.6011 198.3276 
70.3017 36.4941 211.0518 
69.1349 35.0617 13.2332 
70.7542 36.2650 81.3111 
71.8900 37.3316 160.3942 
69.8863 38.6988 15.6734 
72.1877 37.3336 215.8782 
71.3336 36.7022 152.4409 
70.0847 35.9977 85.2335 
69.8025 36.4514 33.7436 
71.7328 37.2441 2.4450 
68.7918 36.8454 10.8935 
69.0506 38.4688 1.5281 
71.1780 36.8802 0.2037 
71.5609 36.5607 175.4769 
70.5912 36.1595 84.0268 
71.5399 36.4260 91.5653 
71.2708 36.5661 224.2425 
71.0287 36.6696 228.3702 
71.7354 37.2587 0.0000 
70.8140 36.4335 116.7275 
70.5471 36.1744 102.1034 
69.9680 38.0767 3.0550 
69.7671 36.5285 231.3170 
71.2169 36.4033 72.7532 
70.8641 36.5378 179.2417 
71.1346 36.4436 99.9969 
72.0050 37.5004 8.0444 
70.6089 36.6314 156.5181 
69.0459 36.2158 31.2088 
70.1065 38.7344 13.8432 
70.8670 36.0227 82.6189 
71.3620 36.5742 85.6358 
71.6602 37.3352 6.9247 
69.3900 35.7882 0.0000 
69.9344 36.1668 119.6276 
71.8730 37.1124 165.4587 
69.2325 36.6275 9.0619 
70.0298 36.4046 156.9157 
70.5701 36.0806 103.7074 
71.5658 37.1134 10.8935 
69.0284 38.4742 8.6549 
69.4241 36.0922 94.6780 
71.3100 37.2911 97.5891 
71.7422 37.2531 2.6477 
71.3852 37.2020 95.2805 
71.0233 36.6136 232.8887 
72.0876 37.3695 153.4355 
71.5886 38.5862 0.0000 
70.3925 36.0805 89.2561 
69.8426 36.2209 90.3595 
69.3605 36.2664 132.1151 
68.2988 37.0894 19.6369 
69.5811 36.6272 223.1604 
71.9982 37.5042 0.0000 
70.3791 39.0538 20.0433 
70.1880 36.4925 227.9773 
71.1861 36.8857 10.0794 
71.1906 36.8820 4.2770 
71.4828 38.5574 6.9247 
70.5505 38.8696 5.7027 
69.9985 35.6756 2.9543 
70.5196 38.9706 29.7887 
71.4238 36.6506 105.3114 
69.1445 36.0999 2.4440 
71.1570 36.7078 227.2892 
69.4410 36.6304 8.3503 
71.0370 36.2930 81.9150 
70.6850 36.4904 198.2295 
70.9311 36.7044 65.8984 
68.3291 37.1210 19.2305 
70.7099 36.4829 195.7597 
71.1815 36.8876 3.6660 
69.0047 38.5006 0.0000 
70.4503 36.2593 163.1748 
70.4800 36.1261 95.8829 
71.2695 36.4890 90.9624 
69.4210 36.8985 11.7075 
71.5155 38.2799 0.0000 
69.7824 38.5409 0.0000 
71.4445 37.1242 105.9129 
69.3589 36.4804 19.0274 
71.2603 36.4836 81.9150 
69.8694 36.5883 243.7774 
71.0890 36.6598 207.2077 
69.4605 35.5002 0.0000 
69.7490 37.4174 18.2146 
71.1368 36.5877 155.9218 
70.0995 38.7418 8.2479 
71.1860 36.8802 7.0268 
69.9519 38.6786 0.0000 
71.2489 36.4837 97.9904 
70.4281 38.4693 3.6660 
71.7399 37.2532 5.2953 
71.3080 37.0570 84.4290 
69.4687 37.1273 13.6399 
71.1909 36.6230 141.6885 
69.0066 37.9757 6.5173 
68.7527 36.3427 19.2305 
71.8261 37.2105 8.0444 
72.2482 36.9799 0.0000 
72.4329 37.6252 0.7131 
70.2563 37.8706 3.2587 
71.8258 37.1977 173.2955 
71.7873 37.5508 109.2189 
69.6930 36.5770 172.8989 
71.0478 36.2590 88.5508 
71.9508 37.4977 135.5075 
71.2736 37.1207 103.1059 
71.1660 36.8427 86.8426 
69.4380 36.3834 79.2982 
70.7338 36.4846 199.6112 
68.0832 36.3434 21.6688 
68.6581 36.3023 23.1921 
69.8118 37.7471 35.1625 
69.7035 34.6091 1.0187 
68.8245 36.1653 29.9915 
71.2642 36.9711 94.8788 
70.9666 36.5425 204.2493 
70.1277 36.5055 230.4349 
69.8255 37.8334 20.0433 
70.6783 36.2710 83.6245 
71.0965 36.7066 243.1894 
69.9366 38.0803 4.8880 
71.8899 37.3261 138.7979 
69.0766 36.4070 19.0274 
70.9226 36.5713 190.5221 
71.1842 36.9096 8.6549 
69.2963 36.2137 19.6369 
71.0995 37.2034 86.4403 
71.2849 36.9783 89.5556 
72.0661 36.9310 0.0000 
70.4144 38.6923 0.0000 
68.9012 36.3551 24.4103 
71.1926 36.8645 4.9918 
70.0177 35.6792 3.4623 
71.8700 39.2970 0.0000 
72.1412 37.5126 150.9492 
68.4261 36.8505 18.6210 
71.0194 36.6568 215.0905 
70.9492 36.5206 147.0681 
69.0343 38.4669 6.3137 
69.0928 36.1748 33.7436 
69.4422 36.0886 99.9969 
70.6130 39.1581 0.0000 
69.4743 36.2091 80.3047 
71.3136 36.7309 145.4742 
70.9176 36.5429 204.6438 
68.9146 37.3993 16.0801 
68.7711 36.1758 12.8265 
70.9979 36.8315 79.4995 
68.3311 37.0816 19.9437 
70.0974 38.8243 11.7075 
68.9470 36.5952 172.1057 
69.2487 36.0877 133.3124 
70.3195 38.6890 9.2654 
70.4065 36.5121 156.7169 
69.2474 36.7442 281.8837 
70.9231 36.0856 88.7517 
70.6668 39.0000 0.0000 
70.5860 39.3039 0.0000 
70.3552 36.0871 81.4121 
70.1646 37.4145 11.0970 
71.0760 36.7050 56.2086 
71.2128 36.7036 214.8936 
70.7957 36.6247 148.5602 
69.4788 37.7426 20.8561 
71.2749 36.9334 82.4177 
69.7426 36.2979 129.6195 
70.7554 35.9519 79.9021 
71.1796 36.4845 211.2488 
70.1369 36.5376 237.5999 
69.7643 34.7275 0.0000 
69.6441 34.7649 3.6660 
68.5091 36.8727 17.3001 
71.4070 36.9639 98.7930 
69.0615 38.7350 14.4533 
71.6191 37.2926 98.7930 
71.6026 37.3791 110.8217 
70.5180 36.5198 214.1059 
71.8372 37.2856 192.8944 
70.9009 36.4797 144.9766 
69.5296 36.2506 170.6188 
71.3117 36.6272 229.3525 
69.0682 36.3455 17.0968 
70.6957 35.9615 93.6740 
72.0051 37.5059 11.0970 
70.4172 36.0382 74.5662 
71.8646 37.1897 160.6924 
69.2545 38.5152 9.1650 
71.3872 38.2687 4.8880 
71.2693 36.4817 75.5734 
70.8769 36.8399 62.6703 
71.7954 37.3147 135.1084 
70.3116 36.1919 114.8269 
69.5311 36.4003 230.3348 
71.1862 36.8893 15.2667 
70.8690 36.7554 254.3536 
72.2089 37.7325 124.1259 
72.0388 36.9333 2.8513 
71.6673 37.2414 115.9268 
71.8807 37.3244 136.4051 
69.6318 37.3528 20.0433 
70.1107 36.5358 219.5203 
71.8439 37.1864 180.3312 
68.9156 37.3268 13.4365 
68.6434 36.0955 29.7887 
71.7504 37.0675 137.4021 
71.7694 37.2867 138.9973 
69.9730 38.7098 1.6300 
71.2645 36.4670 104.8114 
69.4113 35.6368 71.0402 
70.5145 36.0543 91.0634 
69.6370 36.6164 2.5468 
70.9824 36.5369 146.5693 
71.7282 37.2423 1.4262 
69.7913 37.5524 17.5035 
70.9186 36.6200 119.8276 
71.1928 36.8746 2.8513 
70.0870 36.0464 92.8707 
70.9681 36.3138 101.9029 
68.4812 36.4784 25.6285 
71.5974 37.0358 3.4623 
69.4661 37.9335 12.3180 
71.0092 37.4778 71.6450 
72.2584 37.5765 128.5230 
68.6399 35.8990 14.0466 
69.8544 37.8784 14.4533 
70.9821 36.3422 127.4227 
72.1972 37.4969 188.2478 
71.3762 37.2095 59.1371 
70.6531 36.1178 88.9527 
70.8222 36.5556 178.3497 
71.9293 37.0766 2.8524 
71.3945 38.2833 4.9918 
70.4395 35.9931 89.1537 
70.1460 36.5229 221.0944 
69.5947 35.6375 84.2279 
71.1307 38.6046 0.0000 
70.4058 36.2072 68.2177 
71.2013 36.7019 238.9729 
71.4094 37.2633 98.9937 
70.5231 39.1155 6.3137 
71.3567 39.0514 6.3137 
70.6433 36.5302 221.8814 
69.4238 36.1280 102.5044 
70.8010 36.2913 85.4347 
71.3840 37.3783 93.8748 
71.3880 36.9844 102.9054 
69.1601 36.3553 36.5815 
70.0642 37.3008 0.0000 
69.4532 36.1429 108.2172 
69.7718 37.5331 11.0970 
71.4644 36.7979 170.3209 
71.2365 37.2937 83.8256 
71.0899 36.5735 136.6045 
69.7695 37.5331 13.0299 
69.6024 35.4016 63.8808 
69.4974 36.1247 118.6274 
70.5335 36.1690 77.8892 
69.2007 36.2619 135.3080 
71.2610 36.7875 216.4689 
69.2635 36.2136 105.9129 
70.5181 36.5272 203.8549 
69.3768 36.5310 18.4178 
70.7805 38.7645 0.0000 
71.2673 36.3614 114.7257 
71.4002 37.0852 96.9871 
69.8590 37.8765 20.4497 
69.7494 36.3071 121.2278 
71.2330 36.5537 100.3983 
69.5355 37.7318 15.6734 
70.7059 36.1937 79.4008 
71.5418 37.2790 105.3114 
72.3121 37.8544 119.4275 
68.3271 37.1082 22.0752 
70.7289 36.0062 85.2335 
69.8884 37.2302 7.0268 
69.7598 34.7633 2.6487 
70.6797 35.9487 79.7008 
70.2713 37.6025 8.4514 
68.8902 36.0851 141.2900 
71.7892 37.0614 253.7666 
70.6986 36.4885 143.0832 
71.7141 37.4280 148.5602 
71.1812 36.4468 142.0870 
69.4019 37.0095 14.2499 
69.1506 34.8370 0.0000 
70.6959 36.4399 207.7994 
71.2542 36.9244 90.1585 
72.1533 37.7281 113.8268 
70.4028 38.8987 0.0000 
69.8010 34.7239 6.5173 
70.4567 38.5536 0.0000 
71.2878 36.8864 99.5956 
70.2039 35.8405 76.3792 
70.8315 35.9871 82.4177 
70.0506 36.6314 150.5511 
71.3110 36.7117 214.8936 
69.9830 35.9942 74.7676 
71.1929 36.8819 4.2770 
69.7724 37.2576 14.0466 
70.8046 38.7166 0.0000 
70.7610 36.4752 204.3483 
70.1686 38.7270 19.4337 
71.7351 37.2422 1.3243 
71.7302 37.2313 1.8337 
70.1589 36.2713 133.7115 
70.2334 36.1701 117.4273 
71.4633 38.2879 4.4807 
69.8185 36.3954 40.7344 
69.0288 36.3240 17.4019 
70.0813 36.6112 32.7300 
71.2978 36.9992 74.5662 
68.9575 36.3051 35.3652 
69.8928 37.5580 13.4365 
68.7866 36.1236 24.2073 
68.1620 36.4181 24.0042 
71.1906 36.8820 7.8409 
69.4422 36.0941 106.0135 
69.3042 35.8070 94.4772 
72.0037 36.6925 0.0000 
71.9048 37.3690 134.7093 
68.9427 36.3087 25.4254 
71.2730 36.9518 80.1034 
72.0116 37.4911 133.7115 
71.0430 36.3977 123.7261 
71.1245 36.2334 96.2845 
68.9173 37.3700 15.8767 
71.3352 37.2908 97.3884 
68.7152 36.3479 18.0114 
69.8232 34.7047 18.6210 
72.5311 38.0352 118.8275 
70.8767 36.2641 108.0169 
68.9309 36.3462 18.4178 
71.9323 37.0591 162.9762 
71.3056 36.5373 229.9419 
69.5247 37.5931 14.4533 
71.2649 36.8830 88.5508 
70.6215 38.5546 0.0000 
69.6441 36.5484 218.5364 
71.2568 36.5433 146.0719 
70.7588 36.4844 221.8814 
69.6501 37.9937 0.6112 
71.2038 36.5742 230.1383 
71.2835 37.0306 98.1910 
69.8342 36.5322 253.1795 
69.6788 36.7285 274.4764 
69.3521 37.3784 16.6901 
70.1294 36.2566 130.0190 
72.3070 37.5828 196.6505 
70.3861 36.1485 85.4347 
71.2925 36.5677 89.5556 
70.3529 36.0761 88.5508 
68.0298 38.6832 11.0970 
69.8092 36.5322 242.4055 
71.2618 36.5717 90.5605 
70.1112 38.7326 11.0970 
70.6692 36.2674 111.9231 
71.1623 36.4718 208.3911 
71.6912 37.2824 2.2412 
70.9009 38.0149 1.7318 
69.5351 35.1894 51.8637 
71.0874 36.7085 68.4193 
68.1459 38.4769 30.8030 
70.4491 36.0757 94.4772 
69.9089 37.5956 31.2088 
70.6018 36.0805 105.9129 
69.6912 36.4099 150.6505 
71.3414 36.7545 172.5023 
71.0390 36.4353 113.9249 
69.9116 36.6544 4.8880 
72.0053 37.5132 10.2829 
69.4668 36.3155 135.1084 
69.6486 36.5732 234.9498 
71.8098 37.0161 142.2863 
71.7326 37.2349 2.6487 
69.7473 38.0811 0.0000 
70.2410 38.6819 8.6549 
71.0988 36.7084 216.8628 
69.4544 36.8536 22.9891 
71.3826 36.7016 147.3656 
71.3833 36.9789 102.9054 
70.8194 36.7053 56.0065 
70.3867 36.4359 59.7429 
69.5961 38.6478 0.0000 
69.4232 36.2162 117.2272 
70.5086 36.1746 78.8957 
71.3625 36.4787 67.6129 
69.3033 37.0274 20.4497 
69.1939 36.2637 136.4051 
69.7375 36.5413 225.9129 
68.3224 37.1099 20.6529 
71.7524 37.2475 2.6477 
70.2489 36.0948 88.0493 
71.7544 37.2364 3.0550 
69.7867 37.5524 3.2587 
71.7328 37.2459 2.4440 
69.9676 37.1025 2.2412 
69.6928 35.9076 86.6414 
70.4908 38.8901 7.5356 
71.0034 36.5688 195.2667 
68.9507 36.3069 39.3166 
70.7101 36.7208 19.4337 
69.8228 36.5662 163.3735 
68.2962 37.1041 25.4254 
71.2016 36.5797 117.8273 
70.6870 36.2278 95.4813 
71.9006 37.3856 134.3102 
70.1452 36.2281 6.9247 
69.7955 36.5505 225.1265 
69.5458 36.6235 227.0925 
69.3538 36.2554 142.4855 
68.8676 36.0775 129.4198 
69.0606 36.2178 119.2275 
71.7447 37.2604 1.4262 
71.1905 36.8746 6.5173 
72.0898 37.6898 128.8207 
68.3340 37.1027 21.3649 
68.5354 36.3101 29.3829 
69.6550 34.8044 9.0619 
70.7086 36.3498 136.5053 
71.5490 37.2917 97.3884 
69.1109 35.5433 11.7075 
70.5321 35.9872 90.1585 
69.5664 37.3251 16.6901 
72.2386 37.5337 197.9326 
69.3176 35.8218 96.9871 
69.1184 36.8573 12.5215 
69.4090 36.3061 24.2073 
70.0892 35.9904 91.1634 
68.5776 36.2996 31.0059 
71.2588 36.5304 229.1560 
69.6221 36.3537 133.1129 
71.4173 36.5497 109.2189 
69.6416 35.4200 66.6049 
70.1448 36.0821 105.3114 
69.2040 36.3969 166.4511 
71.3915 36.4481 104.3089 
71.9403 37.1003 177.9534 
72.0833 37.9488 101.4015 
69.1217 38.6978 24.6133 
69.4715 36.6719 252.2011 
70.4746 36.0040 91.2642 
69.6415 36.6329 21.4656 
70.0642 37.2990 0.0000 
69.3360 37.3765 15.0633 
68.5883 36.7230 17.0968 
70.9679 36.4718 140.8915 
70.6283 36.3842 212.2342 
69.8163 36.3293 169.7259 
70.4217 36.3926 136.6045 
71.0303 35.9837 79.4995 
70.8208 36.4372 3.6660 
70.7911 36.6229 152.8388 
71.8418 37.3774 132.1151 
71.1956 36.6285 176.5663 
71.7553 37.2722 7.8409 
71.2745 37.2988 93.2723 
71.5395 36.6262 117.8273 
69.7468 36.4458 22.9891 
69.1556 35.8980 94.0756 
69.5409 35.8154 77.4867 
70.2555 36.0406 96.9871 
69.0413 38.4651 3.4623 
68.1112 37.5558 6.8233 
71.8271 36.8809 0.0000 
69.8479 37.4827 11.9110 
72.3260 37.8936 134.8099 
72.2368 37.5484 192.1036 
71.7260 37.2460 2.4440 
69.6417 36.5916 211.4459 
71.3234 36.5187 86.0380 
71.5655 37.0969 5.4990 
71.5780 38.6368 1.9356 
69.9917 38.6969 33.9463 
69.0003 37.3550 12.7250 
71.7328 37.2459 2.4440 
68.3323 37.0779 20.4497 
69.6460 36.6403 19.2305 
69.4193 36.1317 121.5276 
71.3244 36.4452 90.5605 
68.9767 38.4985 14.4533 
70.0915 37.1226 12.5215 
71.2165 37.2003 76.5806 
69.9121 34.7386 9.6724 
69.6432 35.0043 2.8513 
70.4236 35.9877 75.5734 
69.6510 35.9185 114.4269 
71.7360 37.2835 0.0000 
68.0888 36.2985 24.8163 
69.0237 37.5205 17.3001 
69.7645 34.6468 3.0550 
71.7284 37.0587 135.1084 
71.7418 37.3321 89.5556 
71.2164 36.5144 96.4854 
70.3690 36.1155 113.3244 
68.8732 36.0005 121.3277 
69.8919 37.1843 1.6300 
70.5188 35.7247 85.6358 
69.3973 36.3639 23.5982 
70.4211 38.4693 2.4440 
69.7574 36.7608 14.4533 
71.0961 36.5303 134.3102 
69.9163 36.0841 104.1084 
71.7245 37.3792 123.7261 
70.6130 39.1581 12.1145 
69.1093 36.1134 0.0000 
70.9866 36.6755 245.9333 
71.7284 37.2533 7.6374 
71.7740 37.2848 0.0000 
70.7390 36.5424 177.5570 
71.1339 36.9835 57.1180 
71.7222 37.2819 99.7963 
71.3457 36.7379 196.9449 
70.1395 39.2038 0.9169 
69.5325 36.1266 84.0268 
69.2921 36.1742 112.3235 
69.4721 36.5653 171.4127 
69.6317 36.7982 297.7397 
69.4194 36.1207 97.9904 
69.5748 36.5225 191.3129 
69.7473 38.0829 12.1145 
70.7323 38.6383 1.8337 
71.2436 36.4388 129.6195 
71.8291 37.1471 166.6495 
71.6660 37.2864 105.7124 
71.5338 38.5925 1.5281 
71.1738 36.9042 4.2770 
70.4795 36.6963 271.9405 
71.9888 37.5007 0.7131 
70.6503 36.3125 127.8221 
71.3383 37.2063 98.5924 
71.9484 37.3214 193.8828 
69.4535 38.4528 0.0000 
71.3828 36.7090 183.9937 
70.9921 35.9969 67.6129 
70.5096 35.9946 89.1537 
69.8453 37.7508 19.8401 
69.5219 35.9953 99.5956 
71.8657 38.0480 4.4807 
70.4130 36.0979 84.6301 
72.1521 37.4527 208.0957 
69.1758 39.4710 13.8432 
69.2710 38.2290 14.0466 
70.1870 36.1775 107.8165 
69.7576 35.7223 107.2155 
69.2691 36.0841 113.7248 
68.3341 37.1009 19.2305 
67.7678 36.4226 25.6285 
71.7245 37.3774 122.5269 
70.9270 36.0332 78.6944 
69.9086 38.4850 9.9796 
70.7805 38.7645 0.0000 
71.7891 37.0578 136.9045 
71.7398 37.2495 1.9356 
70.7920 36.7055 11.1997 
70.3204 36.1267 109.6196 
70.3703 35.1461 41.6464 
69.9321 36.2623 128.0218 
70.7053 36.7006 267.9389 
71.2076 36.5273 102.3039 
70.3463 36.5352 185.8737 
69.9093 36.5176 254.1579 
71.7844 37.1460 212.4313 
69.3969 38.6829 10.8935 
71.1815 36.8876 7.8409 
69.8406 35.9886 73.3575 
69.3068 36.0430 81.3111 
71.7398 37.2477 1.1206 
70.8145 36.4804 137.2027 
70.9928 36.2971 59.6439 
70.0479 36.3293 136.8039 
68.4122 36.5749 25.8315 
69.9871 38.8281 18.2146 
71.2022 36.6137 6.1100 
70.8125 36.1030 84.8313 
70.1399 39.3496 0.0000 
70.0826 37.2861 5.4990 
72.3630 37.5670 209.2781 
70.8734 36.5506 182.4097 
71.3323 36.7564 90.1585 
71.9134 37.3459 181.8157 
71.1714 36.8950 6.5173 
71.1951 36.8782 8.2479 
72.2017 37.3022 0.0000 
71.2572 36.4350 245.9333 
70.8498 36.4838 139.9943 
69.9865 37.9683 3.8697 
70.3502 36.2074 84.5314 
71.9429 37.5501 122.7268 
70.6891 35.9826 87.7469 
69.9870 38.7492 22.4816 
70.5705 36.6766 71.9474 
71.2013 36.7019 239.1690 
70.8091 38.7065 0.0000 
71.9015 37.3314 187.0607 
69.8925 36.1631 104.5094 
70.2505 36.4924 210.0664 
71.9637 37.3790 161.9831 
70.0384 36.0676 89.9576 
69.2566 36.2190 134.9089 
71.6552 37.0093 123.7261 
70.9242 36.3464 127.6224 
70.1164 36.5229 220.1105 
70.7053 36.4738 212.4313 
70.3743 36.0530 99.0959 
69.8650 36.4625 171.4127 
71.0547 36.8925 76.5806 
71.6039 37.5425 0.0000 
71.5754 37.2409 2.0375 
71.7445 37.2531 2.0375 
71.3046 36.7365 66.3019 
71.2038 36.4392 83.4234 
71.1069 36.7928 55.1982 
69.6445 37.6513 8.8584 
70.9396 36.1359 75.5734 
69.3702 36.1838 126.8235 
70.5449 36.7539 290.1577 
70.4654 38.2893 0.0000 
69.0820 37.1481 21.4656 
70.2249 36.0241 91.5653 
71.2249 36.6116 101.4015 
71.7236 37.2424 130.8178 
69.6197 38.0579 14.4533 
70.7904 36.5632 172.7006 
70.9244 36.5355 192.1036 
71.2702 36.5340 112.5237 
71.0624 36.4783 125.1252 
71.7751 37.3316 138.5985 
71.1466 36.6290 197.5375 
71.3274 36.4865 102.9054 
71.2339 36.5399 156.9157 
70.1086 36.5808 219.7170 
70.4028 38.8987 0.0000 
70.0970 36.5019 227.5844 
70.5780 36.4819 151.8441 
69.6149 35.6338 80.1034 
69.3785 35.9773 114.0268 
70.6311 35.9453 91.5653 
69.7897 34.8229 14.8600 
69.4637 36.0887 112.0237 
71.1416 36.3141 90.5605 
71.3137 36.4811 234.5572 
71.7127 38.4982 0.0000 
70.9434 36.4252 137.0033 
71.9010 36.9550 164.5652 
71.7079 36.4723 1.1206 
70.2419 36.0461 103.5069 
70.7234 36.2487 95.2805 
70.9221 36.5337 206.2216 
69.4165 36.5385 172.8989 
71.2449 36.6472 75.9763 
67.9460 36.3844 13.4365 
69.4536 36.2576 128.2215 
72.4189 38.0073 117.4273 
70.7212 36.3607 128.0218 
69.3553 37.8715 14.6566 
69.8426 36.1741 14.4533 
71.7259 37.3397 124.7255 
70.6003 36.1613 92.5702 
71.7283 37.2460 0.6112 
71.9859 37.5191 7.7393 
69.4842 36.0704 97.2886 
72.2373 37.4135 218.9300 
71.5652 37.0831 4.2770 
69.1712 36.2635 162.1817 
71.1860 36.8820 3.8697 
71.5198 38.5945 6.9247 
69.2090 35.8588 78.2918 
71.6488 37.2362 119.6276 
71.1903 36.8627 0.2037 
71.7665 37.8339 1.0187 
69.9730 38.7382 7.6374 
70.3776 36.0475 104.7099 
71.1293 36.8358 0.0000 
70.9839 36.6480 218.2412 
71.9683 37.4652 6.5173 
71.1999 37.0297 88.7517 
72.1433 37.5034 0.0000 
68.9796 36.1685 127.2230 
70.4742 35.9516 89.1537 
71.2521 36.6692 214.1059 
70.8061 36.1352 50.2458 
71.9844 37.5063 0.0000 
70.4159 36.1998 110.4210 
69.5619 37.3095 14.0466 
71.0633 36.3901 110.8217 
70.9811 36.6085 206.6160 
69.8613 35.5838 60.7525 
69.8408 38.6043 0.0000 
71.1930 36.8893 3.2587 
69.8525 37.5387 0.0000 
71.1907 36.8856 9.0619 
69.5381 35.4822 0.0000 
69.9733 34.6469 27.2527 
69.7471 35.4111 71.8466 
70.7488 36.1787 83.8256 
71.3035 36.9312 85.9381 
70.6203 36.2548 109.4193 
69.9805 35.6921 67.2097 
71.8315 37.3344 138.9973 
71.1038 37.0362 5.2953 
71.6775 37.2862 2.8524 
71.0985 36.3898 97.9904 
69.9273 38.7492 14.8600 
71.3346 36.7564 83.1227 
69.3811 36.2518 143.8802 
69.5419 35.1747 51.6614 
71.3968 38.2832 4.8880 
71.2262 36.7539 78.0905 
71.3320 36.9869 81.7137 
69.9434 36.2999 146.6696 
68.4066 36.4003 32.3246 
71.1861 36.8857 7.0268 
70.2330 36.0856 90.1585 
71.7755 37.2526 136.8039 
71.0072 36.5164 143.8802 
69.3602 36.6172 173.0972 
72.3613 37.5514 2.6477 
70.3123 38.6441 3.2587 
70.4689 36.4971 152.0430 
69.9877 36.2641 103.5069 
69.7455 36.0390 84.2279 
70.4594 36.0922 107.8165 
71.8846 37.3895 129.3213 
70.9815 36.1356 91.3643 
70.2420 36.0691 120.4277 
68.5283 36.2035 31.0059 
71.2587 36.6562 207.4049 
70.7444 36.6250 250.3407 
69.6622 36.5898 235.9313 
69.4695 36.2577 113.1242 
68.8625 36.4448 2.4440 
68.9206 36.4380 21.2624 
71.6864 37.0740 135.5075 
68.6555 36.4593 34.7571 
71.7958 35.7833 102.5044 
69.6872 35.5404 67.8145 
71.5439 37.1605 109.2189 
69.7914 37.5368 24.2073 
71.3171 36.5463 83.0211 
70.8617 36.5305 29.7887 
71.4132 38.2885 0.0000 
70.5331 36.1203 98.5924 
70.3532 36.1211 128.0218 
69.7933 36.5019 247.9907 
71.2076 36.5273 102.3039 
69.8070 37.8113 0.0000 
70.4749 37.3410 0.0000 
71.1341 36.7044 230.5312 
69.8564 36.0088 93.8748 
70.9249 36.5787 212.2342 
71.2714 36.6019 83.6245 
71.1069 36.4889 136.4051 
71.7290 37.3754 109.8199 
68.7046 36.3009 34.1490 
70.8061 39.0513 5.2953 
69.8183 36.5377 224.7333 
70.6532 36.6183 184.7857 
70.4169 35.9914 84.8313 
69.3611 36.4896 13.4365 
68.2457 36.4340 12.1145 
68.5971 36.3540 7.6374 
70.9266 36.7063 128.2215 
71.3331 37.1742 4.0733 
72.4145 37.9441 133.3124 
71.1223 36.5300 78.2918 
71.5870 37.0837 1.2225 
71.2764 37.0160 97.3884 
72.0055 37.5206 150.8494 
68.4788 36.8438 19.8401 
70.3170 38.6587 2.2412 
69.0210 37.9327 10.2829 
69.3405 37.3949 24.6133 
69.5841 37.9642 15.2667 
71.6818 37.2752 0.8150 
71.3483 38.2425 0.0000 
70.7987 36.6944 47.2123 
69.3173 36.1441 111.1224 
71.8348 37.1902 148.1620 
69.9115 36.9896 7.2304 
69.8070 37.8389 0.0000 
71.1435 36.5767 243.9734 
72.0933 37.0416 2.2412 
71.1062 36.4476 250.7324 
72.0121 37.5076 8.0444 
69.4113 36.3043 133.3124 
70.3264 38.6605 7.1283 
68.7641 36.3447 19.8401 
69.7817 36.0712 107.9178 
70.6478 36.0334 93.0715 
69.7252 35.6249 70.0322 
69.9253 36.0750 90.7614 
69.8594 37.4790 37.6961 
71.3047 36.4868 94.4772 
71.3090 36.4720 93.8748 
68.8277 36.5740 29.3829 
71.3674 36.9865 88.3498 
71.6023 37.0514 7.8409 
71.1349 36.3215 101.1009 
72.1516 37.5914 2.8513 
68.4546 36.9170 16.0801 
71.2150 36.5667 150.9492 
70.4823 36.1407 85.8369 
70.0459 36.5359 224.1434 
72.0545 37.5013 173.4938 
72.2298 37.5467 193.9819 
70.6145 35.9831 84.6301 
69.7933 36.4945 24.2073 
70.6329 36.1418 96.0837 
71.4995 37.0656 7.6374 
70.6953 36.6107 27.0497 
72.1117 37.3672 215.2874 
69.1421 35.4536 10.6900 
70.6249 36.2566 80.3047 
70.0316 37.8398 6.8233 
71.4357 36.5605 99.9969 
68.2360 37.3897 10.0794 
69.8990 39.0977 21.8720 
70.7369 36.3386 119.4275 
69.3857 35.2879 13.8432 
70.4459 36.6230 140.3932 
71.6821 37.2843 118.4274 
70.4133 36.1429 75.5734 
69.4130 36.3833 20.4497 
69.5774 37.9173 5.9063 
69.5803 37.3022 13.8432 
70.4405 36.4991 172.7006 
70.9584 38.2374 20.8561 
69.9135 37.7343 29.1801 
69.6525 35.4990 70.0322 
69.9763 36.2210 120.0276 
69.8593 37.6030 39.1140 
69.7013 36.0839 101.9029 
70.7311 36.4451 209.0811 
70.6478 36.5246 153.2366 
69.3826 36.8340 19.9437 
72.2305 37.4191 220.5041 
68.2869 37.1094 23.3951 
70.7407 36.4864 195.1671 
68.5769 36.7247 17.4019 
71.9637 37.3772 216.8628 
69.0255 36.2175 8.8584 
68.0123 38.2729 26.8466 
71.1477 36.7006 216.8628 
71.9107 37.1550 211.8401 
68.9779 36.1271 123.3264 
71.7558 37.1033 137.0033 
72.1893 37.6953 146.5693 
69.6941 36.9352 19.0274 
71.8913 37.1140 250.3407 
70.4697 35.9553 89.3546 
69.6448 36.3721 186.9637 
71.7807 37.3747 123.7261 
70.8221 35.9514 79.2982 
69.7197 35.9848 81.1098 
69.9722 37.2017 3.4623 
69.9139 36.5001 250.0486 
71.4436 38.2918 0.0000 
68.9196 35.9954 108.2172 
71.7284 37.2515 5.4990 
70.5543 36.2175 84.0268 
71.7012 37.2694 114.7257 
70.5882 36.3431 76.3792 
71.0480 36.7447 75.3719 
69.6421 36.4777 163.1748 
71.8257 37.2858 156.7169 
70.6827 36.0221 92.6699 
69.0815 36.1711 27.9629 
68.4826 36.8852 15.6734 
69.7156 36.6221 26.8466 
69.3929 36.3455 142.8840 
69.4043 36.6569 257.6803 
69.5224 35.9071 101.5019 
70.3374 36.1358 91.4650 
69.7555 37.5652 3.2587 
70.8298 36.4279 103.7074 
68.7249 37.3920 14.6566 
70.4854 38.1543 3.6660 
70.2945 37.8779 0.0000 
70.0624 36.2135 116.6272 
70.6406 36.4907 206.6160 
69.3475 37.3784 13.8432 
71.9576 37.3213 190.3244 
72.0146 37.5167 15.4700 
71.0585 36.1349 85.0324 
69.7389 35.9958 84.8313 
70.7819 38.8874 0.0000 
70.0871 36.0840 80.1034 
68.6063 37.5937 20.0433 
69.7581 35.4937 74.5662 
69.4261 36.1317 99.1943 
70.8663 36.5323 195.5621 
72.5319 37.9883 132.1151 
71.2860 36.5861 53.5816 
69.1817 34.6171 0.0000 
70.4825 36.1600 72.4514 
70.2025 36.0838 99.3950 
70.3987 36.1622 69.8306 
72.1727 37.6038 170.7175 
70.0261 37.1530 7.2304 
68.7492 36.4254 0.0000 
69.6958 36.3934 136.8039 
69.3475 37.3839 20.2465 
69.7910 36.5092 236.7165 
71.3277 36.7546 196.3523 
70.5382 38.5064 7.2304 
71.4246 36.5753 94.0756 
69.2163 36.2886 131.4170 
71.4660 37.1670 3.6674 
69.4694 38.5144 2.1393 
69.4638 37.1833 15.4700 
69.3132 37.2093 4.8880 
70.7086 36.3479 135.3080 
71.0941 36.3990 118.6274 
71.2068 36.4787 119.0275 
69.4797 37.5902 8.8584 
72.1038 37.4913 204.6438 
69.2308 37.3043 22.0752 
70.7793 38.7645 0.0000 
71.6240 37.2044 3.2587 
69.2603 36.3146 169.0311 
70.1888 36.0389 87.1440 
69.7112 38.9022 24.7166 
70.7615 36.5239 181.8157 
69.7558 36.4908 170.3209 
72.0596 37.0266 2.8513 
71.7374 37.2459 2.8513 
69.8547 37.6066 17.6050 
68.9955 37.5616 9.2654 
71.1775 36.6387 65.2931 
70.6132 38.9197 5.2953 
72.0050 37.5022 8.0444 
70.7478 36.0851 81.3111 
71.0270 36.3886 109.4193 
71.0830 36.2586 54.1878 
69.6484 36.6311 19.4337 
69.8001 36.5000 26.3399 
70.0666 35.9941 91.6658 
70.5508 36.3470 124.1259 
71.3705 36.5420 121.1278 
68.1799 36.5809 7.8409 
71.9974 36.9662 75.1705 
69.5651 38.0632 11.0970 
71.8522 37.1522 197.3400 
71.9458 37.3968 152.6398 
71.8600 37.5533 118.6274 
71.1624 36.6196 188.6435 
71.1834 36.4376 88.9527 
70.1227 36.3126 114.9259 
70.5479 35.9853 92.7711 
69.5224 35.8961 0.0000 
69.7937 37.5056 13.4365 
71.5174 38.5927 6.9247 
69.8274 36.5341 245.7373 
69.8056 35.9344 78.3936 
71.3170 36.7942 74.9691 
70.9357 36.3573 112.9240 
71.7528 37.2631 8.4514 
71.5682 37.2226 109.0186 
71.5193 37.2453 94.4772 
69.9088 38.0923 2.1393 
69.3748 36.1728 87.5459 
70.9405 36.6382 230.6312 
68.9618 37.3979 9.0619 
71.9156 38.6637 0.0000 
69.7551 37.7653 32.0202 
70.4031 34.8387 12.3180 
71.7752 37.2398 165.2603 
69.7310 34.6990 9.8759 
71.5291 37.1102 12.1145 
70.8368 36.5399 185.4780 
70.4258 38.4712 0.0000 
69.7134 38.9664 15.2667 
70.3292 36.0817 112.6247 
71.5645 37.1602 7.4339 
69.4349 36.8591 17.8082 
71.6309 38.2370 24.2073 
69.6401 35.8157 8.0444 
70.3268 36.0587 99.5956 
69.1984 36.2618 167.2449 
71.6535 37.2398 118.8275 
71.2655 36.5249 84.4290 
69.4849 36.3386 135.7071 
69.5370 36.5766 162.7776 
70.9867 36.8481 69.8306 
71.2473 36.5232 114.5255 
72.0033 37.5243 2.2403 
69.1505 37.2946 14.8600 
71.7914 37.3405 132.7137 
71.0308 36.5006 89.1537 
72.2860 37.5383 151.6452 
71.6126 37.2064 113.3244 
71.6031 37.1918 115.7266 
71.0838 36.6204 119.4275 
71.7526 37.2567 4.9918 
71.1978 36.0720 79.9021 
69.8958 36.3018 139.4968 
69.9299 35.6324 69.6290 
71.1928 36.8783 7.8409 
69.1939 34.6126 19.2305 
69.6347 36.0351 79.0970 
71.7283 37.2497 113.9249 
71.5544 37.1154 2.6487 
71.2368 36.7107 234.7535 
70.2064 37.8533 0.2037 
71.6044 37.1487 113.5246 
70.8078 36.6944 5.0917 
72.0095 37.1625 230.5312 
70.9831 36.4175 119.2275 
69.4426 36.5597 19.6369 
71.1624 36.9061 3.4623 
71.8033 37.8223 84.4290 
69.7889 36.4403 34.5544 
69.2876 36.1760 110.9222 
70.5605 36.0109 80.1034 
71.3731 37.2867 103.5069 
70.7481 36.1172 91.3643 
71.4195 37.0143 97.5891 
69.6611 35.6321 84.2279 
71.1860 36.8820 5.4990 
69.3898 35.9782 100.1976 
70.3021 36.0873 99.7963 
69.7310 35.5588 58.7333 
69.9190 38.9803 0.0000 
68.9224 35.4391 7.3320 
71.3744 36.5071 90.9624 
69.3826 36.3492 163.5721 
69.5902 38.6533 5.7027 
70.5721 36.3184 140.0946 
71.1623 36.9006 9.4689 
72.0160 36.9805 266.2794 
69.8359 37.8637 14.6566 
71.1887 36.4880 86.0380 
69.2000 37.5254 9.4689 
71.5153 38.6019 1.6300 
72.3996 37.3836 123.5263 
70.4488 36.0325 91.7663 
71.9634 37.1522 240.2496 
71.4524 36.8302 95.0797 
70.4723 35.9966 74.1633 
71.5602 37.3871 99.9969 
71.1467 36.9274 10.6900 
69.1728 35.9881 4.9918 
69.4345 38.4876 3.4637 
69.8406 37.8426 19.8401 
69.7469 36.4008 32.9327 
69.8696 36.4478 35.1625 
69.8075 37.5111 14.0466 
68.9917 36.8453 10.2829 
71.7497 37.3733 128.4213 
69.4020 38.6251 24.0042 
70.9806 36.5708 203.5588 
69.7741 37.5276 18.7236 
71.2505 36.5774 54.5920 
69.3344 37.0000 15.4700 
69.9677 37.3137 12.2165 
70.4171 36.0345 73.5590 
70.5276 35.9927 88.5508 
69.4698 36.5782 162.9762 
71.5918 37.0947 0.5094 
71.0880 36.2907 97.0878 
71.5147 37.4106 101.1009 
70.3247 36.0817 80.1034 
70.3416 36.0798 84.0268 
69.5299 36.6216 207.6022 
71.4972 38.6306 9.0619 
71.8153 37.1455 212.6283 
70.4089 36.1640 77.1849 
70.4279 35.9555 66.1002 
71.8279 37.3757 127.8221 
71.5337 38.5870 1.4262 
69.6274 36.7477 281.7871 
70.1509 37.4467 4.8880 
70.0176 37.7939 15.0633 
71.8439 37.5536 115.1260 
71.5652 36.8719 113.8268 
72.0103 37.5260 4.0733 
69.4497 37.5946 10.8935 
71.4248 36.5854 95.2805 
69.7607 36.3218 144.4779 
71.1344 36.4289 103.1059 
70.7705 36.3007 78.2918 
69.8045 36.5809 224.5366 
69.2583 36.0299 111.7229 
70.9335 36.5354 98.1910 
71.1910 36.9040 13.4365 
70.7654 36.4559 141.8878 
70.8327 36.2874 90.9624 
71.1010 36.7047 225.1265 
69.4465 36.4826 133.3124 
71.5833 37.1260 109.7211 
69.1496 36.0458 35.9734 
68.3167 36.0319 19.0274 
70.3217 38.6660 3.7693 
71.2363 36.5435 234.1646 
69.8879 36.2513 148.3611 
71.2924 37.0810 4.6843 
71.0994 36.7461 0.0000 
71.4061 38.2813 7.2304 
71.9248 37.4302 131.0175 
68.5069 36.3814 25.0194 
70.9749 36.6535 213.8108 
70.5509 36.0752 101.7024 
71.7521 37.2365 1.5281 
71.0924 36.4348 129.8193 
71.1929 36.8856 3.6660 
71.6783 37.1191 0.0000 
71.1326 36.3160 100.6999 
71.7398 37.2477 0.0000 
71.2019 36.8763 0.0000 
69.6849 35.5496 72.1489 
70.6397 37.3870 4.4807 
68.6678 36.6752 9.9796 
72.0749 37.3247 214.4020 
70.8736 36.5699 215.6813 
70.7457 36.5350 177.1607 
70.4275 36.5946 154.1328 
70.4921 38.7571 0.0000 
70.6634 36.4887 199.9079 
71.5563 38.5004 2.8513 
71.0489 36.6474 220.7008 
71.2603 36.4836 78.0905 
69.4676 38.4263 3.4623 
70.3252 37.9842 0.0000 
70.4070 36.2329 74.9691 
70.0186 38.6556 2.8524 
71.4162 38.9104 0.0000 
71.7737 37.4647 120.2277 
71.7304 37.2386 2.2412 
71.6564 37.0634 118.2274 
68.8168 36.3828 27.4557 
70.7470 36.2219 86.7420 
70.9163 36.4346 115.5264 
69.5431 36.7190 19.4337 
71.1862 36.8893 7.6374 
70.6844 36.4344 214.6967 
71.1082 37.1748 60.3486 
68.3658 37.1197 29.5858 
71.8758 37.3135 151.0484 
71.8714 37.4127 145.1757 
71.0959 36.6653 202.7692 
71.1546 36.5600 108.2172 
71.2555 36.8647 85.2335 
68.7393 36.0405 13.1320 
70.0289 35.6361 58.9352 
71.5905 36.9294 114.7257 
70.6759 38.9716 0.0000 
71.5839 37.2068 109.2189 
69.4689 36.3440 138.3991 
70.6934 35.9615 86.1391 
70.8250 36.6043 179.7368 
69.3255 36.2589 126.8235 
70.8466 38.9933 28.1657 
71.0832 36.1218 73.3575 
69.1965 36.2315 156.7169 
70.9973 36.6212 216.8628 
69.9366 36.2173 117.0272 
69.4490 36.0795 80.9085 
71.3094 36.7530 229.3525 
70.4349 38.7913 0.0000 
69.8055 36.0372 92.6699 
71.0797 36.6526 206.8133 
71.8650 37.3412 132.3146 
71.2603 36.7462 85.2335 
69.8476 37.7618 10.2829 
69.7298 36.0013 108.2172 
70.9262 36.4997 128.4213 
69.3508 36.3564 19.8401 
69.6922 36.0876 95.2805 
70.3690 36.1247 90.3595 
71.2714 37.1262 73.7604 
69.8142 37.6984 29.3829 
69.5907 38.0505 0.0000 
70.0304 38.7758 5.0917 
70.3221 38.7376 19.6369 
69.4866 36.0346 96.6862 
70.4877 36.5760 164.1680 
71.4994 36.6120 94.6780 
71.2167 36.5272 128.2215 
70.7369 36.3422 128.8207 
71.7532 37.2814 3.0550 
69.5966 37.2573 13.3355 
70.0948 38.7381 10.4865 
71.7503 37.2549 3.4623 
71.1689 36.8803 10.4865 
71.1883 36.8783 2.1393 
71.3066 36.7227 216.0751 
69.4221 36.0417 99.1943 
69.8047 37.8205 19.4337 
72.0711 39.5995 3.6660 
71.6721 37.4497 110.0203 
70.8976 36.5789 211.7430 
71.7279 37.2313 1.0187 
69.0565 36.0828 131.7160 
71.1713 36.8877 11.0970 
68.4629 36.8418 18.4178 
71.7399 37.8324 0.6112 
69.1474 36.2597 161.7845 
72.0338 37.5017 138.6998 
69.3003 37.3883 6.8233 
70.9917 36.3816 99.7963 
69.8402 36.2769 129.6195 
69.8602 36.6801 249.5574 
69.2634 36.4835 0.0000 
72.1204 37.4285 208.4899 
71.7444 37.8287 1.1206 
69.4417 36.1658 125.9247 
70.0342 36.3311 133.7115 
71.1116 36.3520 94.0756 
70.4358 36.1299 81.7137 
71.8932 37.0956 227.4858 
71.8901 37.1571 191.9059 
69.8098 37.5634 35.7707 
68.9604 36.2528 28.9772 
69.4216 36.1280 102.7049 
69.2650 36.0428 113.7248 
69.6631 36.6504 20.4497 
70.6430 36.2547 108.6179 
70.9424 36.3480 126.1246 
70.5392 36.3131 142.0870 
68.9580 36.0857 134.7093 
71.8360 37.0533 154.6291 
71.4631 38.2787 2.2412 
70.1516 36.0895 89.9576 
69.9094 36.3036 135.1084 
71.0947 36.4385 132.5142 
71.1860 36.8783 2.6477 
71.4013 36.4259 88.5508 
69.1865 36.3215 166.8480 
71.0379 36.8366 68.4193 
69.9563 37.5672 19.6369 
68.9830 36.0785 97.7897 
71.7971 37.2449 157.8121 
69.7950 35.5947 69.6290 
71.7283 37.2460 3.4623 
69.3774 36.1297 115.1260 
69.5045 37.8978 16.2834 
72.2170 37.5038 181.6177 
68.9132 36.1358 134.9089 
70.0941 37.2990 9.0619 
70.6271 36.5055 150.8494 
71.8969 37.3296 161.3873 
69.7682 36.0087 89.9576 
68.6801 35.8545 15.6734 
70.5849 35.9493 83.8256 
71.2772 36.5431 109.6196 
69.7449 36.3016 129.4198 
69.0028 38.4648 9.4689 
71.7646 37.3731 131.5164 
71.0961 36.5285 101.2009 
70.2715 38.6800 7.6374 
71.1713 36.8877 10.8935 
69.4057 36.1335 111.7229 
70.8128 36.5309 142.8840 
68.9034 36.0274 115.1260 
71.1690 36.8914 11.9110 
70.9768 36.4543 143.6810 
69.1546 36.2202 39.9242 
71.7870 37.2543 142.0870 
70.1435 37.2989 6.8233 
72.2400 38.0321 103.5069 
71.3952 36.5215 111.0220 
71.1659 36.6986 116.1270 
69.2199 36.3878 35.7707 
71.0054 36.6358 208.8840 
69.7942 36.0409 109.6196 
70.9380 36.5354 189.4349 
69.7843 36.4312 29.5858 
69.7849 36.1575 96.9871 
69.4345 38.4876 3.4637 
70.5316 36.2195 88.3498 
71.9413 37.1416 243.9734 
70.3287 38.6477 10.8935 
69.9156 38.4648 9.6724 
69.8214 35.9510 77.8892 
69.6916 37.7074 11.5040 
70.9321 36.6052 199.7104 
71.0857 36.4422 107.6162 
69.4375 37.6901 12.8265 
71.4515 38.2825 5.4990 
68.7114 38.5107 17.5035 
68.7063 36.4773 15.0633 
69.2301 36.1454 109.9213 
70.4791 36.0021 88.1488 
71.4664 38.3273 1.8337 
71.8606 37.0768 232.3979 
71.1646 36.8969 10.2829 
71.7919 37.5471 112.2240 
68.6286 35.9007 13.8432 
70.7513 36.6268 244.9534 
69.4532 36.3118 129.2201 
69.5375 39.1062 0.0000 
69.7614 36.0427 97.5891 
71.8351 37.2049 163.7707 
71.3508 36.9536 93.4732 
71.2092 36.4878 245.9333 
71.2957 36.5567 89.1537 
70.4763 38.5122 4.2770 
69.0421 38.0063 0.0000 
69.6460 36.6458 21.9739 
70.2758 36.5373 193.2898 
69.6413 36.0838 82.8200 
71.7558 37.1014 138.1997 
68.9481 38.4552 5.9063 
70.2979 37.6208 0.0000 
70.1461 37.3889 6.5173 
70.7306 38.9189 0.0000 
72.3030 37.7885 147.5647 
70.2714 37.6172 0.0000 
69.8980 36.3468 133.3124 
70.0966 36.3108 129.0204 
68.3895 36.4038 17.1987 
70.1531 37.4191 0.0000 
71.9061 37.3313 126.7242 
69.8676 38.6556 15.0633 
71.8854 37.4198 128.6210 
71.2658 36.9353 82.0155 
69.4723 36.1585 90.5605 
69.0333 36.1276 117.0272 
70.6401 36.1849 87.9478 
70.6966 36.5151 146.5693 
70.9175 36.3519 123.1265 
71.7253 37.5123 107.8165 
69.4725 36.1282 80.5060 
72.0741 37.4597 186.2693 
70.5727 35.2985 38.9115 
69.2329 37.3273 24.8163 
69.9207 36.6691 259.9282 
71.0399 36.6530 115.3262 
69.8264 38.0197 0.0000 
71.3149 36.4251 93.2723 
70.4658 38.1792 0.0000 
68.9162 36.0798 142.2863 
70.9404 36.5391 153.0377 
70.7801 36.4503 149.6558 
70.3156 38.3743 4.0733 
69.3462 36.3600 33.1354 
72.1741 37.5726 144.0795 
70.4745 35.9930 88.1488 
70.7515 36.8628 20.4497 
71.1929 36.8819 14.8600 
70.0342 38.0619 6.7210 
72.0683 37.4185 207.2077 
69.7404 38.9609 10.2829 
71.0402 36.3619 103.3064 
71.4330 36.6542 93.0715 
69.3961 36.2161 153.6345 
70.9851 36.5690 199.1178 
69.3099 36.2248 133.3124 
71.3151 36.6859 82.8200 
71.1859 36.8728 6.1100 
70.6088 36.3596 187.0607 
71.7337 37.2836 129.4198 
69.5863 35.9992 82.0155 
70.7330 36.4038 118.8275 
71.6774 37.2826 4.0733 
71.1734 36.8785 8.5540 
71.2182 37.0258 86.0380 
70.2882 38.7432 7.7393 
72.0132 37.5471 0.0000 
71.2003 36.9158 3.8697 
71.9625 37.4203 136.3058 
71.4361 36.6936 78.2918 
72.0041 37.4701 142.0870 
69.6520 35.6339 76.5806 
69.7819 36.5230 231.3170 
70.8389 36.1368 102.7049 
70.5894 36.7481 71.0402 
71.1299 37.0231 65.4949 
71.8399 37.3021 140.5926 
71.0892 36.6727 222.0782 
72.1402 37.3593 221.1943 
69.1600 38.5017 0.0000 
69.2673 34.4672 23.8012 
70.4690 36.1785 100.1976 
70.5312 38.5156 7.0268 
69.6789 38.7306 22.9891 
69.7497 38.0820 12.2165 
71.1764 37.0658 81.3111 
68.9388 36.0873 121.5276 
69.4119 36.5476 173.5940 
70.6987 36.7300 18.6210 
69.4887 36.4543 29.7887 
71.0775 36.6563 229.9419 
71.1557 36.4847 133.1129 
71.3078 36.5372 229.9419 
68.6945 36.3660 34.3517 
69.9717 36.1310 129.6195 
71.8086 37.4770 116.7275 
70.4680 36.0380 90.7614 
69.7334 38.0673 2.0367 
70.1155 34.6908 12.1145 
70.0373 38.6464 0.0000 
69.7834 38.0784 13.0299 
70.0893 34.9073 5.7027 
71.5774 38.6065 0.0000 
71.3134 36.4683 102.1034 
69.7005 36.3484 146.2712 
71.1653 36.4433 230.4349 
71.6225 37.2420 113.1242 
70.2737 36.3197 86.7420 
71.1835 36.4449 135.8069 
71.2059 36.7018 214.6967 
69.3894 36.3620 27.5571 
70.7504 36.7581 10.2829 
71.3552 36.6983 104.5094 
70.1407 36.2493 4.0733 
69.9753 38.7364 2.2403 
71.3226 36.8502 100.3983 
71.4095 36.6150 83.6245 
70.4819 36.0811 102.7049 
68.7912 36.1237 23.5982 
70.8075 36.2665 64.8896 
71.7419 37.2421 123.5263 
69.8467 38.5318 14.8600 
69.6742 38.7306 25.4254 
70.4418 35.9986 103.3064 
69.7796 35.9546 84.4290 
71.3682 36.7826 93.2723 
71.0846 36.5212 98.7930 
70.3217 38.6569 5.9063 
70.5429 36.5041 210.8547 
71.0640 36.7482 55.1982 
70.3975 36.5259 196.5498 
69.3954 36.3097 19.8401 
71.3388 36.4854 108.9203 
70.4780 36.1729 74.7676 
69.4765 37.7462 15.0633 
69.7746 36.2135 75.7748 
70.8130 36.7504 57.3199 
68.7000 36.3064 36.3788 
71.2748 36.5339 92.0675 
71.2496 36.5232 109.4193 
71.1861 36.8838 1.2220 
70.5314 36.1873 91.4650 
72.1320 37.5128 185.0823 
69.1610 36.0366 106.6145 
72.1037 37.6914 123.2281 
69.3140 37.3966 21.6688 
69.4575 36.7186 270.0864 
69.2408 36.2116 125.7248 
68.7059 36.2183 21.2624 
70.4563 35.9802 87.6471 
71.3182 36.4811 94.2764 
71.3531 37.0151 94.4772 
71.1835 36.8673 0.4075 
71.3085 36.7025 126.8235 
71.7267 37.1808 118.4274 
69.5374 36.4884 148.9583 
69.8160 36.5340 19.6369 
69.5112 36.7170 21.3649 
70.9631 36.4525 113.5246 
71.7831 37.2810 133.9111 
70.4407 39.2909 0.0000 
70.5522 38.5063 0.7131 
69.7445 37.3779 31.2088 
70.3867 38.3814 0.0000 
70.0267 35.6774 10.4865 
70.5364 36.2534 84.0268 
69.2588 36.2337 161.1886 
69.4854 38.5722 1.0187 
72.3545 37.5534 210.6576 
71.3605 36.9810 0.0000 
71.7059 36.9764 129.8193 
69.9854 36.2568 18.8242 
70.9488 38.0429 12.7250 
69.9320 38.9198 13.2332 
71.1814 36.8765 0.0000 
70.8977 36.0390 81.8144 
69.9185 36.3091 127.8221 
71.8329 37.2086 147.1665 
69.3133 36.0807 74.3647 
70.0267 35.6811 3.4623 
70.3744 39.0611 20.0433 
72.0096 37.1661 229.7454 
69.5381 35.9164 104.1084 
69.8698 36.1218 94.2764 
70.5470 36.1579 80.7072 
70.0139 36.4009 148.7593 
69.7799 38.6051 7.0268 
71.1883 36.8838 3.2587 
71.5290 38.5852 4.2770 
69.5746 35.5887 84.6301 
71.4297 36.4871 98.9937 
71.3092 36.4830 93.8748 
68.1966 37.6012 15.2667 
70.7409 37.1577 53.5816 
69.8050 37.6736 10.2829 
70.7714 36.5909 198.7227 
71.0615 36.4948 133.3124 
70.2644 37.5952 0.0000 
70.3623 36.1321 84.4290 
69.7507 38.6106 0.0000 
68.1258 36.3174 25.1227 
71.3656 36.5237 88.3498 
71.0976 36.9279 78.4931 
72.0872 37.1519 239.3652 
69.8007 38.7739 0.0000 
70.5330 36.0992 93.8748 
69.5366 36.2148 107.8165 
71.9990 37.1966 239.1690 
71.1861 36.8875 4.0733 
69.9604 36.1760 117.4273 
71.2316 36.5362 227.9773 
70.4331 36.4091 56.4107 
70.8204 36.4032 132.9133 
71.3997 36.4636 94.4772 
70.6498 37.7248 7.4339 
72.0353 37.4732 138.3014 
70.1988 37.6660 9.4689 
70.9078 36.1252 81.5124 
69.4556 36.6645 246.1293 
70.5364 36.2461 80.2053 
70.0876 36.3292 130.9177 
69.5626 36.2222 121.5276 
71.8384 37.1506 206.8133 
71.7526 37.2548 3.4623 
70.2952 38.0201 1.1206 
71.1500 36.8466 22.5830 
71.6554 37.3242 114.3253 
71.3961 37.2900 94.8788 
71.8888 37.1048 219.9138 
71.0827 36.6994 239.9536 
72.2784 37.5889 181.6177 
71.7840 37.5096 148.3611 
70.1016 36.5000 233.9683 
71.7261 37.2534 12.4198 
70.4733 38.4260 8.8584 
71.0938 36.5285 140.3932 
71.9936 37.5061 129.2201 
70.1791 36.5430 223.1604 
71.1341 36.7044 230.5312 
71.6477 37.2903 108.6179 
69.9069 37.0006 10.8935 
72.3779 38.3513 0.0000 
69.4152 36.4016 12.4198 
71.2676 37.5615 69.2257 
70.3190 38.1302 0.0000 
69.5321 36.6381 228.9596 
70.3158 38.8688 0.0000 
69.6508 36.5824 211.4459 
69.9535 35.8665 70.7387 
70.3520 35.9053 89.3546 
70.7406 36.4827 205.6299 
69.5245 36.3589 178.3497 
70.4784 38.1635 4.6843 
71.7797 37.2379 139.3961 
70.9029 36.6404 144.1802 
71.4896 37.2531 112.3235 
71.0407 36.7126 134.5098 
70.6813 36.3500 139.3961 
69.2645 38.8298 17.7068 
71.4598 38.3439 0.0000 
71.0964 36.6974 216.6659 
69.7631 36.2732 138.3991 
70.0475 36.0593 121.1278 
71.0599 36.9301 76.3792 
69.1696 36.0835 21.2624 
71.4699 39.4093 0.0000 
68.6784 36.1684 0.0000 
70.8348 36.6556 11.0970 
70.1580 39.0938 0.0000 
68.9917 35.3626 21.4656 
69.2801 35.8592 83.6245 
70.4312 36.1079 89.1537 
71.4836 37.0732 120.6277 
69.7119 35.5404 71.2418 
68.4077 36.9146 19.4337 
71.1081 38.0580 5.2953 
70.3688 36.0852 96.9871 
70.8586 36.4571 112.3235 
69.4341 36.2897 170.2219 
69.1627 34.9628 13.4365 
71.7673 37.1967 129.2201 
68.1708 36.3824 21.2624 
72.1143 37.4571 107.8165 
69.4663 36.4000 28.5715 
69.1214 36.7921 19.8401 
71.9681 37.1127 212.0371 
71.6110 37.5535 113.9249 
71.7451 37.2797 1.7318 
71.4077 37.4120 94.0756 
71.1736 36.8895 4.9918 
70.3571 36.0044 108.4176 
71.3529 36.4504 98.7930 
71.7111 37.1021 134.1106 
71.4425 36.7909 168.4357 
71.7592 37.2455 2.0367 
71.9517 37.2745 90.3595 
69.0028 38.4648 1.8337 
69.8848 37.4680 9.8759 
71.0359 36.3775 112.2240 
70.5412 35.9981 102.3039 
69.8130 35.5764 75.7748 
69.4580 36.6461 169.6265 
71.3548 37.1703 9.4689 
69.0891 36.9287 19.8401 
69.4796 36.0833 92.8707 
72.2228 37.6965 115.6270 
71.4447 37.0177 99.1943 
70.7987 36.4915 229.3525 
69.9207 36.3449 144.4779 
71.4462 36.9763 105.5119 
69.6480 38.5489 7.0268 
71.7775 37.2397 142.6847 
69.2671 36.3164 19.6369 
69.7450 37.1621 10.8935 
69.5633 36.5409 188.4456 
72.3654 37.8946 122.5269 
71.0759 36.3918 99.3950 
72.0005 37.5060 8.0444 
72.2780 37.5045 211.4459 
71.0354 36.3454 105.9129 
70.5336 38.5175 7.4339 
69.6287 37.5649 11.3005 
69.4702 36.1337 125.4255 
71.8158 37.1657 161.1886 
70.6382 35.9792 86.0380 
69.0146 39.0225 0.0000 
70.6697 36.3216 148.0644 
70.3522 35.9429 85.8369 
70.4299 36.6194 234.7535 
70.5941 35.9657 77.1849 
71.8473 37.2313 188.8413 
71.7283 37.2478 6.5173 
70.5177 36.1727 74.5662 
71.4153 36.6819 83.8256 
70.8106 36.1333 78.6944 
71.3646 36.8350 189.3360 
71.7973 37.3009 137.0033 
70.3757 36.4938 160.5928 
69.5517 36.3645 126.6238 
70.2714 37.6135 1.5281 
69.9321 35.4057 77.2854 
71.7422 37.2531 8.0444 
69.7817 36.5955 182.3125 
68.3438 37.0744 19.8401 
69.8068 36.5790 188.0499 
71.5633 37.2126 109.0186 
70.4358 38.9114 1.8337 
71.7750 37.2343 134.3102 
71.3081 36.4215 98.5924 
70.3310 38.6532 11.0970 
71.1876 36.9793 76.8828 
72.0684 37.0118 2.8513 
72.1686 37.5424 194.7720 
69.7065 35.8608 88.1488 
69.3127 36.7143 282.6628 
70.6437 36.5752 138.5985 
69.0721 36.2068 127.6224 
71.7236 37.2442 128.4213 
71.8828 37.3170 170.9158 
70.5221 36.1653 78.2918 
71.8441 37.3773 126.6238 
68.1235 37.9562 19.8401 
71.1050 36.6634 209.7716 
69.7484 38.5996 3.4623 
72.0981 37.5345 115.0269 
70.9822 36.3550 127.6224 
71.1905 36.8783 8.2479 
69.9062 38.7180 11.8098 
69.9025 36.4891 257.5819 
70.8018 36.5668 221.8814 
71.1737 36.8987 8.8584 
70.1955 38.7141 23.8012 
72.1697 37.5782 176.5663 
71.3697 36.6191 152.6398 
68.4707 36.4351 29.9915 
70.7805 38.7618 0.0000 
69.7205 35.6993 76.2790 
71.1445 36.2075 86.8426 
70.0366 38.1051 14.8600 
71.0927 36.4550 108.8182 
71.7467 37.2494 3.0550 
70.9594 36.5187 146.1711 
70.4372 35.9821 81.9150 
71.3733 36.6926 153.0377 
69.0170 36.1669 24.6133 
68.1763 36.9352 15.0633 
69.9629 36.7683 21.1618 
70.8773 36.5001 201.1902 
71.1930 36.8911 5.2953 
69.0142 36.2156 6.1100 
68.9196 36.3424 33.7436 
71.6983 37.1436 0.1019 
71.7807 37.3728 130.6181 
70.3811 36.2596 80.9085 
70.6182 38.9627 0.7131 
69.9753 38.6988 12.5215 
71.2869 37.0903 8.4514 
70.1482 36.4889 229.5489 
69.5957 36.4344 148.5602 
71.8705 37.1051 234.1646 
71.7668 37.1766 126.6238 
70.8529 36.3653 97.1878 
69.4343 36.2557 120.2277 
69.5685 35.4538 66.5037 
69.8988 37.1338 12.5215 
68.9913 36.5102 31.6145 
71.8403 37.4113 120.2277 
70.9650 36.2579 106.3139 
69.4389 36.2466 133.2144 
68.6447 36.2856 23.4975 
71.3755 36.8101 226.6993 
70.4668 36.1821 102.7049 
68.8626 36.4374 2.7506 
69.2476 36.2153 121.0278 
69.9321 36.0336 82.0155 
70.8093 36.6246 15.8767 
70.9921 36.4128 131.0175 
68.4855 36.8531 20.0433 
71.1906 36.8820 20.8561 
71.3059 36.3013 90.3595 
70.8413 36.5343 181.2217 
71.6152 37.4276 157.7108 
69.7557 36.5156 239.8573 
70.1922 37.0701 34.1490 
69.8187 34.7762 0.0000 
70.1891 36.1325 102.9054 
69.5244 38.4944 3.0550 
70.9275 36.0745 86.6414 
69.6588 35.6248 84.6301 
72.0392 37.2822 149.0590 
70.7529 36.7848 16.6901 
71.5361 38.5906 8.8584 
71.0402 36.3619 103.3064 
72.0189 37.4212 187.8521 
71.3211 36.6408 99.3950 
70.1781 37.6909 4.8880 
71.1702 36.3946 128.0218 
72.2842 37.1839 0.0000 
68.1944 37.5956 20.0433 
71.6193 37.2008 98.7930 
70.2411 38.6947 8.4514 
69.8607 36.1796 24.4103 
71.4974 37.1878 103.1059 
69.8070 36.4964 25.8315 
71.7479 37.2531 2.6477 
70.8640 36.3450 78.8957 
70.9393 38.0237 0.0000 
70.4309 36.4210 61.3582 
70.4112 36.1714 77.8892 
71.5279 38.3155 1.2225 
70.4185 36.6158 149.1574 
71.1736 36.8895 4.2770 
72.0412 37.5594 0.0000 
69.4837 36.5388 182.2117 
70.7014 36.5408 137.8009 
70.9849 36.7150 223.5536 
70.7428 36.4689 138.5006 
69.0742 35.4026 11.3005 
70.0374 38.7602 1.8337 
69.0862 35.9498 28.9772 
69.5837 36.0781 87.7469 
69.1301 35.0938 8.6549 
71.2830 36.4833 69.8306 
72.4711 37.8025 179.5386 
69.5002 36.0384 113.7248 
70.8554 35.9998 74.5662 
68.5906 36.2061 31.0059 
71.4545 38.3165 0.0000 
70.6324 36.5826 115.3262 
71.2784 36.7423 208.1938 
71.2871 37.2353 86.4403 
71.1795 36.4082 104.0101 
71.4568 37.0515 99.0959 
70.0736 36.1419 99.3950 
70.6542 35.9975 79.7008 
70.6305 36.3796 186.9637 
71.1952 36.8837 2.8513 
70.1792 37.6661 3.3618 
71.5845 37.2334 112.6247 
69.6461 36.6219 0.0000 
72.0494 38.1852 8.2479 
71.6819 37.2788 1.7318 
71.3648 37.2133 89.3546 
70.5878 37.9023 1.2220 
69.0262 36.1523 113.7248 
69.9275 36.4459 252.3968 
71.3629 36.4971 62.0650 
71.2148 36.5502 113.8268 
70.1606 36.0821 100.1976 
71.1993 36.3043 106.8148 
71.8104 37.1309 191.5106 
69.3076 36.2230 137.8009 
71.8751 37.1950 161.9831 
69.8352 36.6727 9.9796 
72.0177 37.4625 167.2449 
71.3063 36.7062 216.0751 
71.7851 37.5545 105.7124 
70.8605 36.6205 238.5806 
69.2112 37.3115 25.2224 
69.7037 36.0371 78.8957 
68.9073 36.0724 141.9884 
69.5096 36.1770 31.3110 
71.1917 36.5312 220.8976 
71.1067 36.4815 96.6862 
70.4913 36.1223 102.2042 
70.8148 36.5061 160.5928 
69.7090 36.5467 243.3854 
69.4005 38.5159 1.4262 
71.7507 37.2705 0.6112 
71.8933 37.0129 148.5602 
71.4089 36.6471 153.0377 
71.1429 36.3912 113.3244 
69.0131 36.1127 30.3973 
70.3339 38.7449 16.4868 
70.4778 36.4612 144.1802 
71.4509 36.3500 21.6688 
69.3671 35.9983 95.0797 
71.8397 37.2948 152.4409 
70.0776 38.2886 14.8600 
71.4224 38.2811 0.0000 
69.2492 36.0390 76.1777 
70.8809 36.4257 126.1246 
71.8279 37.1903 137.8009 
70.0708 37.1410 16.7923 
70.5599 36.2120 90.5605 
69.1916 36.0295 0.0000 
71.3340 36.5994 53.2793 
69.0075 38.4630 3.8697 
70.3220 38.9467 0.0000 
70.7602 35.9794 102.9054 
72.0154 37.4626 161.7845 
69.4192 36.1409 97.9904 
70.7678 36.2576 95.8829 
69.6451 35.6789 75.7748 
71.1503 36.2883 99.1943 
69.8051 37.5653 19.2305 
71.7646 37.3731 131.5164 
69.3793 36.1765 153.2366 
69.3636 37.3840 13.2332 
70.2214 36.3106 133.1129 
69.6854 36.7983 279.8379 
69.7435 38.6913 0.0000 
71.7681 37.1839 143.1848 
70.9723 36.1228 69.8306 
70.0679 38.1124 0.0000 
71.3476 37.0299 88.5508 
71.3625 36.3566 98.9937 
70.5142 36.6209 247.7948 
69.7497 38.0811 0.0000 
71.0452 36.8641 52.9754 
69.4584 36.2127 120.0276 
71.5423 37.1945 96.9871 
70.7511 36.1860 99.9969 
69.0121 38.4667 6.7210 
71.1014 36.0555 95.0797 
71.7451 37.2797 3.1581 
69.2089 37.3170 23.5982 
70.6761 36.2728 83.6245 
71.8494 37.2257 215.5844 
70.1347 39.1910 7.8409 
71.9896 37.1894 223.5536 
70.5212 36.0396 90.9624 
71.1838 36.8857 1.2220 
69.5836 35.5869 66.5037 
70.8780 36.5570 182.8057 
69.6439 34.8153 9.0619 
70.8782 36.5717 188.0499 
70.7599 39.1241 0.0000 
70.8500 36.3093 84.2279 
68.3879 35.8042 14.2499 
69.2993 39.9681 2.2412 
70.9662 36.3478 128.0218 
71.5962 37.1919 9.6724 
69.2591 38.5207 0.0000 
70.7656 39.0067 2.4440 
71.9528 37.1414 232.4958 
70.2048 38.7040 20.0433 
69.5554 36.7750 12.6232 
70.1660 37.5054 29.1801 
69.4110 36.3493 145.0757 
69.9740 36.1328 108.0169 
70.7550 36.5478 182.6077 
71.8831 37.5098 130.1195 
70.8280 36.6639 238.4832 
71.7522 37.2401 134.2117 
70.0647 36.2209 111.9231 
68.9460 37.3794 13.4365 
69.0843 37.9708 14.4533 
71.0555 36.4765 139.7949 
69.1768 38.2302 5.0917 
70.4973 38.8249 0.0000 
69.7726 36.0840 89.3546 
70.0925 36.5377 230.9241 
68.4857 35.7605 13.6399 
69.8137 36.5249 255.1364 
71.7945 37.4681 111.2223 
69.8168 37.4680 33.9463 
68.8788 36.0905 8.6549 
69.4791 36.1659 125.3251 
70.5442 36.6675 143.6810 
70.9309 36.5097 147.2674 
71.6522 37.3858 101.5019 
71.1433 36.7080 225.9129 
71.4156 36.6976 89.3546 
71.0246 36.7054 64.8896 
69.4808 36.6434 230.4349 
69.1969 35.9487 103.3064 
70.7026 38.8265 0.0000 
72.1099 36.9825 4.2770 
69.6748 36.5540 218.3397 
68.3522 36.1205 13.8432 
72.2271 37.6083 192.4016 
68.4368 36.3667 39.7217 
71.0307 36.4896 118.8275 
70.9670 36.5765 211.6430 
70.3041 36.0404 79.7008 
69.4675 36.9473 15.4700 
69.5402 36.3874 25.6285 
69.5242 38.1026 0.0000 
71.1860 36.8783 0.0000 
71.7354 37.2551 3.2587 
71.5958 37.5968 85.9381 
71.7258 37.2405 3.6660 
69.8124 38.7739 0.0000 
70.7847 36.4613 132.1151 
71.4845 38.3555 0.0000 
69.9907 37.3835 9.4689 
71.6209 36.6517 184.9837 
71.8209 37.3722 129.2201 
69.1184 36.8573 12.5215 
71.8243 37.3235 144.2787 
70.3714 37.7518 33.5409 
69.1401 36.0888 111.7229 
71.0669 36.7877 81.8144 
69.7488 37.9581 0.0000 
68.7674 36.1234 4.2770 
69.2600 36.0933 18.0114 
70.8873 36.5698 178.9441 
70.6324 36.0895 112.7238 
71.7246 37.2855 1.8337 
70.7692 36.8067 64.6879 
69.6242 35.8551 0.0000 
70.4065 36.1374 75.5734 
70.7269 36.0329 88.7517 
72.0098 37.5095 6.1100 
70.7518 36.4615 214.8936 
71.3492 36.7434 211.2488 
71.7785 37.1856 176.1700 
69.0211 37.9253 20.2465 
69.2483 35.3753 15.6734 
68.9708 36.1519 131.8164 
71.3793 36.5254 94.6780 
71.4214 36.7627 70.0322 
71.3480 36.7415 190.2262 
71.2664 36.5735 124.1259 
71.4547 38.3256 1.6300 
71.7371 37.2312 129.4198 
68.2774 35.8064 5.0917 
68.2821 37.1186 24.0042 
71.3977 36.8924 169.4280 
69.3900 38.6773 13.4365 
69.6082 36.7008 273.5011 
70.8160 36.2159 10.2829 
70.9203 36.5695 194.0805 
69.3716 36.3023 136.8039 
71.3121 36.5188 105.7124 
70.0351 38.7666 3.6660 
71.3731 37.1645 96.9871 
71.7821 37.3352 10.0794 
69.3178 36.0826 16.0801 
69.4722 36.9272 23.8012 
69.4796 36.0759 98.1910 
70.3710 36.4699 220.8011 
68.9998 37.3982 18.8242 
69.7078 36.1969 90.3595 
69.8650 36.4817 262.2746 
69.4138 36.2667 138.1997 
70.2312 38.8598 2.8513 
69.9297 38.0748 0.0000 
70.2018 36.5338 220.5041 
70.2762 38.6799 6.9247 
70.9898 38.2335 12.6232 
71.2280 36.9321 88.9527 
71.4649 36.4848 68.0161 
69.4267 36.3852 162.5790 
70.1288 38.7454 4.2770 
69.3513 38.0890 7.0268 
69.0853 36.4429 35.7707 
70.3895 36.5277 202.7692 
71.7736 37.5547 105.3114 
70.4294 36.1805 93.2723 
69.6058 38.5781 7.0268 
70.1201 38.5262 16.4868 
69.8637 37.8857 8.0444 
71.3586 36.7579 189.9290 
71.0560 36.5105 140.0946 
71.6422 36.9397 126.2244 
68.7429 35.5843 0.0000 
71.5461 37.3726 106.6145 
70.6033 38.8730 10.2829 
70.2397 36.0406 76.1777 
71.0219 36.6697 235.1461 
70.0163 36.5488 220.8011 
69.9968 36.2962 4.7880 
68.3293 37.1100 19.8401 
71.9971 36.9552 4.2770 
70.6222 35.9582 86.2392 
71.7501 37.2457 112.5237 
71.6225 36.2559 36.1761 
69.4633 36.1585 124.7255 
70.5119 38.8808 0.0000 
68.3011 36.6616 15.2667 
69.7933 36.5230 242.6996 
69.1100 36.2649 23.5982 
71.4576 36.5749 137.0033 
69.9092 36.8564 10.6900 
69.2645 36.0951 17.1987 
68.8583 36.2593 32.7300 
70.6553 36.3575 135.5075 
71.0218 36.6660 224.1434 
71.2281 37.3443 75.5734 
70.5590 36.5215 200.5981 
71.1927 36.5927 148.0644 
69.5867 36.4041 29.7887 
70.8270 36.3811 143.0832 
69.9612 38.6914 10.8935 
70.9921 36.0850 82.2166 
69.4148 36.1262 119.6276 
71.0392 36.2893 81.7137 
71.3221 37.1991 90.3595 
69.7743 36.3375 135.2087 
72.2198 37.3670 223.3570 
70.4218 36.0565 109.4193 
70.6542 35.9938 84.4290 
70.3473 38.6384 0.0000 
71.5703 38.6066 0.0000 
68.6580 36.3060 20.2465 
71.6336 38.1507 24.4103 
70.6216 36.1382 96.2845 
71.6684 37.2882 120.4277 
71.1914 37.0711 74.9691 
71.9248 37.4302 131.0175 
70.5708 36.1633 90.3595 
70.3861 39.0537 25.4254 
72.1454 37.7356 116.9277 
68.8519 36.3924 19.8401 
71.8853 37.4161 129.0204 
70.4890 36.1260 84.2279 
70.8586 35.7978 88.2504 
72.0121 37.5076 8.0444 
70.2856 38.6891 0.0000 
71.3050 36.7586 176.7644 
71.7700 37.3583 130.8178 
70.2866 36.1773 103.7074 
70.7662 36.3246 120.8277 
70.5270 36.2103 84.8313 
68.7418 36.1700 25.0194 
69.0920 36.4577 36.9869 
70.6245 35.9600 78.0905 
69.9671 36.0052 72.2498 
69.7591 36.0372 72.9546 
70.3482 36.0421 89.9576 
69.6178 36.8505 13.1320 
70.7515 36.2255 86.9430 
68.6750 36.1684 0.0000 
68.9497 38.5075 15.2667 
72.1877 37.4860 202.3745 
69.9768 37.1925 1.9356 
70.0903 38.8262 9.4689 
69.4307 35.7682 104.3089 
70.9251 36.5934 153.4355 
71.1126 36.4181 73.5590 
70.4135 35.8059 79.4995 
69.1248 36.2559 14.2499 
71.3728 36.5401 89.3546 
71.4889 38.2894 0.0000 
69.8214 35.9904 88.1488 
69.5706 37.3995 20.6529 
70.3049 38.0917 3.0550 
70.8265 36.5363 175.7737 
71.9453 37.5519 123.7261 
69.4308 36.1033 116.3272 
70.9316 36.5658 194.8713 
69.8408 38.6043 0.0000 
70.3733 36.0852 98.5924 
71.3152 37.0716 95.0797 
71.1907 36.8856 6.6198 
71.1692 36.8987 12.3180 
70.5558 36.4122 142.2863 
69.6291 36.8992 9.8759 
71.2689 37.3760 85.0324 
69.5117 36.6178 215.8782 
71.7470 37.2604 4.8880 
71.4300 36.6166 108.6179 
70.9410 36.7640 54.5920 
68.9151 36.1679 35.9734 
69.4949 36.1678 86.8426 
70.1393 36.5661 231.5135 
69.8099 34.7294 8.2479 
70.6970 36.0983 84.4290 
70.0648 36.3072 126.4241 
69.3729 36.1260 86.6414 
70.7119 36.4508 204.1509 
69.0225 38.4796 13.3355 
69.4570 36.0795 92.4691 
70.2715 38.6818 9.0619 
70.0937 35.9867 66.1002 
72.0186 37.5341 4.4807 
69.4574 36.3734 148.0644 
70.8300 36.4426 137.8009 
68.2073 35.7696 14.6566 
71.7052 37.7338 8.2479 
70.0279 36.7086 284.7085 
72.1861 37.2795 2.8513 
68.9826 36.2980 28.2678 
71.1861 36.8857 5.0917 
70.4087 38.3519 0.0000 
71.1046 36.3374 98.9937 
71.7187 37.3269 168.6342 
71.4733 37.3552 103.5069 
69.5112 37.9355 8.3503 
71.2413 36.4388 76.3792 
71.8866 37.2867 180.8257 
70.9180 36.5695 188.6435 
68.3060 37.0739 19.0274 
69.8264 38.0197 0.0000 
71.4652 38.5530 7.1283 
70.2690 37.6080 0.0000 
71.8761 37.3263 170.5192 
70.3712 36.5168 216.4689 
69.1869 36.2783 137.0033 
69.3664 36.3996 2.5468 
70.9316 36.5676 172.5023 
70.5867 35.9024 84.0268 
68.7573 35.4486 10.2829 
71.4846 36.7261 74.8700 
71.2573 36.5773 226.3061 
70.6540 36.2170 88.3498 
68.9122 37.0715 18.2146 
71.0877 36.5754 67.4113 
69.1524 38.7805 10.2829 
71.1505 36.4453 237.5999 
71.9980 37.4968 0.0000 
70.3490 38.9282 0.0000 
71.3896 36.7071 147.9629 
70.5406 38.5192 8.6549 
69.7978 39.0600 3.8697 
69.4946 36.2238 120.2277 
68.9033 36.0329 114.9259 
69.5257 36.1284 98.9937 
71.1888 36.9141 6.9247 
70.2432 38.6241 0.0000 
70.4780 36.8065 288.2115 
70.8948 36.3503 80.7072 
71.6264 37.1070 21.2624 
71.3012 36.5465 62.4685 
68.9628 37.3254 13.6399 
71.2566 36.5341 110.7220 
70.6937 35.9918 85.2335 
71.1759 36.8913 5.9063 
68.4696 36.4930 25.0194 
68.8133 36.3167 43.0632 
71.9937 37.5079 0.6112 
70.4813 35.9929 88.3498 
71.1905 36.8746 2.4440 
71.0633 36.7740 64.2843 
71.1268 36.3840 126.8235 
71.4826 36.9125 100.5989 
69.3049 35.7244 95.0797 
71.8830 37.4162 125.8250 
72.0160 36.9805 266.2794 
68.5400 35.8061 15.6734 
71.1538 36.5095 148.1620 
72.0302 37.5376 7.9430 
69.8025 36.4348 55.6023 
70.5675 36.0393 82.0155 
71.5965 37.2066 113.3244 
71.3383 36.7077 200.3030 
69.6242 36.4060 183.3997 
69.1588 35.1316 28.5715 
68.0806 36.9209 213.1214 
70.4221 39.3304 8.6549 
68.9966 36.2659 170.3209 
71.3120 37.1506 97.3884 
68.4713 35.8034 13.6399 
71.7786 37.1929 134.9089 
71.1289 36.2224 89.5556 
70.9771 36.6462 222.5706 
69.8396 38.5584 18.8242 
69.6507 35.9957 88.3498 
70.7438 36.2467 118.4274 
71.3133 36.8393 74.5662 
71.9913 37.5080 13.4365 
70.4130 36.0887 98.9937 
70.9713 36.8933 57.0169 
69.6438 36.0388 88.9527 
69.3628 36.2646 137.0033 
72.1149 37.3598 87.8482 
70.7527 36.1227 90.5605 
69.7555 34.6899 26.8466 
72.0216 37.5203 5.2953 
71.3211 36.1340 55.8044 
69.3513 38.0890 7.0268 
70.3686 36.0402 95.8829 
71.0307 36.6512 206.8133 
69.5999 35.9863 80.9085 
69.8667 37.0529 16.2834 
70.9289 36.5336 205.4327 
70.3448 36.4737 216.8628 
70.1988 36.3373 128.8207 
71.7833 37.1965 138.0003 
70.5526 38.5550 2.6477 
68.4461 36.8829 20.6529 
71.7308 37.2570 3.8697 
70.0987 37.3008 9.0619 
69.4166 35.8526 120.2277 
72.2046 37.5132 183.7957 
69.8047 37.8333 9.8759 
69.8061 35.6737 79.0970 
69.0622 38.4763 3.1581 
72.2248 36.8454 0.0000 
69.6405 36.8937 14.8600 
70.8798 38.0022 9.8759 
71.4353 36.7698 87.7469 
68.9454 39.0110 23.3951 
70.6264 36.1740 79.2982 
68.8981 36.0797 12.1145 
71.7445 37.2549 3.2587 
69.9253 36.1236 110.0203 
71.1341 36.7062 229.9419 
69.1781 39.7110 10.0794 
69.4155 36.3640 22.9891 
72.1557 37.8088 109.2189 
69.4411 36.2558 132.0161 
71.0312 36.6861 228.3702 
71.8293 37.1545 206.6160 
69.7691 36.6690 19.6369 
71.0901 36.4349 134.1106 
70.9119 36.4456 126.6238 
69.4357 36.0418 102.7049 
70.8633 36.4726 104.7099 
71.0789 36.4441 127.4227 
71.2585 36.5121 84.8313 
69.8072 36.3522 138.5985 
69.0582 38.0174 10.2829 
70.1063 36.5716 236.8153 
70.9789 36.6140 221.8814 
71.2684 36.5570 101.2009 
70.4380 38.9022 7.0268 
72.1278 37.3669 216.0751 
70.5948 36.3202 129.2201 
69.5281 38.2393 1.3243 
70.3370 36.5031 208.2928 
70.1940 37.6174 8.6549 
70.9319 36.7659 248.5782 
68.9797 35.6103 1.6300 
69.3781 36.0397 89.7566 
69.4196 36.0830 120.8277 
69.0354 36.3415 21.0592 
71.1711 36.8785 7.7393 
70.9542 36.5564 182.8057 
71.6751 37.2808 9.2654 
71.4102 38.6106 26.0345 
72.3960 37.9445 129.7204 
69.5139 38.2953 5.4990 
70.9044 39.0093 0.0000 
69.0389 38.4724 7.3320 
71.1884 36.8857 2.4440 
69.8790 35.9941 74.5662 
70.4512 35.7195 63.4773 
69.4554 38.5125 6.3137 
70.0163 38.7483 3.6660 
70.3334 38.6532 11.5040 
71.0904 36.6075 145.4742 
69.7373 37.4917 31.2088 
71.6357 37.2667 109.5209 
71.1314 36.6796 229.7454 
70.4996 38.8139 9.4689 
71.2633 36.8564 75.5734 
69.1356 36.0851 24.8163 
71.0408 36.5630 202.5719 
71.0221 36.5236 150.0537 
69.7131 37.4880 32.0202 
71.1032 36.6974 228.8620 
71.0824 36.5286 147.1665 
71.3555 36.8388 160.7914 
70.8192 36.4913 162.9762 
71.7324 37.2276 3.8697 
70.8801 36.5414 174.8820 
71.3882 36.3958 19.2305 
70.4155 36.4937 198.9202 
71.2411 36.5609 75.3719 
71.2062 36.4447 129.8193 
70.7429 36.4809 138.0003 
71.7348 38.4941 7.6374 
71.9801 37.2181 201.4882 
71.2656 36.5285 229.3525 
68.9887 35.9794 99.3950 
69.7580 36.5395 253.7666 
71.4770 36.9722 108.4176 
71.0446 36.6676 234.9498 
69.3878 36.2647 135.1084 
71.8784 37.3263 143.6810 
69.6278 36.6522 24.2073 
70.6988 36.7364 282.6628 
69.4564 37.2604 10.8935 
69.4333 36.4164 28.1657 
69.3916 36.6881 7.0268 
70.6934 35.9596 87.7469 
71.5038 36.5523 107.8165 
71.4165 36.9804 89.7566 
70.6248 35.9922 79.7008 
71.7303 37.2368 0.2037 
69.4817 36.8767 15.2667 
71.1967 36.6982 210.0664 
69.0390 38.4632 0.0000 
70.5483 38.6036 9.2654 
70.3203 36.1212 111.2223 
71.3198 36.4434 104.5094 
72.1375 37.4227 199.6112 
71.2322 36.5721 118.0273 
72.0117 37.4948 133.7115 
72.4790 38.0363 119.4275 
71.1506 36.8824 4.4807 
70.2887 37.6098 0.0000 
70.1900 37.7955 4.6843 
69.5599 38.6459 2.2412 
71.2557 36.4836 140.8915 
69.7507 38.6106 0.0000 
71.2045 36.4768 122.3270 
71.2067 36.6155 9.2654 
70.8605 36.6205 153.2366 
71.1669 36.9024 5.0917 
71.1420 37.0624 74.7676 
69.4782 36.6903 246.2281 
69.1284 36.3477 14.2499 
70.6611 36.4887 148.9583 
71.3747 36.6439 150.1529 
70.3550 36.0439 88.1488 
71.1952 36.8837 8.2479 
72.2952 37.5363 201.3876 
71.3842 36.6621 179.1423 
71.1997 36.7414 231.3170 
69.5822 37.3940 25.8315 
70.9849 36.7187 241.5228 
71.0656 36.8566 69.2257 
69.5917 36.3013 183.3997 
70.6359 35.9701 84.2279 
69.8601 36.7986 212.4313 
69.1246 34.5534 0.0000 
70.8184 36.0304 82.8200 
70.9657 38.9354 6.5173 
69.1510 36.1357 114.1251 
71.3071 37.1332 89.4569 
70.4334 36.1061 101.4015 
68.3364 37.1009 19.8401 
71.0868 36.6672 246.1293 
71.9898 37.2812 209.6723 
70.8709 36.5378 196.7473 
70.5228 36.2535 84.4290 
70.8447 36.4388 3.8697 
68.7664 35.4413 0.0000 
71.8361 37.1525 148.7593 
69.3639 36.4244 35.5680 
71.4477 38.3257 0.0000 
69.7611 36.1492 72.5517 
70.7005 35.9899 79.2982 
71.9469 37.0065 241.5228 
69.0021 37.3964 20.0433 
70.3554 36.5260 206.4188 
71.0825 36.6819 245.5413 
69.7530 38.6051 5.2953 
69.7663 35.8609 87.3449 
70.5801 37.5471 39.9242 
70.6470 36.2005 99.3950 
69.7978 36.5074 244.8573 
69.3174 35.1380 6.8233 
69.4664 37.1255 19.6369 
71.6774 37.2807 3.4623 
70.4339 36.1731 74.5662 
70.4720 35.9516 88.9527 
69.0074 38.4722 14.2499 
71.8853 37.0581 236.3239 
69.6287 34.7135 9.2654 
71.1735 36.8858 0.0000 
71.4432 36.7082 152.4409 
71.1814 36.8765 3.2587 
71.3824 37.2939 88.7517 
71.4204 36.7085 178.5478 
71.1451 36.6795 79.9021 
69.9718 36.2963 132.5142 
69.7013 36.0839 101.9029 
71.1417 36.1717 81.9150 
70.6850 36.4904 98.7930 
71.8177 37.1491 186.6650 
70.2602 36.0947 98.3917 
70.0281 38.7758 3.8697 
71.5008 36.5725 90.7614 
70.7897 36.7055 271.7454 
69.9115 36.9878 6.3137 
71.0821 36.6617 233.9683 
70.6294 36.2511 110.0203 
69.6861 36.5788 173.0972 
68.7433 36.3684 18.0114 
71.1332 36.6447 128.4213 
71.1460 37.1671 79.4995 
70.6116 36.1667 93.2723 
70.8854 36.7893 274.4764 
71.4352 36.5357 77.6880 
71.8786 37.1555 0.5094 
70.7995 36.5594 217.4535 
69.5961 35.8192 89.7566 
69.0310 36.1312 120.0276 
71.5864 36.8450 117.8273 
70.1024 35.8159 69.8306 
70.4144 38.6941 0.0000 
72.1049 37.2076 2.8513 
70.1979 38.7324 7.4339 
69.8467 36.5524 273.9903 
71.7901 37.4755 115.4270 
71.4709 38.5447 0.0000 
70.3056 35.8834 4.9918 
71.3281 37.2799 87.5459 
70.4248 36.5349 205.2355 
70.5575 38.8659 6.9247 
70.3068 36.1359 95.9838 
