# Supplementary material for: The Hindu Kush slab break-off as revealed by deep structure and crustal deformation
Source: Nat Commun. 2021 Mar 16;12:1685. doi: 10.1038/s41467-021-21760-w (PMC7966371; doi:10.1038/s41467-021-21760-w)
Supplement: Supplementary file 3 — Source Data [file 41467_2021_21760_MOESM3_ESM.zip › datasets_Kufner_et_al/3_4C-201719_crustal_earthquakes_Kufner_et_al.txt]

# event loations based on relocated 4C/2017-2019 data
# horError -- average horizontal error from Nonlinloc
# vertError -- depth error from Nonlinloc
date lon[degE] lat[degN] depth[km] magnitude horError[km] vertError[km] 
2017-10-20 67.70267 35.37367 9.32 3.36 3.1 3.2
2017-10-22 69.08133 35.58233 19.13 3.16 0.8 2.1
2017-10-24 69.55383 34.621 16.24 3.32 3.9 3.6
2017-11-04 69.13083 36.37817 11.75 3.54 1.7 5.0
2017-11-04 70.59333 34.34 23.89 2.81 4.4 3.1
2017-11-04 70.629 34.31367 25.12 3.56 4.4 3.1
2017-11-04 70.75183 34.316 14.6 4.83 4.0 3.2
2017-11-04 70.80883 34.34067 11.31 3.21 4.4 3.1
2017-11-06 69.2375 35.14383 9.28 2.26 2.2 3.3
2017-11-06 69.34683 36.41617 0.0 2.8 3.3 7.5
2017-11-06 69.51367 36.79217 11.5 3.53 1.7 3.7
2017-11-08 69.47617 36.45267 1.48 2.75 1.3 3.5
2017-11-09 68.681 36.19617 1.2 3.0 3.1 7.5
2017-11-11 69.07 36.155 33.69 2.51 2.2 6.1
2017-11-11 70.28317 35.87617 10.34 2.05 7.1 6.7
2017-11-13 68.55467 36.83717 -3.0 3.08 2.5 2.8
2017-11-16 68.55817 36.30733 32.66 2.84 1.6 2.2
2017-11-17 69.85233 37.037 12.37 3.37 1.7 2.6
2017-11-20 68.4455 36.489 30.11 2.47 3.2 8.1
2017-11-20 70.27367 38.673 -3.0 2.93 5.5 6.7
2017-11-21 69.68767 36.64017 26.61 3.63 1.6 2.6
2017-11-21 70.94667 38.03783 27.12 2.58 3.6 7.6
2017-11-21 71.9235 36.38517 0.0 2.6 8.2 14.0
2017-11-23 69.84233 37.85667 18.12 3.31 1.2 2.1
2017-11-23 69.85733 37.868 23.51 3.72 1.2 2.1
2017-11-25 69.46 36.969 17.83 2.31 2.1 3.9
2017-11-25 69.8065 34.7385 0.0 2.51 3.3 4.0
2017-11-26 69.16817 37.30167 13.92 3.3 1.8 2.7
2017-11-29 67.91317 35.54133 13.6 3.18 2.0 1.9
2017-12-01 68.91367 35.43717 4.58 2.75 4.1 7.5
2017-12-01 70.16483 34.70217 0.0 2.49 5.9 3.7
2017-12-02 70.94983 36.09633 27.51 2.35 3.3 3.1
2017-12-04 68.928 37.08733 23.77 2.88 3.1 4.2
2017-12-04 71.13033 36.93033 5.12 4.08 3.1 2.6
2017-12-05 69.302 34.5145 3.14 2.52 2.7 4.1
2017-12-08 70.02183 35.67183 5.82 2.32 1.2 1.6
2017-12-09 68.38717 35.67333 20.29 2.25 3.8 6.0
2017-12-11 70.14217 35.65583 10.72 2.73 2.3 2.4
2017-12-11 71.33467 36.24917 9.14 2.46 2.3 2.4
2017-12-12 69.818 37.817 22.94 4.65 1.3 2.2
2017-12-12 70.89567 38.8745 10.52 2.37 4.4 2.8
2017-12-12 71.6415 37.352 10.48 3.0 3.8 3.2
2017-12-14 69.5695 36.17817 6.41 2.28 1.3 5.4
2017-12-15 70.02483 37.79717 21.71 3.03 2.5 4.2
2017-12-15 70.05433 36.627 31.71 4.44 1.5 1.2
2017-12-15 70.33083 38.377 6.14 3.55 2.4 2.7
2017-12-16 68.48967 36.14833 0.0 2.47 4.6 8.8
2017-12-18 69.8585 34.84417 1.19 2.56 2.5 4.6
2017-12-18 70.7805 36.22933 13.13 3.39 1.9 1.6
2017-12-19 68.26733 36.65017 18.43 2.98 1.5 1.3
2017-12-19 69.748 36.76 0.34 2.31 1.7 4.7
2017-12-22 69.83183 37.60367 0.0 2.97 2.5 6.7
2017-12-23 69.21433 36.38883 38.54 3.23 0.9 1.6
2017-12-25 68.23567 35.68917 22.1 2.48 2.3 3.6
2017-12-26 69.529 37.9335 12.29 3.15 13.6 6.7
2017-12-27 69.845 37.7445 21.94 4.46 1.2 2.0
2017-12-28 69.0775 35.583 17.58 3.74 2.3 3.1
2017-12-28 69.0825 36.44233 38.41 2.61 1.3 3.6
2017-12-28 69.44983 37.58617 13.91 2.53 8.3 5.8
2017-12-29 68.26 37.07933 20.44 3.13 3.0 4.1
2017-12-30 68.34767 37.11333 16.83 3.1 2.6 1.9
2017-12-31 68.254 37.10683 19.01 2.81 1.9 2.0
2017-12-31 68.93083 37.388 10.82 2.39 2.6 2.6
2017-12-31 69.1205 35.0735 11.07 2.32 2.0 3.0
2018-01-03 71.38433 36.27833 0.0 3.69 2.2 3.0
2018-01-06 69.2615 34.80717 10.0 2.95 0.9 3.0
2018-01-06 69.77483 38.63433 5.75 3.47 4.1 4.9
2018-01-06 70.138 38.389 0.0 2.67 1.8 3.0
2018-01-08 68.32433 37.11 21.82 2.94 2.7 3.2
2018-01-08 70.48567 38.843 17.46 3.93 2.3 3.5
2018-01-08 71.47733 36.3065 0.0 3.39 6.4 12.1
2018-01-09 69.39817 35.78267 3.98 1.89 1.2 3.3
2018-01-10 68.19967 36.47283 13.96 2.55 15.7 16.1
2018-01-12 70.12333 38.54117 21.16 5.0 1.5 2.8
2018-01-15 69.13433 34.85033 2.55 2.23 1.3 3.9
2018-01-18 68.384 36.39617 35.0 3.66 2.0 1.8
2018-01-18 69.96133 37.171 0.21 2.1 1.0 3.0
2018-01-20 69.96767 37.179 1.76 2.33 1.1 2.5
2018-01-20 70.61033 34.747 -3.0 2.59 6.2 4.2
2018-01-21 71.46617 36.392 0.0 3.38 6.3 14.9
2018-01-22 68.27633 37.11017 23.08 4.08 2.3 4.5
2018-01-22 69.37667 34.2875 5.8 2.48 2.0 5.8
2018-01-23 68.32417 37.09917 22.96 3.64 1.8 3.4
2018-01-23 68.33167 37.09917 18.71 3.36 2.3 3.6
2018-01-23 68.65567 36.19967 7.99 3.43 3.1 7.5
2018-01-23 68.706 36.22783 20.23 3.19 1.6 2.5
2018-01-24 68.14533 37.92533 21.83 4.37 4.3 3.2
2018-01-24 68.25817 37.07867 17.51 2.78 2.3 4.3
2018-01-24 68.29017 37.0855 24.86 3.14 5.2 5.6
2018-01-24 68.30633 37.07233 22.2 2.47 5.2 5.6
2018-01-25 68.4695 37.092 0.0 2.89 5.3 7.7
2018-01-26 69.1305 34.67883 15.54 2.67 1.7 1.7
2018-01-26 69.63133 36.91933 10.04 3.59 1.5 2.5
2018-01-26 70.61267 35.31117 39.16 2.95 1.5 2.5
2018-01-26 71.196 34.89117 -3.0 3.29 5.4 3.3
2018-01-27 71.40167 36.38367 4.56 3.08 4.6 9.1
2018-01-29 69.67867 34.91483 10.73 2.58 1.3 1.6
2018-01-29 69.9465 37.0905 -1.78 2.02 1.3 1.6
2018-01-30 68.94367 35.99333 14.11 3.07 1.5 3.3
2018-01-31 69.67217 37.92833 5.13 2.73 1.7 1.8
2018-02-01 69.29433 37.0335 18.17 3.05 1.0 1.5
2018-02-02 69.85883 36.855 0.0 3.05 1.5 3.3
2018-02-06 69.079 35.42217 15.13 2.54 0.7 2.8
2018-02-06 71.9215 35.36467 16.53 3.45 4.9 1.9
2018-02-10 69.19667 34.66817 3.25 3.05 2.6 3.6
2018-02-13 68.69417 35.538 -0.51 2.51 3.8 3.1
2018-02-13 69.78533 36.40417 36.23 4.47 1.4 2.8
2018-02-16 68.50383 36.37883 27.92 2.4 2.5 3.0
2018-02-18 67.65633 35.08667 0.0 2.57 4.9 8.7
2018-02-19 69.4915 36.20533 0.5 3.25 1.6 5.7
2018-02-20 71.11317 35.98867 21.65 2.67 3.6 5.1
2018-02-21 70.78733 38.74483 10.41 4.29 14.1 11.9
2018-02-22 69.1645 35.984 6.17 2.81 1.4 3.4
2018-02-24 69.51383 35.89383 7.22 2.82 1.4 3.7
2018-02-24 70.44517 38.57067 9.59 3.03 15.4 17.5
2018-03-01 69.1465 36.25167 15.68 2.29 3.2 6.7
2018-03-01 70.80717 38.71733 2.73 3.13 2.8 3.2
2018-03-04 69.96633 38.65283 2.47 4.05 2.4 3.8
2018-03-05 69.62317 36.6155 2.07 2.68 2.0 4.5
2018-03-06 69.04 37.51983 20.68 2.26 2.1 3.2
2018-03-06 69.08367 37.14133 22.43 4.97 1.5 2.4
2018-03-06 69.63867 36.624 0.0 2.11 4.3 8.3
2018-03-07 70.12333 34.91333 0.93 2.58 2.3 2.5
2018-03-08 70.29017 34.86567 17.79 2.53 2.5 2.5
2018-03-10 71.167 36.48667 8.81 2.57 11.2 12.7
2018-03-11 69.15617 34.9735 3.68 2.55 1.7 2.2
2018-03-11 71.44417 39.44767 7.43 3.71 2.9 2.8
2018-03-14 70.777 38.96533 3.08 3.76 3.7 3.9
2018-03-16 68.22183 36.32283 2.26 3.28 4.6 3.4
2018-03-16 69.59583 37.23883 9.98 2.96 2.3 3.1
2018-03-16 69.64867 34.767 8.39 2.19 1.6 3.6
2018-03-16 70.61733 34.81017 7.2 2.95 7.8 5.3
2018-03-17 68.46717 36.82267 17.72 2.78 2.3 2.5
2018-03-18 69.312 36.5165 28.94 2.9 3.9 5.2
2018-03-18 69.43283 36.90267 11.74 2.17 1.6 2.3
2018-03-21 68.93017 36.158 10.0 2.92 1.7 5.7
2018-03-22 69.4975 38.58783 13.89 3.14 3.9 4.7
2018-03-23 68.41167 36.921 21.44 2.97 2.8 2.3
2018-03-23 69.21983 34.64117 0.0 2.98 2.2 4.2
2018-03-23 70.74917 36.75783 15.58 3.21 2.1 3.0
2018-03-26 69.82417 37.83933 19.54 3.85 9.9 11.8
2018-03-28 68.91117 36.35917 25.19 3.34 1.5 4.3
2018-03-29 69.97233 38.69883 15.25 5.96 1.8 2.9
2018-03-31 69.33617 36.365 20.94 3.51 1.3 3.5
2018-04-01 69.92433 38.74767 -3.0 2.39 3.2 4.4
2018-04-02 68.22417 36.9655 15.95 2.6 5.8 5.9
2018-04-02 69.99567 38.66583 16.49 2.69 2.7 6.1
2018-04-02 71.34917 36.73 28.62 2.69 8.8 6.6
2018-04-03 68.03967 36.56517 21.74 2.79 16.8 12.2
2018-04-03 69.993 38.76017 0.0 2.88 5.0 6.2
2018-04-04 68.909 36.17267 36.75 3.68 1.2 1.9
2018-04-04 69.19733 38.47583 39.0 2.23 2.4 3.4
2018-04-04 69.88033 38.682 15.09 2.32 5.0 5.0
2018-04-04 70.83083 36.43167 6.58 2.8 2.7 3.1
2018-04-05 68.86083 36.39333 10.87 2.74 12.2 5.4
2018-04-05 69.94617 38.67283 5.28 2.39 12.2 5.4
2018-04-06 68.24117 35.36 23.35 2.31 3.3 5.9
2018-04-06 69.17333 34.657 -3.0 3.06 1.7 4.0
2018-04-07 69.0915 36.46383 37.18 2.67 1.3 2.4
2018-04-07 69.7805 34.6655 -1.33 2.78 3.3 3.7
2018-04-09 69.677 37.696 23.55 2.72 1.7 5.4
2018-04-14 69.2635 36.10183 18.29 2.99 1.1 3.4
2018-04-15 69.1915 35.02667 0.0 2.67 1.5 4.1
2018-04-15 69.31067 36.08033 18.98 3.11 1.3 3.7
2018-04-15 69.56283 34.51217 0.66 3.07 3.6 7.8
2018-04-15 69.6555 36.89283 0.0 2.19 8.7 6.1
2018-04-16 69.01233 36.34433 0.0 2.49 2.6 9.0
2018-04-16 69.75267 37.548 9.04 2.35 2.1 2.4
2018-04-19 69.25767 36.13733 26.64 2.88 1.2 3.7
2018-04-20 67.61283 35.3295 0.43 2.92 4.1 3.0
2018-04-20 69.99433 37.36267 10.54 3.72 1.3 1.9
2018-04-22 69.81217 34.73733 3.35 2.77 2.0 6.2
2018-04-22 69.8135 34.73717 11.83 3.2 1.5 2.6
2018-04-23 71.29567 37.08133 3.09 2.71 2.9 4.2
2018-04-24 69.7855 36.43567 26.98 2.47 1.3 2.2
2018-04-25 69.7665 36.67283 21.44 2.46 1.1 2.5
2018-04-27 69.92883 37.25133 15.52 2.98 2.4 3.0
2018-04-28 67.57833 35.71167 12.36 3.47 6.5 2.4
2018-04-28 67.66783 35.71 14.21 2.9 4.7 6.1
2018-04-29 68.49 36.81183 21.44 3.55 2.9 3.3
2018-05-02 69.88267 35.65683 6.61 2.49 0.6 2.1
2018-05-04 69.2915 36.42383 7.79 2.6 2.2 5.9
2018-05-06 69.91833 39.067 19.58 3.12 2.3 2.1
2018-05-07 72.00383 37.0545 9.44 3.49 5.2 1.8
2018-05-09 70.51417 33.14583 16.54 6.13 15.9 18.2
2018-05-10 68.22833 36.4465 14.15 2.53 9.1 8.3
2018-05-10 69.38367 34.37867 0.0 2.81 4.2 7.8
2018-05-11 68.58083 36.74983 15.89 2.82 2.6 2.8
2018-05-11 69.3725 37.01817 11.98 2.75 2.1 3.9
2018-05-13 68.39783 36.85583 18.83 3.73 3.0 4.0
2018-05-13 68.42533 36.86317 18.02 3.13 13.1 11.4
2018-05-13 69.24267 35.37883 14.5 3.21 1.0 1.9
2018-05-13 69.82867 34.78283 7.63 2.5 3.0 4.0
2018-05-14 67.94867 36.3965 12.55 2.95 3.1 2.4
2018-05-14 71.1755 36.16583 14.81 2.75 4.3 14.9
2018-05-17 70.55533 34.63683 10.16 4.17 4.7 3.5
2018-05-18 69.37817 36.666 7.38 2.58 1.9 2.9
2018-05-20 69.25983 36.098 18.97 3.49 1.3 3.8
2018-05-21 69.14117 35.08367 14.51 3.68 1.9 2.9
2018-05-22 69.0795 37.97267 17.73 3.12 1.6 2.9
2018-05-22 69.43567 36.63417 7.47 2.8 2.1 2.9
2018-05-22 69.991 38.69383 -3.0 2.82 2.0 3.0
2018-05-23 68.60117 36.72133 16.12 2.53 4.5 2.6
2018-05-23 68.9845 36.51517 32.57 3.45 0.9 1.7
2018-05-23 69.9525 38.707 1.46 3.48 2.0 2.2
2018-05-24 69.52633 36.412 2.82 2.8 1.2 3.0
2018-05-24 69.6875 34.76517 14.18 4.01 2.6 2.6
2018-05-24 69.7895 36.44067 35.52 2.97 1.2 2.9
2018-05-25 69.67983 34.7675 0.0 2.96 2.1 4.4
2018-05-25 70.58983 38.54667 7.75 4.06 1.7 1.5
2018-05-26 68.68917 36.31183 36.92 3.89 0.9 1.3
2018-05-26 69.09217 36.18217 33.6 4.05 0.9 1.3
2018-05-26 71.707 37.37483 12.15 2.86 3.6 2.7
2018-05-27 68.71983 36.04233 11.08 2.74 1.1 2.1
2018-05-27 69.17633 35.1735 3.53 2.79 0.8 2.6
2018-05-27 69.696 34.77017 0.0 2.91 1.8 5.2
2018-05-28 69.18667 35.17067 9.65 3.24 0.9 2.7
2018-05-29 69.38767 36.4395 0.0 3.17 1.2 4.7
2018-05-30 68.31617 36.00717 19.76 3.14 1.8 2.9
2018-05-30 70.06133 34.11767 6.96 4.11 2.1 3.0
2018-06-01 69.74833 36.40483 30.67 2.79 1.3 2.0
2018-06-03 70.10167 34.72417 13.72 2.91 3.4 4.9
2018-06-05 68.53283 36.30567 30.49 2.92 1.9 2.2
2018-06-06 69.7635 37.243 13.95 3.73 1.2 2.2
2018-06-07 68.4995 36.87333 21.1 3.05 1.4 2.8
2018-06-08 69.34733 36.39717 0.0 2.88 1.6 4.3
2018-06-08 71.3635 36.3885 37.84 3.28 4.7 4.9
2018-06-11 69.50667 37.59467 11.6 3.8 1.5 2.0
2018-06-12 69.927 34.89083 0.0 2.45 5.2 8.2
2018-06-13 68.7835 36.13167 23.55 2.5 1.5 2.3
2018-06-13 68.91417 36.345 31.39 2.48 1.5 3.8
2018-06-17 68.48 36.87767 20.53 2.85 2.6 2.7
2018-06-23 68.42417 35.79233 -3.0 2.2 14.1 11.9
2018-06-24 69.09667 35.98867 0.0 2.3 1.8 3.9
2018-06-25 70.52617 37.639 12.15 3.06 3.6 1.6
2018-06-26 67.5045 36.72033 6.96 3.32 9.3 3.6
2018-06-28 70.0275 35.6715 7.0 2.53 1.6 2.1
2018-06-29 70.01517 35.667 5.71 2.18 1.2 1.9
2018-06-29 71.34533 37.177 14.98 3.24 2.7 3.0
2018-07-02 68.34483 36.05633 17.23 3.49 3.6 6.4
2018-07-02 68.96517 36.28667 0.0 2.22 3.7 10.5
2018-07-04 70.01867 35.66933 5.7 2.28 1.5 1.9
2018-07-07 69.85183 36.46567 33.01 5.08 1.2 1.7
2018-07-08 69.37033 35.2815 15.85 2.83 0.7 2.6
2018-07-08 69.65883 36.92433 15.87 3.23 2.2 3.1
2018-07-08 70.16567 37.687 10.12 2.83 2.4 3.2
2018-07-08 71.8055 37.82683 6.31 4.63 3.8 1.5
2018-07-12 69.941 34.6845 3.84 2.97 0.9 2.5
2018-07-12 71.61667 37.20633 9.45 3.32 5.2 2.7
2018-07-16 69.20567 35.1325 4.11 1.99 1.7 1.7
2018-07-16 69.5675 37.91267 10.67 4.64 1.7 1.7
2018-07-16 69.81983 37.46267 34.25 2.57 1.7 1.7
2018-07-16 71.75133 37.73733 14.29 3.48 4.3 2.8
2018-07-19 68.47517 36.4705 27.74 2.96 2.6 3.9
2018-07-19 68.773 35.44833 0.56 2.3 1.7 3.2
2018-07-20 68.93117 34.84017 12.65 3.89 1.4 2.2
2018-07-24 69.831 36.17567 14.31 3.24 1.5 4.0
2018-07-25 69.15067 34.5965 11.8 2.48 1.5 2.4
2018-07-25 69.7205 36.45917 22.09 3.37 1.5 2.4
2018-07-25 69.75167 34.70883 16.16 4.19 1.9 1.7
2018-07-25 69.75383 34.71133 18.95 2.68 1.9 2.8
2018-07-27 69.0055 36.2095 11.43 3.16 1.3 3.0
2018-07-28 70.72233 34.939 3.83 3.36 5.0 5.8
2018-07-30 69.96433 34.58617 0.0 2.75 2.2 5.9
2018-07-31 68.744 35.4605 11.0 2.79 1.3 3.5
2018-07-31 68.74967 35.4455 1.64 2.85 2.1 3.2
2018-07-31 69.12783 35.09867 10.23 3.01 2.5 5.0
2018-07-31 69.146 35.457 9.07 2.26 1.1 2.9
2018-08-01 69.787 34.73867 8.85 2.2 2.8 4.6
2018-08-03 70.96067 34.8905 3.03 4.38 4.9 2.1
2018-08-03 71.10383 36.19767 29.14 2.45 5.8 5.8
2018-08-04 69.47433 38.57967 10.6 3.28 1.1 1.9
2018-08-04 69.76617 36.47 30.08 4.32 1.1 1.9
2018-08-04 69.89183 36.99467 3.83 2.76 1.6 3.0
2018-08-04 70.8625 34.90017 -3.0 3.64 7.6 2.9
2018-08-04 71.12367 36.162 15.58 2.66 4.9 6.3
2018-08-05 69.70833 34.6065 10.1 2.99 2.4 2.3
2018-08-06 69.62 34.74717 -3.0 3.07 1.5 2.7
2018-08-07 68.94983 36.30017 34.55 3.47 0.9 2.2
2018-08-07 69.18583 36.6235 20.25 2.71 2.0 4.5
2018-08-10 69.4355 36.38633 4.32 2.74 2.1 7.8
2018-08-12 69.7565 34.70733 0.0 2.63 2.1 4.9
2018-08-12 70.06783 37.276 7.13 2.77 1.7 4.2
2018-08-13 69.01633 35.373 17.81 2.26 1.0 2.5
2018-08-13 69.0525 36.22467 0.0 3.0 1.2 4.1
2018-08-14 70.8975 34.896 -3.0 3.25 10.0 4.1
2018-08-17 70.03517 38.63617 26.11 2.91 1.6 1.6
2018-08-19 68.97017 36.29667 0.0 3.17 1.5 4.3
2018-08-21 70.50633 34.7215 9.52 2.65 3.6 2.7
2018-08-24 68.3975 36.57267 29.32 2.5 2.4 3.6
2018-08-24 70.72617 34.18667 18.82 2.88 7.2 4.4
2018-08-24 70.7875 34.21133 13.01 2.83 17.4 5.8
2018-08-26 68.10783 36.3205 30.59 3.37 6.8 6.5
2018-08-28 68.64083 35.7285 24.51 4.28 2.5 2.8
2018-08-28 68.66017 35.7255 19.25 3.12 2.5 2.8
2018-08-28 69.88533 39.07717 8.7 2.04 2.3 4.7
2018-08-29 68.96617 36.843 11.3 2.95 2.1 2.5
2018-08-29 69.845 36.182 24.62 3.49 1.2 2.0
2018-08-31 68.37367 35.69583 0.0 2.46 5.7 7.8
2018-08-31 69.26317 36.4845 -3.0 2.66 2.6 3.7
2018-09-02 69.05767 35.738 -3.0 2.06 9.0 4.5
2018-09-07 68.37933 36.39517 18.89 2.46 2.5 3.6
2018-09-07 68.505 35.7675 14.08 2.43 2.8 3.7
2018-09-14 68.7745 36.12433 23.96 2.86 1.5 2.0
2018-09-15 71.515 36.34517 37.58 2.73 8.8 9.8
2018-09-16 69.00083 37.36467 19.65 3.91 1.2 2.2
2018-09-16 69.88783 38.7725 -3.0 2.26 2.1 5.9
2018-09-17 68.99067 37.34917 16.8 2.78 2.6 2.5
2018-09-20 68.98833 36.20017 10.73 2.87 2.0 4.8
2018-09-20 69.65467 35.5295 7.47 2.29 0.7 1.9
2018-09-21 69.81983 34.73633 4.0 2.12 2.1 3.7
2018-09-23 69.37867 36.3705 27.95 3.64 1.4 3.3
2018-09-24 69.086 35.565 -3.0 2.52 1.2 1.8
2018-09-24 69.54583 35.47167 7.3 2.14 1.2 1.8
2018-09-25 68.60533 36.36 7.43 2.91 1.4 3.2
2018-09-27 69.0205 35.47433 13.43 2.83 0.5 2.2
2018-09-30 68.70317 36.1255 27.54 2.51 4.4 3.7
2018-10-02 69.56117 34.669 3.72 2.71 1.9 2.7
2018-10-02 69.89633 36.99417 6.91 3.14 1.6 2.6
2018-10-04 68.58117 36.09833 3.55 2.77 1.7 2.8
2018-10-05 68.66783 35.85817 22.39 3.5 1.6 2.3
2018-10-06 68.83733 36.25617 33.44 4.29 1.1 1.6
2018-10-07 68.35283 36.12983 14.11 2.79 4.3 5.4
2018-10-09 69.18617 34.15967 8.18 4.03 2.9 1.6
2018-10-09 70.66733 34.96433 5.28 2.36 3.7 4.2
2018-10-11 69.61233 36.9005 7.64 2.05 2.7 3.6
2018-10-12 69.72883 37.49533 -0.55 3.32 4.6 6.6
2018-10-16 68.1595 36.422 24.31 4.21 2.6 2.6
2018-10-16 71.817 38.0495 7.65 4.21 4.5 2.0
2018-10-17 69.414 35.32717 28.9 2.59 2.5 3.2
2018-10-18 69.42667 37.67217 13.52 3.89 1.6 2.0
2018-10-18 70.89917 36.50733 1.62 2.92 2.7 8.6
2018-10-20 68.06817 36.33667 21.84 3.71 1.8 1.2
2018-10-20 71.25633 35.88933 17.47 2.64 4.8 7.8
2018-10-23 68.9885 37.384 21.1 3.89 1.1 3.0
2018-10-23 71.07467 36.13167 12.35 2.74 1.1 3.0
2018-10-25 68.998 35.13817 21.88 3.04 1.3 3.5
2018-10-26 69.192 37.31533 22.67 2.64 2.3 4.5
2018-10-29 68.50433 35.78233 13.08 2.66 1.2 3.7
2018-10-31 68.49 35.79717 13.34 2.93 1.7 2.9
2018-11-02 71.256 36.48 6.15 3.46 7.0 10.7
2018-11-03 69.7215 37.3755 28.5 2.75 1.6 1.6
2018-11-04 68.2175 35.79017 15.95 2.92 3.8 3.1
2018-11-04 68.25533 35.79567 12.87 3.22 3.3 3.2
2018-11-05 69.807 34.68567 0.0 2.81 1.7 3.6
2018-11-05 69.81683 34.67967 0.0 2.62 1.3 3.9
2018-11-05 69.8295 34.67633 19.92 4.08 1.7 3.6
2018-11-06 69.1015 36.02633 22.71 3.65 1.0 2.6
2018-11-06 69.21567 37.30283 27.62 3.02 1.9 3.5
2018-11-08 69.19683 37.2925 24.36 2.85 1.5 3.0
2018-11-08 70.17767 37.65667 5.85 2.5 1.5 3.0
2018-11-08 70.19683 37.6575 18.33 4.48 1.4 2.4
2018-11-09 69.8215 34.7015 0.0 2.94 1.6 5.0
2018-11-10 68.93517 37.83717 -3.0 3.16 2.0 5.3
2018-11-10 69.0445 37.92017 24.77 4.26 2.0 5.3
2018-11-11 69.49283 38.30267 13.49 2.93 2.4 2.2
2018-11-13 69.1705 37.28867 14.39 2.74 2.1 4.6
2018-11-13 71.2245 36.0975 15.91 2.93 5.4 5.4
2018-11-13 71.5415 37.11317 13.29 3.73 2.5 2.3
2018-11-13 71.589 37.08967 15.83 3.94 2.5 2.3
2018-11-15 68.83083 36.17433 30.05 4.29 0.9 1.2
2018-11-16 69.126 36.10467 4.37 2.63 1.4 2.2
2018-11-16 69.754 34.72417 0.0 3.12 1.0 2.2
2018-11-16 69.76533 34.724 14.82 3.79 1.0 2.2
2018-11-18 68.47983 35.66267 17.33 3.32 1.8 3.0
2018-11-19 71.317 36.31433 0.0 2.52 6.9 12.2
2018-11-21 69.06367 37.94983 15.97 2.88 12.5 14.3
2018-11-22 68.63383 35.87583 15.54 3.56 1.0 2.1
2018-11-23 68.63867 35.88767 17.89 3.37 1.0 2.0
2018-11-24 70.1605 37.50067 30.75 2.88 1.8 2.0
2018-11-25 68.70183 36.30667 34.63 4.88 1.0 1.4
2018-11-25 69.76617 34.7725 0.0 2.25 3.4 5.6
2018-11-26 68.707 36.35467 19.41 2.91 6.9 7.9
2018-11-27 70.74183 34.76817 0.0 3.61 4.0 2.1
2018-11-27 70.79283 34.77133 3.9 3.36 4.0 2.1
2018-11-28 68.623 35.87617 10.0 2.74 1.9 2.5
2018-11-28 68.63783 35.86683 15.94 2.54 1.0 1.8
2018-11-28 68.64617 35.87833 17.65 2.65 1.9 2.5
2018-11-28 68.65433 35.87133 22.96 5.6 1.1 2.0
2018-11-28 68.65967 35.88067 0.0 2.48 1.9 2.5
2018-11-28 69.75317 34.7195 4.12 3.39 1.5 1.9
2018-11-28 70.91917 36.08567 12.54 2.4 4.9 6.7
2018-11-29 68.62467 35.8745 19.12 3.14 1.4 2.8
2018-11-29 68.64217 35.891 14.24 3.48 1.9 3.9
2018-11-29 68.64367 35.88383 15.98 3.66 1.9 3.9
2018-11-29 68.6445 35.88217 13.99 2.65 1.2 2.1
2018-12-01 69.42433 36.3225 0.0 2.77 1.6 4.9
2018-12-02 68.6545 35.88433 12.11 2.56 2.0 3.7
2018-12-02 68.78117 35.7925 0.19 2.27 2.9 5.3
2018-12-02 68.96533 35.5335 13.77 2.37 1.0 2.0
2018-12-03 68.63433 35.87033 14.71 2.8 2.5 4.6
2018-12-03 68.947 35.64317 12.95 2.23 0.9 3.6
2018-12-03 68.94783 35.62333 12.12 2.33 0.9 3.6
2018-12-04 67.60517 36.38333 27.99 3.26 3.7 2.8
2018-12-04 70.21183 37.65067 15.5 3.09 3.2 4.0
2018-12-04 70.753 34.691 -0.39 3.62 4.3 2.2
2018-12-05 69.76767 34.77717 3.88 2.97 1.5 4.4
2018-12-05 70.598 38.5685 0.1 4.96 1.9 1.2
2018-12-06 68.67733 35.876 0.22 2.48 2.5 3.3
2018-12-08 68.47783 35.82517 7.08 2.72 2.2 2.1
2018-12-08 68.48233 35.81767 18.6 2.62 2.2 2.1
2018-12-08 69.46883 37.734 13.68 2.83 3.3 4.3
2018-12-09 68.6355 35.891 17.81 3.55 2.1 3.3
2018-12-10 68.63717 35.90933 5.06 2.66 2.1 3.1
2018-12-11 69.717 37.40467 17.3 2.88 1.8 3.0
2018-12-11 69.76733 34.7705 0.0 2.32 1.3 6.0
2018-12-13 68.62517 35.8665 17.75 3.21 1.3 2.2
2018-12-13 68.652 35.84933 29.27 3.05 1.6 3.0
2018-12-13 70.84783 36.4265 8.09 3.06 2.7 4.0
2018-12-13 71.73183 37.83 4.83 4.53 4.4 1.5
2018-12-13 71.75867 37.78367 4.75 3.15 4.6 2.5
2018-12-14 69.3315 36.36533 35.42 3.1 1.2 5.5
2018-12-16 69.64717 34.81617 8.32 2.99 0.7 3.4
2018-12-17 69.73483 37.74733 26.57 3.99 1.9 2.6
2018-12-18 68.67983 35.87467 0.0 2.62 2.1 4.2
2018-12-18 69.13017 36.34917 14.64 2.75 1.4 3.4
2018-12-18 69.14683 36.34117 13.85 2.74 3.6 6.0
2018-12-18 69.79367 34.7645 0.0 3.15 1.4 2.9
2018-12-19 68.65517 35.89817 2.78 2.36 3.4 4.8
2018-12-19 69.312 35.434 0.0 2.54 0.8 4.6
2018-12-19 69.65033 34.8165 12.59 2.63 1.8 3.5
2018-12-21 69.225 35.03333 27.15 2.79 1.7 2.9
2018-12-22 68.845 35.45783 2.08 2.52 0.9 2.6
2018-12-22 71.79733 37.8425 6.38 4.43 2.9 1.7
2018-12-22 72.0235 37.08117 6.58 2.58 6.2 2.9
2018-12-23 68.67033 35.90833 15.81 3.74 2.1 3.4
2018-12-25 69.86733 34.74867 0.0 2.47 4.8 8.1
2018-12-28 71.68367 37.1215 10.6 3.53 3.3 2.7
2018-12-29 69.82683 37.83517 16.28 2.95 2.2 3.4
2018-12-29 71.6665 37.122 11.26 3.94 4.9 1.5
2018-12-30 69.81467 37.82817 22.04 4.56 1.5 1.9
2018-12-31 69.82167 37.819 20.9 3.91 1.3 1.8
2018-12-31 71.69417 37.12267 -3.0 3.12 4.6 4.1
2019-01-01 69.058 35.95967 27.32 2.09 1.3 5.1
2019-01-01 69.80683 37.68667 16.64 3.11 4.7 6.1
2019-01-03 68.89417 36.36883 8.96 2.36 1.0 2.9
2019-01-05 68.20617 37.39883 12.36 2.79 8.5 4.3
2019-01-05 69.76733 37.512 12.07 3.59 1.4 2.2
2019-01-06 69.69667 37.47817 -0.72 2.54 4.2 4.4
2019-01-07 68.31583 35.8355 -2.43 2.18 2.9 6.3
2019-01-07 69.76667 34.757 12.78 2.94 1.3 5.3
2019-01-07 69.77183 34.76517 17.86 3.14 1.3 5.3
2019-01-08 69.422 36.398 3.26 3.26 1.4 2.8
2019-01-10 69.398 36.95883 -1.3 2.2 4.3 3.8
2019-01-10 69.65667 34.80883 12.82 3.02 1.1 4.3
2019-01-10 70.431 34.81083 16.03 2.99 4.8 3.2
2019-01-10 70.5575 34.82633 3.19 2.74 3.2 7.3
2019-01-11 69.373 36.531 17.12 2.96 2.0 4.2
2019-01-11 69.4595 35.49417 0.0 2.88 1.9 4.0
2019-01-11 70.45083 34.8025 20.23 3.7 2.6 3.2
2019-01-12 69.58167 37.97017 16.96 3.09 3.0 3.4
2019-01-13 68.5435 35.82 8.51 1.86 1.9 4.5
2019-01-13 69.46367 35.49467 6.92 2.34 0.7 2.2
2019-01-13 69.90967 34.74 8.97 2.66 1.7 3.5
2019-01-13 70.47483 34.8195 0.92 3.07 6.4 2.9
2019-01-13 71.073 36.168 21.14 2.98 6.4 2.9
2019-01-13 71.51967 37.0495 1.07 3.25 3.3 3.6
2019-01-13 71.83433 37.64817 38.63 3.51 5.1 4.1
2019-01-14 69.64483 35.01217 4.24 2.22 3.3 3.1
2019-01-14 70.00067 36.2475 19.01 2.32 3.0 2.3
2019-01-14 70.30533 34.85433 2.47 2.72 4.4 7.0
2019-01-14 70.42533 34.8155 16.38 3.26 6.1 5.1
2019-01-15 68.68783 36.37533 34.43 3.35 1.7 2.7
2019-01-15 72.22267 36.8515 5.45 3.21 6.0 11.5
2019-01-16 69.3415 36.39267 0.52 2.54 3.3 7.5
2019-01-19 68.62767 35.88017 13.7 2.68 4.0 6.6
2019-01-19 68.63567 35.89367 21.93 3.58 1.7 3.5
2019-01-19 69.1955 35.01717 1.32 3.52 2.8 4.0
2019-01-21 69.78617 34.79083 2.01 2.52 2.1 6.5
2019-01-21 70.7015 34.895 15.11 4.12 2.1 6.5
2019-01-24 68.35533 36.3695 9.5 3.97 4.2 6.5
